# Supplementary material for: Impact of Lactobacillus- and Bifidobacterium-Based Direct-Fed Microbials on the Performance, Intestinal Morphology, and Fecal Bacterial Populations of Nursery Pigs
Source: Microorganisms. 2024 Aug 28;12(9):1786. doi: 10.3390/microorganisms12091786 (PMC11433873; doi:10.3390/microorganisms12091786)
Supplement: Supplementary file 1 [file microorganisms-12-01786-s001.zip]

Archive with 2 entries (2 files):
- Supplementary Material Document S1.pdf
- Supplementary Material Document S2.xlsx
