# Supplementary material for: Impact of Lactobacillus- and Bifidobacterium-Based Direct-Fed Microbials on the Performance, Intestinal Morphology, and Fecal Bacterial Populations of Nursery Pigs
Source: Microorganisms. 2024 Aug 28;12(9):1786. doi: 10.3390/microorganisms12091786 (PMC11433873; doi:10.3390/microorganisms12091786)
Supplement: Supplementary file 1 [file microorganisms-12-01786-s001.zip › Supplementary Material Document S2.xlsx]

## Sheet: sequence yields
		Co_D10_1	Co_D10_2	Co_D10_3	Co_D10_4	Co_D10_5	Co_D10_6	Co_D10_7	Co_D10_8	Co_D10_9	Co_D10_10
		>JC_1-	>JC_2-	>JC_3-	>JC_4-	>JC_5-	>JC_6-	>JC_7-	>JC_8-	>JC_9-	>JC_10-
reads / sample		23966	18124	12858	24942	10164	7460	16845	31417	18876	39999	20465.1
		LP_D10_1	LP_D10_2	LP_D10_3	LP_D10_4	LP_D10_5	LP_D10_6	LP_D10_7	LP_D10_8	LP_D10_9	LP_D10_10
		>JC_11-	>JC_12-	>JC_13-	>JC_14-	>JC_15-	>JC_16-	>JC_17-	>JC_18-	>JC_19-	>JC_20-
reads / sample		17335	30365	12637	83391	27039	34721	49142	38623	20131	13539	32692.3
		BP_D10_1	BP_D10_2	BP_D10_3	BP_D10_4	BP_D10_5	BP_D10_6	BP_D10_7	BP_D10_8	BP_D10_9	BP_D10_10
		>JC_21-	>JC_22-	>JC_23-	>JC_24-	>JC_25-	>JC_26-	>JC_27-	>JC_28-	>JC_29-	>JC_30-
reads / sample		15897	42257	29948	32925	44374	18162	24400	13362	23651	17098	26207.4
		Co_D47_1	Co_D47_2	Co_D47_3	Co_D47_4	Co_D47_5	Co_D47_6	Co_D47_7	Co_D47_8	Co_D47_9	Co_D47_10
		>JC_31-	>JC_32-	>JC_33-	>JC_34-	>JC_35-	>JC_36-	>JC_37-	>JC_38-	>JC_39-	>JC_40-
reads / sample		26162	9831	26657	23214	28437	36519	16563	28107	18645	26099	24023.4
		LP_D47_1	LP_D47_2	LP_D47_3	LP_D47_4	LP_D47_5	LP_D47_6	LP_D47_7	LP_D47_8	LP_D47_9	LP_D47_10
		>JC_41-	>JC_42-	>JC_43-	>JC_44-	>JC_45-	>JC_46-	>JC_47-	>JC_48-	>JC_49-	>JC_50-
reads / sample		38461	17160	38900	32671	14814	38419	19223	20264	37267	24115	28129.4
		BP_D47_1	BP_D47_2	BP_D47_3	BP_D47_4	BP_D47_5	BP_D47_6	BP_D47_7	BP_D47_8	BP_D47_9	BP_D47_10
		>JC_51-	>JC_52-	>JC_53-	>JC_54-	>JC_55-	>JC_56-	>JC_57-	>JC_58-	>JC_59-	>JC_60-
reads / sample		11454	41037	20284	33133	21131	19106	33807	20813	16915	19356	23703.6

## Sheet: OTU taxonomic assignment
		Rep	Closest valid taxon	PI %
		>SD_Ssd-00001	Lactobacillus amylovorus	0.9964
		>SD_Ssd-00002	Lactobacillus gasseri	0.9874
		>SD_Ssd-00003	Prevotella copri	0.9773
		>SD_Ssd-00011	Lactobacillus delbrueckii	0.9927
		>SD_Ssd-00013	Sarcina ventriculi	0.9833
		>SD_Ssd-00014	Terrisporobacter mayombei	0.9732
		>SD_Ssd-00019	Limosilactobacillus balticus	0.9875
		>SD_Ssd-00039	Streptococcus alactolyticus	0.9962
		>SD_Ssd-00064	Blautia luti	0.9761
		>SD_Ssd-00117	Oliverpabstia intestinalis	0.9864
		>SD_Ssd-00123	Catenibacterium mitsuokai	0.9713
		>SD_Ssd-00125	Faecalibacterium duncaniae	0.9899
		>SD_Ssd-00134	Clostridium saccharoperbutylacetonicum	0.97
		>SD_Ssd-00165	Blautia luti	0.9681
		>SD_Ssd-00277	Lactobacillus amylovorus	0.9888
		>SD_Ssd-00308	Holdemanella porci	0.9981
		>SD_Ssd-00314	Dorea phocaeensis	0.9903
		>SD_Ssd-00318	Anaerobutyricum soehngenii	0.9961
		>SD_Ssd-00409	Vescimonas fastidiosa	0.9899
		>SD_Ssd-00450	Gemmiger gallinarum	0.9461
		>SD_Ssd-00495	Corynebacterium dentalis	0.9554
		>SD_Ssd-00577	Blautia obeum	0.9896
		>SD_Ssd-00815	Parabacteroides distasonis	0.9181
		>SD_Ssd-00892	Solobacterium moorei	0.8893
		>SD_Ssd-00950	Congobacterium massiliense	0.9845
		>SD_Ssd-01061	Blautia coccoides	0.9632
		>SD_Ssd-01077	Erysipelothrix piscisicarius	0.8529
		>SD_Ssd-01079	Mahella australiensis	0.8359
		>SD_Ssd-01102	Angelakisella massiliensis	0.8359
		>SD_Ssd-01122	Gorbachella massiliensis	0.9344
		>SD_Ssd-01134	Anaerobutyricum hallii	0.9903
		>SD_Ssd-01187	Absicoccus porci	0.9888
		>SD_Ssd-01243	Clostridium felsineum	0.9739
		>SD_Ssd-01245	Breznakia pachnodae	0.8201

## Sheet: OTU table
Rep	Co_D10_1	Co_D10_2	Co_D10_3	Co_D10_4	Co_D10_5	Co_D10_6	Co_D10_7	Co_D10_8	Co_D10_9	Co_D10_10	LP_D10_1	LP_D10_2	LP_D10_3	LP_D10_4	LP_D10_5	LP_D10_6	LP_D10_7	LP_D10_8	LP_D10_9	LP_D10_10	BP_D10_1	BP_D10_2	BP_D10_3	BP_D10_4	BP_D10_5	BP_D10_6	BP_D10_7	BP_D10_8	BP_D10_9	BP_D10_10	Co_D47_1	Co_D47_2	Co_D47_3	Co_D47_4	Co_D47_5	Co_D47_6	Co_D47_7	Co_D47_8	Co_D47_9	Co_D47_10	LP_D47_1	LP_D47_2	LP_D47_3	LP_D47_4	LP_D47_5	LP_D47_6	LP_D47_7	LP_D47_8	LP_D47_9
>SD_Ssd-00064	0.568222	0.312734	0.361331	0.00296688	0.410567	0.117962	0.0763431	0.520737	0.362895	0.580115	0.318373	0.249959	0.335681	0.45379	0.377122	0.350249	0.180457	0.172384	0.408574	0.231553	0.32893	0.29801	0.445672	0.35101	0.517961	0.183405	0.00877049	0.140997	0.402139	0.0383671	0.0126137	0.0255315	0.0201448	0.031705	0.0369589	0.0130343	0.0131015	0.0107802	0.0171091	0.0156328	0.0144042	0.0191142	0.00863753	0.0107129	0.0375996	0.0285536	0.0179993	0.0137683	0.00531301
>SD_Ssd-00001	0.00116832	0.0472302	0.000777726	0.000882046	0.000885478	0.00174263	0.000890472	0.00146418	0.00243696	0.00837521	0.0121142	0.00497283	0.0365593	0.000311784	0.002256	0.00763227	0.0286313	0.00277037	0.0305002	0.0791048	0.0268604	0.353456	0.0049419	0.00176158	0.00198314	0.0920053	0.0372131	0.00112259	0.00194495	0.00163762	0.0437275	0.227444	0.0430281	0.16503	0.172592	0.495167	0.291433	0.115274	0.210834	0.0666692	0.265282	0.183159	0.189152	0.320927	0.308424	0.295166	0.169016	0.335916	0.285722
>SD_Ssd-00039	0.000417258	0.000551755	0.00031109	0.000441023	0.000393546	0.00120643	0.00130603	0.00152784	0.000635728	0.000625016	0.000865301	0.000790384	0.000553929	0	0.00110951	0.000662423	0.000732571	0.000880304	0.000745119	0.00132949	0.00100648	0.000709942	0.000901563	0.000607441	0.000901429	0.00077084	0.00045082	0.000673552	0.000634223	0.000526377	0.351273	0.183094	0.232659	0.334712	0.134649	0.0716066	0.260098	0.368236	0.277662	0.201502	0.199111	0.255245	0.456915	0.303756	0.0766842	0.242744	0.176455	0.0851757	0.0385864
>SD_Ssd-00134	0.000417258	0.032388	0.00746617	0.000441023	0.000983865	0.0591153	0.089344	0.0176019	0.00757576	0.00505013	0.00121142	0.00102091	0.0890243	7.19502e-05	0.0394985	0.0209383	0.00250295	0.00160526	0.000745119	0.00162494	0.0234635	0.000686277	0.00363964	0.0138497	0.00128454	0.0024777	0.00557377	0.00972908	0.00765295	0.0753889	0.120442	0.0600142	0.15133	0.00555699	0.0829905	0.14932	0.0470325	0.0889814	0.0631268	0.0453657	0.0454226	0.0719697	0.0405913	0.023905	0.0164709	0.078633	0.233262	0.0502369	0.00877452
>SD_Ssd-00019	4.17258e-05	0.010373	0.00233318	0.000280651	0.0109209	0.0115282	0.00112793	0.000477449	0.00105955	0.0931773	0.00703778	0.00652067	0.00593495	0.010061	0.000480787	0.137064	0.1958	0.00194185	0.00317918	0.016988	0.00905831	0.00681544	0.0171631	0.00252088	0.0162483	0.0158022	0.00303279	0.00508906	0.0162784	0.000584864	0.136687	0.00254298	0.0740143	0.0295942	0.0229279	0.0234946	0.0163014	0.0704807	0.00273532	0.0431434	0.100413	0.00844988	0.0764267	0.0226807	0.0279465	0.0097608	0.00806326	0.0683972	0.0502858
>SD_Ssd-00308	0.0469415	0.0602516	0.0231762	0.0107449	0.0304998	0.0116622	0.0144256	0.0470128	0.0342234	0.0343259	0.126161	0.0259839	0.0342645	0.0416232	0.00806243	0.0834077	0.0240934	0.0053595	0.114798	0.0400325	0.0601371	0.0408453	0.0589355	0.114746	0.109681	0.0163528	0.012623	0.00434067	0.0188153	0.0287753	0.0191881	0.00712033	0.0139551	0.00805548	0.0232444	0.00566828	0.00996196	0.00526559	0.00815232	0.00739492	0.00754011	0.00472028	0.00251928	0.00544826	0.0117456	0.00452901	0.00228892	0.0197888	0.00491051
>SD_Ssd-00003	0.00125177	0.00402781	0.023254	0.000160372	0.00423062	0.000134048	0.00225586	0.000668428	0.000635728	0.000725018	0.000346121	0.178166	0.0254807	0.000251826	0.000369836	0.00141125	0.00710187	0.002382	0.000794794	0.000812468	0.00647921	0.00127789	0.00116869	0.000485953	0.0420517	0.0120031	0.000778689	0.000449035	0.000887912	0.00064335	0.00168183	0.0423151	0.0851559	0.0270957	0.0371347	0.00295736	0.018173	0.0269328	0.0307321	0.106326	0.0252724	0.00402098	0.0124936	0.0113862	0.0168759	0.0274343	0.00603444	0.0291157	0.0164757
>SD_Ssd-00577	0.0202787	0.027367	0.0320423	0.000962232	0.04634	0.113539	0.0537251	0.0321482	0.0342234	0.00895022	0.0896452	0.0297053	0.0359262	0.00942548	0.0326195	0.0336396	0.00319482	0.0341765	0.0240425	0.0210503	0.0279298	0.028374	0.0616736	0.0123311	0.0415108	0.0108468	0.000655738	0.00396647	0.0180965	0.0367294	0.00806513	0.0136304	0.00686499	0.0115017	0.0144178	0.00909116	0.0112902	0.00540791	0.0138911	0.00429135	0.00644809	0.011655	0.00840617	0.0078663	0.0195086	0.0114787	0.0121209	0.0298559	0.00254917
>SD_Ssd-00165	0.00976383	0.00689693	0.0124436	0.000200465	0.0260724	0.0345845	0.0108638	0.0213579	0.0262238	0.00947524	0.0407269	0.0226577	0.0112368	0.00959336	0.0198602	0.0250281	0.00191282	0.0180204	0.0104317	0.0160278	0.00647921	0.0159973	0.0367637	0.00540623	0.0159102	0.00704768	0.000696721	0.0133962	0.00524291	0.0060241	0.015404	0.0102736	0.0355254	0.0157233	0.0215916	0.0117473	0.0079092	0.00914363	0.0133012	0.0085827	0.0135722	0.00914918	0.00938303	0.0107435	0.0203861	0.0141076	0.0136295	0.0369621	0.00348834
>SD_Ssd-00318	0.0226988	0.00198632	0.0279981	0.00124288	0.00649351	0.055496	0.00569902	0.00280103	0.0251113	0.00320008	0.0292472	0.0319447	0.0234233	0.0182634	0.0167906	0.0027649	0.0283668	0.00520415	0.0227013	0.0189822	0.00201296	0.0338169	0.00540938	0.0396659	0.00664804	0.0325955	0.00209016	0.0466996	0.00490466	0.0284829	0.0305023	0.00651002	0.0221705	0.0118463	0.00450118	0.0080506	0.00434704	0.00661757	0.0116385	0.00517261	0.00595408	0.00973193	0.00313625	0.0179976	0.00594033	0.00559619	0.0132654	0.0199862	0.000402501
>SD_Ssd-01077	8.34516e-05	0.00165526	0.000622181	0.0115067	0.000590319	0.0565684	0.000237459	0.0530923	0.000211909	0.00080002	5.76868e-05	0.0167957	0.000158265	0.0062117	0.00218203	0.000259209	0.0223638	0.346348	9.93493e-05	0.0405495	0.0105051	0.000567953	0.00083478	0.000121488	0.00015775	5.506e-05	0.00114754	0.0017213	0.0191958	0.000233945	0.00022934	0.000101719	0.000300109	4.30775e-05	0	0.000136915	0.000483004	0.000747145	0.000268168	0.000153263	0.000468007	0.000524476	0.000282776	0.000306082	0	0.000260288	0.000260105	0.000197394	0.000241501
>SD_Ssd-00950	0.0262038	0.0225116	0.0326645	0.000240558	0.0368949	0.0903485	0.022618	0.0131776	0.0423289	0.0079752	0.0193251	0.0350074	0.00395664	0.0027461	0.0245571	0.044728	0.0111107	0.0270823	0.0298545	0.0109314	0.0167327	0.0231204	0.0382329	0.00297646	0.00714382	0.0126087	0.000327869	0.0178865	0.00186039	0.000233945	0.00191117	0.0064083	0.00168811	0.00245541	0.000210993	0.00429913	0.00241502	0.00241933	0.000697238	0.000766313	0.00221003	0.0172494	0.00357326	0.00266291	0.00978804	0.00713189	0.00712688	0.00340505	0.00756702
>SD_Ssd-00450	0.0112242	0.00430369	0.00754394	0.000160372	0.00226289	0.000938338	0.0207183	0.0258777	0.025694	0.00650016	0.00126911	0.0209781	0.00640975	0.0457244	0.000480787	0.0085827	0.000406984	0.0153277	0.0107794	0.0016988	0.00276782	0.0179379	0.0179311	0.0487775	0.000766214	0.00655214	0.00151639	0.000598713	0.00224092	0.00561469	0.00699488	0.00518767	0.00558953	0.00659085	0.00436052	0.00561352	0.0029584	0.00658199	0.00429069	0.00482777	0.00241803	0.0235431	0.000719794	0.0205075	0.00877548	0.00622088	0.00567029	0.0102645	0.0116457
>SD_Ssd-00002	8.34516e-05	0.000386228	7.77726e-05	8.0186e-05	0.00177096	0.00147453	0.00172158	0.000954897	0.000105955	7.50019e-05	5.76868e-05	0.00273341	7.91327e-05	0.0269454	0.000110951	0.0104836	0.125575	5.17826e-05	4.96746e-05	0.000590886	0.000440335	0.000189318	0.00186991	9.11162e-05	0.000112679	0.00176192	0.000163934	0.088385	0.0791933	0.000292432	0.000305787	0.000610314	0.000450163	0.00137848	0.00351655	0.000383362	0.00114714	0.000569253	0.000160901	0.0124909	0.00920413	0.000524476	0.00115681	0.000244865	0.00141758	0.000156173	0.000104042	9.86972e-05	0.000268334
>SD_Ssd-00117	0.0141033	0.0142904	0.036942	0.000320744	0.0155451	0.0340483	0.00207777	0.00225992	0.0132443	0.0039751	0.00571099	0.0150502	0.00356097	0.00673934	0.042901	0.00933153	0.00305238	0.00460865	0.0219065	0.0364133	0.0103164	0.00906359	0.00297182	0.023022	0.00385361	0.00423962	0.000860656	0.0154917	0.00202951	0.016961	0.00301965	0.00793409	0.00375136	0.00646162	0.00214509	0.00566828	0.00205277	0.00288184	0.00933226	0.0088126	0.0074621	0.00979021	0.00390746	0.00459123	0.0252464	0.00775658	0.00603444	0.00449072	0.000831835
>SD_Ssd-00892	0.00133522	0.00176561	0.000233318	4.0093e-05	0.000196773	0.000268097	0.0196497	0.0326575	0.00339055	0.00297507	0.000230747	0.00704759	0.00110786	0.0761713	3.69836e-05	0.00460816	0.00303203	0.0139295	0.014803	0.000664746	0.00144681	0.000354971	0.000100174	0.0157327	0.00191554	0.00016518	8.19672e-05	0.0199072	8.4563e-05	0.000409405	0.00680376	0.00569627	0.0033012	0.0070647	0.000246158	0.00131438	0.00211314	0.00241933	0.00230625	0.00168589	0.00332805	0.00157343	0.00125964	0.00159163	0.000405022	0.00184804	0.000572231	0.00626727	0.000241501
>SD_Ssd-00495	0.00684303	0.0753145	0.00606626	0.00164381	0.0378788	0.00147453	0.000890472	0.00703441	0.00519178	0.000675017	0.000692241	0.0178824	0.012503	0.00372942	0.00170125	0.005645	0.0108461	0.00103565	0.0031295	0.0172834	0.0852362	0.00953688	0.0436423	0.0088079	0.00160004	0.0383768	0.00405738	0.00441551	0.00287514	0.000877296	0.00879138	0.00396704	3.75136e-05	0.00120617	0.000668144	0.00755771	0.00392441	0.00352225	0.00434433	0.00375493	0.0127402	0.00384615	0.00244216	0.00303021	0.00195761	0.0022645	0.000936378	0.00227004	0.000402501
>SD_Ssd-01187	8.34516e-05	0.000496579	0	4.0093e-05	0.00452578	0	5.93648e-05	0.0153738	0.0119729	0.000650016	0.000807615	0.000164663	7.91327e-05	0	7.39672e-05	0.000403214	8.13968e-05	0.0108485	0.000298048	7.38607e-05	0.000314525	9.46589e-05	0.000133565	0.00403948	9.01429e-05	0.0008259	4.09836e-05	0.000374195	8.4563e-05	5.84864e-05	0.00022934	0.00508595	0.00341374	0.000646162	0.000492316	0.0014513	6.03755e-05	0.00142313	0.000107267	0.000804629	0.00572008	0.00687646	0.0124679	0.00382602	0.0399622	0.00577839	0.00114446	0.000789578	0.0941584
>SD_Ssd-00125	0.000500709	0.00755904	0.00318868	0.000120279	0.00846124	0.000670241	0.00011873	0.00598402	0.00158932	0.00165004	0.000576868	0.00447884	0.0127404	0.000731494	0.00118348	0.00253449	0.01107	0.000880304	0.00298048	0.00228968	0.0515821	0.00172752	0.000233738	0.00267274	0.00241132	0.0121132	0.000532787	0.00142194	0.000887912	0.00204702	0.00133782	0.0132235	0.0279476	0.00874472	0.0557021	0.00254662	0.0102638	0.00679546	0.00193081	0.0377792	0.00634409	0.00332168	0.00167095	0.00156102	0.00708789	0.00700174	0.00104042	0.0143604	0.000456168
>SD_Ssd-00014	0.000125177	0.000827632	0.000777726	0.000120279	0.000196773	0.00241287	0.00546156	0.000222809	0.000741683	5.00013e-05	0.000115374	0.000197596	0.00205745	0	0.000739672	0.000432015	0.000122095	2.58913e-05	0.000198699	0.000221582	0.000880669	0.000236647	0.000166956	3.03721e-05	0.000180286	0.00011012	0.000245902	0.000449035	0.000169126	0.000409405	0.0253039	0.0153596	0.0141051	0.000387697	0.0186729	0.0189764	0.0126789	0.0133775	0.0134621	0.0120311	0.00790411	0.00384615	0.00773779	0.00238744	0.00283516	0.00819907	0.0513447	0.00325701	0.000939169
>SD_Ssd-00314	0.00842861	0.00253807	0.00769949	0.0657125	0.0128886	0.00214477	0.00558029	0.00623866	0.00757576	0.000950024	0.0039227	0.00592788	0.0048271	0.00867	0.00081364	0.00155525	0.00577917	0.00100976	0.00198699	0.00878942	0.00352268	0.00508791	0.00711233	0.00537585	0.00385361	0.0066072	0.0755738	0.00142194	0.000253689	0.00707685	0.0047397	0.00223782	0.00123795	0.00340312	0.00548581	0.00210849	0.00603755	0.00305974	0.00230625	0.00157094	0.00226203	0.000757576	0.00136247	0.000581556	0.00594033	0.000911008	0.00109244	0.00291157	0.001288
>SD_Ssd-01134	0.0380539	0.000551755	0.00552185	0	0.00344353	0.00898123	0.0011873	0.000795748	0.0398389	0.00130003	0.030574	0.00589494	0.0447891	0.0155532	0.00502977	0.000115204	0.00549428	0.00251146	0.0155978	0.0192038	0.000817764	0.00513524	0.00140243	0.000637813	0.000292964	0.0273648	0.000901639	0.00359228	0.000930193	0.00678442	0.00447214	0.00345845	0.00483925	0.00370466	0.00647044	0.00227279	0.00428666	0.00117408	0.0098686	0.00218399	0.00234003	0.00850816	0.0011054	0.00122433	0.00411773	0.00210833	0.00379753	0.00848796	2.68334e-05
>SD_Ssd-01243	4.17258e-05	0.00342088	0.000855499	0.00148344	0	0.000670241	0.0766993	0.000286469	0.000105955	2.50006e-05	0.000288434	0.000296394	0	1.19917e-05	0.156515	0.0352236	0.000691873	0.0120136	0.000149024	7.38607e-05	0.00572435	4.73294e-05	0.00213704	0.00160972	0.000135214	0.00011012	0.00262295	0.00800778	4.22815e-05	0.0157328	0.000267564	0	3.75136e-05	0.000215387	0.00038682	2.7383e-05	6.03755e-05	0.000106735	0.000321802	0.000114947	7.80011e-05	0.000815851	0.000128535	9.18246e-05	0	0.000234259	0.000780315	0.000246743	0.000187834
>SD_Ssd-00409	0	0.00182079	0.00591072	0.0687194	0.00767414	0.0282842	0.000831107	0.0250183	0.000158932	0.000275007	0.000403807	0.00125144	7.91327e-05	0.00125913	0.00125744	0.000489617	0.0420211	0.00308107	0.000596096	0.00125563	0.0012581	0.00044963	0.00213704	0.00200456	0.000202821	5.506e-05	0.0163934	0.00389163	0.00164898	0	0.00107025	0.00152579	0.00135049	0.000990781	7.03309e-05	0.00153345	0.00241502	0.00323763	0.00530973	0.00134105	0.00130002	0.00477855	0.00192802	0.00229561	0.00121507	0.00218642	0.0029652	0.00532965	0.00161
>SD_Ssd-00840	0.00513227	0.00204149	0.00349977	0.00749739	0.00550964	0.0239946	0.00451172	0.00569755	0.00312566	0.00237506	0.00126911	0.0123827	0.00205745	0.0236716	0.0130552	0.00737306	0.00555533	0.00274448	0.006259	0.00938031	0.00320815	0.00331306	0.0158274	0.00224753	0.00673818	0.00203722	0.017459	0.00314324	0.00321339	0.00450345	0.00141426	0.000610314	0.00127546	0.000732317	0.00256708	0.00169775	0.000784882	0.000782723	0.000804505	0.000498103	0.00140402	0.000699301	0.000745501	0.000367298	0.00054003	0.000884979	0.000312126	0.00202329	0.00163684
>SD_Ssd-00711	4.17258e-05	0.00132421	0.000544408	0	0	0.000134048	0.0074206	0.00318299	0.00227803	0.000875022	0.000230747	0.00260168	0.00150352	0.0609298	3.69836e-05	0.00334092	2.03492e-05	0.00761204	4.96746e-05	0.00236354	0.00176134	0.00224815	0.00300521	0.000242976	0.000247893	0.00280806	0.000614754	0.00187098	0.000126845	0.000292432	0.000267564	0.0021361	0.00352628	0.00112001	0.00126596	0.000876256	0.00326028	0.00113851	0.00134084	0.000804629	0.00174202	0.00151515	0.0011054	0.00101007	0.00121507	0.00234259	0.00135255	0.000838926	0.000590335
>SD_Ssd-00086	0.0012935	0.00160009	0.0217763	4.0093e-05	0	0.00335121	0.000178094	0.00012732	0.00158932	0.000425011	0.00184598	0.00438004	0.00284878	0.0120996	3.69836e-05	0.00483857	0.0170526	0.000284804	0.0180319	0.0346407	0.001321	0.0124476	0.00197008	0.00139711	0.001262	0.0355137	0.000737705	0.00299356	0.00211408	0.000292432	0.00519838	0.00152579	0.00210076	0.00168002	0.00189893	0.000794107	0.00609793	0.00316647	0.000482703	0.00325683	0.00119602	0.00011655	0.00138817	0.00101007	0.0018901	0	0.00052021	0.00266482	0.000134167
>SD_Ssd-01245	0.00450638	0.00126904	0.00863276	4.0093e-05	0	0.0041555	0.00463045	3.18299e-05	0.0183302	5.00013e-05	0.0612633	0.00731105	0	0.000779461	0.000554754	0.0443824	4.06984e-05	2.58913e-05	9.93493e-05	0.0135165	0.00566145	7.09942e-05	0.0110191	0.0166135	0.027764	5.506e-05	0.0135246	0.0130968	0.000338252	0.000350918	3.82234e-05	0.000101719	7.50272e-05	8.61549e-05	3.51655e-05	5.4766e-05	0.000120751	3.55783e-05	0.000482703	7.66313e-05	5.20007e-05	0.00011655	7.71208e-05	0.000122433	0.000135007	2.60288e-05	0.000104042	0.000148046	8.05002e-05
>SD_Ssd-00482	0.00734374	0.000882807	0.00513299	0.0207281	0.00521448	0.00227882	0.000534283	0.00582487	0.00132443	0.000650016	0.000461494	0.0247983	0.00087046	0.00378938	0.000887607	0.00100804	0.00409019	0.000776739	0.00551388	0.029175	0.00157262	0.00513524	0.00270469	0.00507213	0.00173525	0.0057813	0.0220082	0.0017213	0.000211408	0.00140367	0.00512193	0.00396704	0.000675245	0.00348927	0.00379787	0.00235494	0.00289803	0.00227701	0.00262805	0.000996207	0.00439406	0.00134033	0.00151671	0.00153041	0.0103956	0.00085895	0.00135255	0.00750099	0.0015295
>SD_Ssd-01102	0.00859551	0	0.0237984	4.0093e-05	9.83865e-05	0.000536193	0.00011873	0.00015915	0.00731087	0.00040001	0	0.00375432	0	0.000515643	7.39672e-05	2.8801e-05	4.06984e-05	0.0198069	0.00198699	0.00428392	0	0.000378635	6.67824e-05	0.105513	4.50714e-05	5.506e-05	0	0	0.000211408	0.0225757	0.00011467	0.00325501	0.00041265	0.000646162	0	0.000958405	0	0.00757818	0.000589971	0.000344841	0.00226203	0.0016317	0.00059126	0.00101007	0.00229513	0.00106718	0.00416168	0.000789578	5.36668e-05
>SD_Ssd-00616	0.0212384	0.00375193	0.000155545	4.0093e-05	9.83865e-05	0.000134048	5.93648e-05	0.00120954	0.000211909	0.000175004	0	0.0242714	0.0108412	0.00153494	0	5.7602e-05	2.03492e-05	0.010486	0.000794794	0.00184652	0.00188715	0.00250846	0.0369307	0.0109339	6.76072e-05	0.00148662	0.000122951	0	8.4563e-05	0.0294771	0.00412812	0.0047808	0.00979105	0.0126648	0.00168794	0.000657192	0.00169052	0.000996193	0.00305712	0.0019541	0.00156002	0.00238928	0.00066838	0.000428515	0.00695288	0.00585648	0.00208084	0.00567509	0.000134167
>SD_Ssd-00224	0.000834516	0.00154491	0.00342199	0	0.00846124	0.00643432	0.000178094	0.000732088	0.00148337	0.000600015	0.00190366	0.00704759	0.00150352	0.0141262	0.000295869	0.00267849	0.00919783	0.000517826	0.00526551	0.0234138	0.00308234	0.000946589	0.000200347	0.00145786	0.000180286	0.0016518	0.000286885	0.00830714	0.00194495	0.0153819	0.00477792	0.00366189	0.00258844	0.00262772	0.000175827	0.00246447	0.00223389	0.0034511	0.000643604	0.00904249	0.00483607	0.00460373	0.00280206	0.00205075	0.00816795	0.00523179	0.00140457	0.00740229	0.00375667
>SD_Ssd-00011	0	0.000110351	7.77726e-05	4.0093e-05	0.000196773	0.000134048	5.93648e-05	6.36598e-05	5.29773e-05	0.000100003	5.76868e-05	3.29327e-05	0.000237398	7.19502e-05	0	5.7602e-05	4.06984e-05	2.58913e-05	9.93493e-05	7.38607e-05	0	9.46589e-05	6.67824e-05	0	4.50714e-05	0.00644202	0.000122951	0	8.4563e-05	0	0.00275208	0.00111891	0.00975354	0.0151633	0.0504624	0.000794107	0.000241502	0.00462518	0.0052561	0.0201157	0.0244923	0.00262238	0.00293059	0.000367298	0.0130282	0.00106718	0.00515008	0.000641532	0.0160195
>SD_Ssd-00059	4.17258e-05	0.00320018	0	0	0.000196773	0.000670241	0	3.18299e-05	5.29773e-05	0.0352259	0.0148832	0.000395192	0.0121073	0.000107925	7.39672e-05	0.0085827	0.00107851	0.00225254	0.0105807	0.0158801	0.00320815	0.00123057	0.000233738	0.0162187	0.0379952	0.00479022	0.00393443	7.48391e-05	8.4563e-05	0.00175459	0.000152894	0	0.000150054	0.000430775	0.000210993	0.00054766	0.000301878	0.000106735	0.000160901	0.00111115	0.00262604	0.000524476	0.000745501	0.000275474	0.000202511	0.00065072	0.000156063	0.000740229	0.000617168
>SD_Ssd-01122	0.000542435	0.000937983	0.00163322	0	0.000491932	0.000670241	0.0113387	9.54897e-05	0.0298792	0.000475012	0.000403807	0.0163017	0.0307035	0.000155892	3.69836e-05	2.8801e-05	0.000345936	0.0821013	0.000447072	0.000812468	0.00037743	0.00194051	0.0015026	0.00112377	0.000135214	0.00088096	4.09836e-05	0	0.000126845	0.00924085	0.00022934	0.0026447	0.000337622	0.000689239	7.03309e-05	0.00027383	0	0.000106735	0.000214535	0.000191578	0.00072801	0.0002331	0.000102828	0.000581556	0.00168759	0.00265494	0.000156063	0.000246743	0.000992835
>SD_Ssd-00277	8.34516e-05	0.00193114	0.00186654	0.00140326	0.000295159	0.0123324	0.108934	9.54897e-05	0.00238398	7.50019e-05	0.00351889	6.58653e-05	7.91327e-05	0	0.00625023	0.00720025	0.00122095	0.0349533	4.96746e-05	0.000590886	0.00358558	7.09942e-05	0.0011353	0.00182232	0	0	0.00577869	0.00202066	0.000295971	0.021289	7.64468e-05	0.000508595	0.000300109	4.30775e-05	0.000281324	0.000136915	0.000301878	7.11567e-05	0.00112631	0.000383156	2.60004e-05	0.00594406	0.000231362	0.000306082	0.000135007	0.000130144	0.00556625	9.86972e-05	8.05002e-05
>SD_Ssd-00188	0.000208629	0.00143456	0.00202209	4.0093e-05	0.0014758	0.000402145	5.93648e-05	0.000222809	0.0125026	0.000125003	0.00311509	0.00187716	0.00150352	0.00326174	3.69836e-05	0.000144005	0.000366285	7.76739e-05	0.000298048	0.00273285	0.00327106	0.0036207	0.000734607	3.03721e-05	0.000112679	0.0258231	0.00114754	0.00127226	4.22815e-05	5.84864e-05	0.000191117	0.00193266	0.0038639	0.00370466	0.00400886	0.00109532	0.00857333	0.00501654	0.00262805	0.0316487	0.00803411	0.00145688	0.00208226	0.00367298	0.00438774	0.000182202	0.000676273	0.00651402	0.000187834
>SD_Ssd-00176	0	5.51755e-05	0	0	0	0	5.93648e-05	0.00015915	0	0	0	3.29327e-05	0	0.000131909	3.69836e-05	0	2.03492e-05	5.17826e-05	9.93493e-05	0	0	0.00307641	0.000300521	0.0328018	2.25357e-05	0	0.000122951	0	0	0	0	0.000101719	0	0.000129232	0	2.7383e-05	0	0.000106735	0	0	0	5.82751e-05	5.14139e-05	9.18246e-05	0.0119482	0	0	4.93486e-05	0.0846862
>SD_Ssd-00013	8.34516e-05	0.00297947	0.000388863	0.000320744	9.83865e-05	0.000134048	0.0666073	3.18299e-05	5.29773e-05	0	0.00017306	3.29327e-05	7.91327e-05	0.000119917	0	5.7602e-05	4.06984e-05	0.00271859	0	0	0.00478078	2.36647e-05	0.000100174	3.03721e-05	0	5.506e-05	0	0.000149678	0.132891	0.000760323	0	0.000101719	0	8.61549e-05	7.03309e-05	2.7383e-05	6.03755e-05	0	5.36337e-05	0	0	0	0	0	0	0	0.000260105	0	0
>SD_Ssd-01079	0	5.51755e-05	0.000544408	0.0154759	0	0	0.000653013	0	0	0	0	0.000131731	0	0	0.000665705	8.6403e-05	6.10476e-05	2.58913e-05	0	7.38607e-05	6.2905e-05	7.09942e-05	3.33912e-05	3.03721e-05	9.01429e-05	5.506e-05	0.102541	0.0179614	0.000338252	0	0.00011467	0.00152579	0	8.61549e-05	0	0.00082149	0.000181127	0.000782723	0.000375436	7.66313e-05	0.00171602	0.00198135	0.000437018	0.000550947	0.000135007	0.000260288	0.00452583	0.00103632	2.68334e-05
>SD_Ssd-01348	0.021906	0.00231737	0.0188987	0	0	0.000402145	5.93648e-05	0	0.0107014	0.0101753	0.0212864	0.0221966	0.0288834	0.00063556	0.00125744	0.000201607	0.000122095	0.000362478	0.00779892	7.38607e-05	0.00119519	0.000260312	0.00133565	6.07441e-05	2.25357e-05	0.0232353	0.000614754	7.48391e-05	0.000211408	0.0211136	0	0	0.00135049	0.000258465	0.000632978	0	0	0.000177892	0.000375436	7.66313e-05	7.80011e-05	0.000174825	5.14139e-05	6.12164e-05	0.000337519	7.80864e-05	0.000104042	0.000542835	2.68334e-05
>SD_Ssd-01061	0.000166903	5.51755e-05	0.00536631	0	0.000196773	0.00120643	0.0224399	3.18299e-05	0.00635728	0.000125003	0.00017306	9.8798e-05	0.000316531	0	0.000554754	0.000172806	0	0.00126867	0.000298048	0.00236354	6.2905e-05	0	0.000567651	9.11162e-05	4.50714e-05	0	0	0.0326298	0.000465097	0.128904	0.000152894	0.00152579	0.000112541	8.61549e-05	3.51655e-05	0.00158821	0.000120751	0.00021347	0.000107267	0.000459788	0.000780011	0.00472028	0.000205656	0.00137737	0.000270015	0.00577839	0.00114446	0.00523095	0
>SD_Ssd-00304	0.000751064	0.000441404	0.0079328	0	0.004329	0.00080429	0.00373998	0.00547474	0.0142509	0.000350009	0.000519181	0.00553269	0.000712194	0.00470075	0.00107252	0.000316811	8.13968e-05	0.00173472	0.00188764	0.00938031	0.00025162	0.00733606	0.00083478	0.000455581	0.00015775	0.00016518	0.00147541	0.00142194	0.00109932	0.021289	0.000152894	0.00315329	0.00270098	0.00323081	0.000738475	0.00115009	0.00223389	0.00572811	0.00166264	0.00111115	0.00353605	0.00221445	0.000951157	0.00229561	0.00121507	0.00242068	0.00265307	0.00301026	0.000241501
>SD_Ssd-00010	0	0.000110351	0.00031109	0	0	0	0	0	0	0.000325008	5.76868e-05	0.00098798	0.00189918	2.39834e-05	0	0.00132485	0.0013634	0.000129457	4.96746e-05	0	0	0.000212982	0	6.07441e-05	0.0003155	0	0	0	0.000295971	0	0.000420457	0.0037636	0.00217579	0.0168433	0.004888	0.000438128	0.00398479	0.000249048	0.00128721	0.00773976	0.00166402	0.00314685	0.00858612	0.00664198	0.00330768	0.00236862	0.0019768	0.00227004	0.00134167
>SD_Ssd-01189	0	0.000110351	0	0	0	0.000134048	0	9.54897e-05	0	7.50019e-05	0	0	0.000395664	0	0	0	2.03492e-05	7.76739e-05	0	0	0	0.00622382	0.000166956	0	4.50714e-05	0.00242264	0.000163934	0	0	0	7.64468e-05	0.00284813	0.000225082	4.30775e-05	3.51655e-05	0.000629809	0	0.000249048	5.36337e-05	7.66313e-05	0.000364005	0.000524476	0.000411311	0.000122433	0.00702039	0.000286317	0.000884357	4.93486e-05	0.0447313
>SD_Ssd-01652	8.34516e-05	0	0	4.0093e-05	9.83865e-05	0	5.93648e-05	3.18299e-05	0	0	0	6.58653e-05	0	0	7.39672e-05	0	0	0	0	0.000221582	6.2905e-05	0	0	0	2.25357e-05	0	0	0	4.22815e-05	0	0.00493082	0.00783237	0.0033012	0.013354	0.00576713	0.001287	0.0116525	0.00569253	0.012443	0.0031802	0.00301604	0.0112471	0.00681234	0.00440758	0.00290266	0.00359197	0.00764709	0.00167785	0.000590335
>SD_Ssd-01653	8.34516e-05	0.000441404	0.00031109	0.0648304	9.83865e-05	0.000134048	0.0344316	3.18299e-05	0.000105955	0.000325008	5.76868e-05	3.29327e-05	0.000316531	0	0.00103554	0.000115204	0.000162794	0.00528183	9.93493e-05	0.000147721	0.000314525	2.36647e-05	0.000734607	0.00176158	2.25357e-05	0	4.09836e-05	0.000449035	8.4563e-05	0.0446251	7.64468e-05	0	3.75136e-05	0	3.51655e-05	2.7383e-05	0	0.000106735	0	0	0.000130002	0.000291375	2.57069e-05	0.000306082	0	0.00020823	0.000104042	4.93486e-05	2.68334e-05
>SD_Ssd-01095	0	0	0.00132213	0.0343597	0	0.000268097	0.00255269	0.000350129	0	0	0	0	0	2.39834e-05	0.000110951	2.8801e-05	0.00700012	7.76739e-05	0	0.000295443	0	2.36647e-05	3.33912e-05	3.03721e-05	0	0	0.0289754	0.00583745	8.4563e-05	0	0.00424279	0.000610314	7.50272e-05	4.30775e-05	0	8.2149e-05	0.00132826	0.000391362	0.00134084	7.66313e-05	5.20007e-05	0.00553613	0.000771208	0.00159163	0.000135007	0.000754835	0.00234095	0.00113502	5.36668e-05
>SD_Ssd-00642	0.00150213	0.0230633	0.00139991	0.000521209	0.0112161	0.000536193	0.000296824	0.00168698	0.00206612	0.000150004	0.000115374	0.0066524	0.0045897	0.000899378	0.000961574	0.00135365	0.00221806	0.000284804	0.000894143	0.00480095	0.0279298	0.00194051	0.0103847	0.0018527	0.0003155	0.0123334	0.000942623	0.00127226	0.000634223	0.000409405	0.00149071	0.00101719	0	0.000430775	0.00038682	0.00125962	0.000966009	0.00110293	0.00112631	0.000804629	0.000494007	0.00192308	0.00066838	0.000887637	0.000877548	0.000598662	0.000468189	0.000246743	0.000107334
>SD_Ssd-00262	0	0.000386228	0	0	0	0.000134048	0	0	0	0.0217255	0.00346121	0.00049399	0.000791327	0.000107925	0	0.00714265	0.00150584	0.000362478	0.00288113	0.00140335	0.000314525	0.00101758	0.000100174	0.00990129	0.014513	0.00236758	0.0020082	0	0	0.000116973	0.000305787	0	0.000150054	8.61549e-05	3.51655e-05	0.000657192	0.000120751	0.000106735	0.000107267	3.83156e-05	0.00410806	5.82751e-05	0.00159383	0.000703988	0	0.0011713	0.000104042	0.00133241	0.00101967
>SD_Ssd-00815	0	0.000275877	7.77726e-05	4.0093e-05	0	0	0.00629267	0.00101856	0.000635728	0.000225006	0	0.000164663	7.91327e-05	2.39834e-05	0.0026998	0.00475217	8.13968e-05	7.76739e-05	0	7.38607e-05	0.00012581	0	0.00026713	0.000516325	0	0	0.0367623	0	8.4563e-05	0.0898936	0.000688021	0.000203438	0	0.000516929	0	5.4766e-05	0	0	0.000589971	3.83156e-05	0.000442006	0.0002331	5.14139e-05	0.000214257	6.75037e-05	2.60288e-05	0.000364147	9.86972e-05	0.000134167
>SD_Ssd-01062	0.000333806	0.0316707	0.000699953	0	0	0.00817694	0.00213713	0.00015915	0.000741683	0.0240256	0	0.000131731	0.00522276	0.00348959	0.000184918	0.000172806	0.000203492	0.00111333	0.00163926	0	0.00817764	0	3.33912e-05	0.002612	0.00270429	5.506e-05	0.00286885	0.000523874	0.00824489	0.00853901	0.00022934	0	7.50272e-05	0	3.51655e-05	0	6.03755e-05	3.55783e-05	0.000160901	0.000229894	0.000130002	5.82751e-05	0	6.12164e-05	0.000405022	2.60288e-05	5.2021e-05	0.000296092	2.68334e-05
>SD_Ssd-00141	0	0.000717281	0.000855499	0	0	0	0	0	0	0.00115003	0	0.000164663	0.000474796	8.39419e-05	0.000221902	0.00786268	0.00207562	0.000310696	0	0.000147721	0.00157262	9.46589e-05	0.000100174	0	6.76072e-05	0.00022024	0.000532787	0	0.000126845	5.84864e-05	0.00347833	0.00274641	0.00052519	0.000904627	0	0.00334073	0	0.00412709	0.000429069	0.0039082	0.000494007	0.00734266	0.00115681	0.00376481	0.000337519	0.0105677	0.00150861	0.00152981	0
>SD_Ssd-00479	8.34516e-05	0	0.00101104	0	0.000295159	0.00080429	0.00011873	0.000668428	0.000105955	0.000250006	0.000115374	0.0062572	0.00150352	0.00151095	3.69836e-05	0.000172806	0.000264539	0.000155348	0	0.000517025	0	0.00132522	0.000133565	0.000212604	2.25357e-05	0	0.000122951	0.000224517	0.000253689	0	0.000688021	0.00396704	0.00397644	0.00245541	0.000562647	0.00470988	0.00169052	0.00206354	0.000589971	0.000957891	0.00878812	0.00157343	0.00120823	0.00220379	0.000405022	0.00432078	0.000676273	0.00947493	0.000322001
>SD_Ssd-00928	4.17258e-05	0.000165526	0	0.0666747	0	0	0.00558029	9.54897e-05	0	0.000350009	5.76868e-05	0	0	5.99585e-05	0.000998558	0.000172806	8.13968e-05	0.00217487	4.96746e-05	0.000221582	0	0	0.000467477	0.00115414	6.76072e-05	0	8.19672e-05	0.0116001	4.22815e-05	0.0131009	0.000496904	0.000203438	0.000150054	0	0	0.000136915	0	0.00042694	5.36337e-05	0.00111115	0.00106601	0.00104895	7.71208e-05	0.000244865	0	0.00137953	5.2021e-05	9.86972e-05	8.05002e-05
>SD_Ssd-01654	0	0	7.77726e-05	4.0093e-05	9.83865e-05	0	5.93648e-05	6.36598e-05	0	2.50006e-05	0	3.29327e-05	0	1.19917e-05	7.39672e-05	2.8801e-05	4.06984e-05	0	0	0	0	7.09942e-05	3.33912e-05	9.11162e-05	2.25357e-05	0	0	0	4.22815e-05	0	0	0	7.50272e-05	0	0	0.00109532	0	7.11567e-05	0.000268168	3.83156e-05	0.00187203	0.00134033	0.000719794	0	6.75037e-05	0	0	0	0.0277726
>SD_Ssd-00401	0.000250355	0.000937983	0.00661067	0.00152353	0.00482094	0.00522788	0.000593648	0.00130503	0.000317864	0.000250006	0.00138448	0.00062572	0.00150352	0.00142701	3.69836e-05	0.000316811	4.06984e-05	0.00230433	0.00715315	0.0142551	0.000943574	0.000354971	0.00357286	0.00145786	0.00108171	0.00011012	4.09836e-05	0.00232001	8.4563e-05	0.00245643	0.00221696	0.0021361	0.00288855	0.00443698	0.000210993	0.00180728	0.00223389	0.00202796	0.000697238	0.00237557	0.00234003	0.00122378	0.001491	0.00125494	0.00303767	0.00158776	0.00119648	0.00251678	0.000214667
>SD_Ssd-00869	0.000500709	0.000165526	0.00435527	0	0.00265643	0.000670241	5.93648e-05	0.00537925	0.00609239	2.50006e-05	0.000807615	0.000164663	7.91327e-05	0.0128311	3.69836e-05	0.000230408	0.00158724	2.58913e-05	0.000596096	0.00428392	0	0.000662612	3.33912e-05	0.00154897	0.0003155	0.00985574	0.00045082	0.000972908	8.4563e-05	0.000116973	0.00011467	0.000101719	0.000712758	0.00034462	0.000105496	0.000246447	0.00658093	0.00217028	0.00268168	0.000306525	0.00101401	5.82751e-05	0.000102828	0.00067338	0.000405022	0.000260288	0.000104042	0.000542835	0
>SD_Ssd-01685	0	0	0	0	0	0	0	3.18299e-05	0	0	0	3.29327e-05	0	0	0	0	4.06984e-05	2.58913e-05	0	0	0	0	0	3.03721e-05	4.50714e-05	0	0	0	0	0	3.82234e-05	0.0042722	0.00322617	0.00361851	0.0038682	8.2149e-05	0.000241502	0.000391362	0.000107267	0.0359784	0.00106601	0.0002331	0.00141388	0.000275474	0.00168759	0.000754835	5.2021e-05	0.000148046	0.0016905
>SD_Ssd-01251	0.000125177	0.000275877	0.00178877	0.0242563	0.00462416	0.00308311	0.00195904	0.00210077	0.000476796	0.000925023	0.000980675	0.000856249	7.91327e-05	0.000755477	0.00122046	0.00149765	0.000325587	0.00116511	0.000248373	0.00236354	0.000314525	0.000118324	0.000868171	0.00592255	0.000563393	0.00159674	0.025	0.00673552	0.000634223	0.00543923	0.000496904	0	7.50272e-05	4.30775e-05	0	0.000109532	6.03755e-05	7.11567e-05	0	0	0.000286004	0	5.14139e-05	9.18246e-05	0.000135007	5.20576e-05	0	9.86972e-05	2.68334e-05
>SD_Ssd-01083	0	0.00060693	0.000233318	0.0689199	0	0	0.000356189	0	0.00132443	0	0	0.000164663	0	0	3.69836e-05	0.000172806	2.03492e-05	0.000336587	4.96746e-05	0.000590886	0.00585016	4.73294e-05	0.000166956	0	0	0	0.00635246	0.00202066	0	0.0016961	3.82234e-05	0.00101719	0	0	3.51655e-05	5.4766e-05	0.000241502	3.55783e-05	5.36337e-05	0	2.60004e-05	0.00034965	0	6.12164e-05	0.000810045	0.000104115	0.000156063	4.93486e-05	0.000509834
>SD_Ssd-01157	0.00154385	0.000331053	0.00186654	4.0093e-05	0.000787092	0.00160858	5.93648e-05	0.00200528	0.000211909	0.000250006	0.00230747	0.00158077	0.000158265	0.000851411	0.000221902	0.000432015	0.000203492	0.000466044	0.00109284	0.00125563	0.000440335	0.000331306	0.00193669	0.000485953	0.000135214	0.0008259	8.19672e-05	0.000224517	8.4563e-05	0.000233945	0.00431924	0.00233954	0.0030386	0.00392005	0.00615395	0.00142392	0.00108676	0.00135198	0.00289622	0.00130273	0.00280804	0.000757576	0.00156812	0.00134676	0.000877548	0.00255082	0.000780315	0.00360245	0.000805002
>SD_Ssd-01101	0	0	0.000699953	0.0612621	0	0	0	0	0.000264887	0	0.000115374	0.000131731	0	3.59751e-05	3.69836e-05	0.000115204	0.0123113	0.000310696	0.000149024	7.38607e-05	0	2.36647e-05	0.000100174	3.03721e-05	4.50714e-05	0	4.09836e-05	0.000149678	0	0	3.82234e-05	0	7.50272e-05	4.30775e-05	0	0	6.03755e-05	0.000106735	0.000107267	7.66313e-05	2.60004e-05	0.0004662	0	3.06082e-05	0.000202511	7.80864e-05	0	0	5.36668e-05
>SD_Ssd-01143	0.000375532	0.00595895	0.00591072	0.0011226	0.00226289	0.00831099	0.00611457	0.0111405	0.00201314	7.50019e-05	0.000576868	0.000197596	7.91327e-05	0.000611577	0.00144236	0.00383053	0.00842457	0.00318463	0.000745119	0.0100451	0.00195005	7.09942e-05	0.0075798	0.000212604	0.000563393	0.00016518	0.000819672	0.000673552	0.00054966	0.000994268	0.000305787	0.000101719	3.75136e-05	0.000258465	0	5.4766e-05	0.000120751	7.11567e-05	0.000375436	7.66313e-05	0.000208003	0.000174825	0.000102828	0.000183649	0.000202511	7.80864e-05	0.000312126	0.000542835	2.68334e-05
>SD_Ssd-00705	4.17258e-05	0.00711763	0.00381086	0.0230936	0.000196773	0.00335121	0.00249332	0	0.000582751	0.000200005	0.000230747	0.000296394	0.000237398	4.79668e-05	0.000147934	0.000460816	0.000122095	5.17826e-05	0.00208633	0.0041362	0.0109455	0.000236647	0.000601042	0.00394837	0.00225357	0.00148662	0.000655738	0.0135459	0.00198723	0.00853901	7.64468e-05	0.00111891	0.000187568	0.000129232	7.03309e-05	0.000136915	0.00150939	0.000391362	0.00268168	0.000229894	0.000364005	0.0011655	0.000385604	0.000244865	0.000202511	0.000390432	0.000468189	0.000542835	8.05002e-05
>SD_Ssd-00021	0	0.000441404	0.00101104	0	0	0.000134048	0	9.54897e-05	0.000105955	5.00013e-05	0	0.000230529	0.000158265	2.39834e-05	3.69836e-05	0.000115204	0.000386635	0.0005955	9.93493e-05	7.38607e-05	0.000188715	0.000260312	0	0	0.000202821	0.00033036	0	7.48391e-05	0.000169126	0	7.64468e-05	0.00467908	0.00784034	0.000516929	0.00668144	0.000164298	0.00187164	0.00252606	0.00386163	0.00950228	0.00192403	0.000524476	0.00125964	0.00195892	0.00229513	0.00335771	0.000468189	0.00187525	0.001771
>SD_Ssd-01244	0	0.000993158	0.000233318	0.0290273	0.000590319	0	0.000178094	9.54897e-05	0.000370841	0.000575014	0	6.58653e-05	0	0	0.000295869	2.8801e-05	4.06984e-05	0.000129457	0	0	0.000566145	0	0.000200347	0.00242976	2.25357e-05	0	0.0470902	0.000449035	0	0.00064335	3.82234e-05	0	7.50272e-05	0	0	2.7383e-05	0	0.000106735	0	3.83156e-05	0	0	0	0	0	0	0	0	2.68334e-05
>SD_Ssd-00886	0	0.000110351	0.00147768	0	0.00462416	0.000134048	0.000178094	0.000986727	0.000423819	2.50006e-05	0.000692241	9.8798e-05	0	0.000467676	0	0	0.000284889	0.000233022	0.000248373	0.00265899	0.00012581	0.00044963	6.67824e-05	0.000212604	2.25357e-05	0	4.09836e-05	0	0	0	3.82234e-05	0.00579799	0.00052519	0.00150771	0.00239125	0.00301213	0.00289803	0.00113851	0.00294985	0.00302694	0.000624009	0.00151515	0.00100257	0.000948854	0.00486027	0.00148364	0.0012485	0.00350375	0.00150267
>SD_Ssd-00743	4.17258e-05	5.51755e-05	0	0	0.00137741	0	0	0.00015915	5.29773e-05	0.000100003	0	0	0	0	7.39672e-05	0	6.10476e-05	7.76739e-05	0.000347722	0	0	0	0.000434086	0.00221716	4.50714e-05	0	0	0	0	0	3.82234e-05	0.00172922	3.75136e-05	0	0	0.000109532	0	3.55783e-05	0	7.66313e-05	0.000936013	0.000815851	0.000642674	0.000122433	0.0018901	5.20576e-05	0.000156063	0	0.00571551
>SD_Ssd-00106	0	0.000441404	0.000233318	0	0.000196773	0	0	6.36598e-05	0	0.000325008	0.000288434	6.58653e-05	0.00142439	0.000239834	0	0.000144005	0.000223841	5.17826e-05	0	0.000295443	0.00037743	0.000425965	0.000166956	0.00015186	0	0.00022024	4.09836e-05	0.000449035	4.22815e-05	0	0.00194939	0.00223782	0.00135049	0.00168002	0.000457151	0.000164298	0.00126789	0.00526559	0.00139448	0.00306525	0.00491407	0.00198135	0.00115681	0.00511157	0.0073579	0.00161378	0.000936378	0.00409593	0.00187834
>SD_Ssd-01686	0	0	0	0	0	0	0	0	0	0	0	0	0	0	0	0	0	0	0	7.38607e-05	6.2905e-05	0	0	0	0	0	0	7.48391e-05	0	0	0	0	0.0238962	0	0.0442381	0	0	3.55783e-05	0	0	0	0	0	0	6.75037e-05	0	0	0	0
>SD_Ssd-01247	4.17258e-05	0.000220702	0.000155545	0.0226125	0	0.000134048	0.000771742	0.000222809	0	0.000100003	0	0.000329327	0.000474796	0.000131909	0.0020341	0.000489617	0.00195352	0.000647283	9.93493e-05	0	0.000314525	2.36647e-05	0.000333912	0.000182232	0	0	0.012541	0.00269421	4.22815e-05	0.000175459	0.0022934	0	0.00146303	0.000861549	0	0.000465511	0	0.00217028	0.000750872	7.66313e-05	0.00119602	0.00110723	0.000822622	0.00287717	0.000270015	0.00101512	0.00275711	0.00108567	0.000187834
>SD_Ssd-01149	0	0	0.00186654	0.0163179	0	0.000670241	0.0110419	0	0.000264887	0	0.000749928	6.58653e-05	0	0	0.013573	2.8801e-05	0.00179073	0.000466044	0	0.000147721	6.2905e-05	4.73294e-05	0.000667824	0	2.25357e-05	5.506e-05	0.0235656	0.00935489	0.000253689	5.84864e-05	0.00022934	0.000203438	3.75136e-05	4.30775e-05	3.51655e-05	5.4766e-05	0	0	0	3.83156e-05	2.60004e-05	5.82751e-05	0	3.06082e-05	0	0.000182202	0	0.000296092	5.36668e-05
>SD_Ssd-01082	0	0.0132973	0.000155545	0	0	0	0.00332443	6.36598e-05	0.00143039	0	0	0.0195949	0	0	7.39672e-05	0	0	0.000103565	0	0.0147721	0.00037743	4.73294e-05	0	0	0	5.506e-05	0.000491803	0	0.000295971	0	0.00034401	0.00437392	0.000825299	0.0017231	3.51655e-05	0.000848873	0.000483004	0.00042694	0.00252078	0.00026821	0.000286004	0.00174825	0.000539846	0.000397906	0.000405022	0.000494547	0.000208084	4.93486e-05	0.000107334
>SD_Ssd-00071	0	0	0	0	0	0	0	3.18299e-05	0	0	0	0	0	0	0	0	0.000122095	0	0	0	0	0	0	3.03721e-05	2.25357e-05	0	0	0	0	0	0	0	3.75136e-05	4.30775e-05	0	0	0	7.11567e-05	0	0.0676654	0	0.000174825	0.000154242	3.06082e-05	0	5.20576e-05	5.2021e-05	0	2.68334e-05
>SD_Ssd-01326	0	5.51755e-05	0	4.0093e-05	0	0	0	6.36598e-05	0	0	0	0	0	0	3.69836e-05	0	4.06984e-05	7.76739e-05	0	0	6.2905e-05	9.46589e-05	6.67824e-05	0.00364465	2.25357e-05	0	0	0	0	0	0.000267564	0.000101719	3.75136e-05	0	0	5.4766e-05	0	0	5.36337e-05	3.83156e-05	2.60004e-05	0	5.14139e-05	3.06082e-05	0.00337519	5.20576e-05	0	0	0.0419138
>SD_Ssd-01687	0	0	0	0	0	0	0	3.18299e-05	0	2.50006e-05	0	0	0	0	7.39672e-05	0	6.10476e-05	0.000103565	0	0	6.2905e-05	0	6.67824e-05	0	0	0	0	0	0	0	0.00011467	0.00152579	7.50272e-05	0.000215387	0	0	6.03755e-05	0	0	3.83156e-05	0	0	0.000179949	0	0.0018226	0	5.2021e-05	0	0.0403843
>SD_Ssd-01078	4.17258e-05	0	0.00101104	0.0011627	0.000295159	0.00308311	0.000178094	3.18299e-05	0.000211909	0.00112503	0	0.000955047	7.91327e-05	0.00268614	7.39672e-05	0.000201607	0.00217736	0.00113922	4.96746e-05	7.38607e-05	6.2905e-05	4.73294e-05	0.000601042	3.03721e-05	9.01429e-05	0	0.00479508	0.00164646	0.00084563	0	0.000191117	0.000610314	0.000600218	0.000258465	3.51655e-05	0.00399792	0.000966009	0.00217028	0.000750872	0.000727997	0.000624009	0.00483683	0.00066838	0.00183649	0	0.00314948	0.00208084	0.00103632	0.000134167
>SD_Ssd-00703	0	0.000441404	0.00746617	0.0117072	0.00413223	0.000134048	0.000296824	0.00012732	0.000105955	0.00105003	0.00121142	0.00118558	0.00134526	0.00412515	0	8.6403e-05	0.00272679	0.00471222	9.93493e-05	0.00199424	0.00012581	0.000118324	6.67824e-05	0	0	0.00187204	0.00233607	0.00366712	0.000169126	0.000116973	0.000535127	0.000508595	0.000187568	0.000301542	0	0.000301213	0.000966009	0.00042694	0.000321802	0.000689682	0.000494007	0.000932401	0.000385604	0.000612164	0.000742541	0.000130144	0.000572231	0.00034544	0.000268334
>SD_Ssd-00333	0	0.000441404	0	4.0093e-05	0	0.000268097	0	3.18299e-05	0	0.0139503	0.00236516	0.000197596	0.000633062	5.99585e-05	3.69836e-05	0.00250569	0.00103781	0.000258913	0.00198699	0.000812468	0.00037743	0.000236647	6.67824e-05	0.00528474	0.007572	0.00132144	0.000819672	0	4.22815e-05	5.84864e-05	0.00022934	0	3.75136e-05	4.30775e-05	0	0.000328596	0	0.000142313	0	3.83156e-05	0.00210603	0	0.000565553	0.000214257	0.000135007	0.000520576	0	0.000641532	0.000590335
>SD_Ssd-00993	0	0.000331053	0.00031109	0.000160372	0.000885478	0	0.00178094	0.00910335	0.000158932	0.000350009	5.76868e-05	0.00121851	7.91327e-05	0.00122315	0.0110951	0.00241929	8.13968e-05	0.00333998	0.000298048	7.38607e-05	0.00037743	2.36647e-05	0.00440764	0.00309795	4.50714e-05	0	0.00434426	0.00718455	0.000803349	0.00233945	0.000802691	0.000406876	3.75136e-05	0	0	0.000711958	6.03755e-05	0.000569253	5.36337e-05	0.000153263	0.000364005	0.00011655	7.71208e-05	0.000153041	6.75037e-05	0.00065072	0.000156063	0.000542835	5.36668e-05
>SD_Ssd-01371	0	5.51755e-05	0	0	0	0	0	6.36598e-05	0	0	0	3.29327e-05	0	0	0	2.8801e-05	0	2.58913e-05	0.000149024	7.38607e-05	0	0	3.33912e-05	3.03721e-05	0	0	0	0.000224517	0	5.84864e-05	0.00034401	0.00101719	0.00270098	0.00150771	0.00520449	0.00347764	0.00126789	0.00298858	0.00203808	0.000766313	0.00226203	0.00134033	0.00154242	0.000826421	0.00324018	0.000390432	0.00254903	0.0019246	0.00517884
>SD_Ssd-01052	0.000959693	0.000496579	0	0	0.00118064	0.000134048	0	0.000700258	0.000211909	2.50006e-05	0.000288434	0.00158077	0	0.00296195	3.69836e-05	0.000345612	0.00179073	0.000336587	0.00129154	0.00487481	0.000314525	0.00319474	0.000601042	0.000577069	0	5.506e-05	0.00295082	0.000673552	0	0	0.0017965	0.000101719	0.00202573	0.000516929	3.51655e-05	0.00254662	0.000603755	7.11567e-05	0.000160901	0	0.00148202	0.00168998	0.000796915	0	0.000202511	0.00512767	0.000728294	0.00187525	0
>SD_Ssd-00042	4.17258e-05	0.000165526	0	0	0.00334514	0.000268097	0.00694568	0.000923067	0	0.000250006	0.000346121	0.000395192	0.000316531	0.000251826	3.69836e-05	0.00213128	0.000773269	2.58913e-05	0	0.000221582	6.2905e-05	9.46589e-05	0.0358622	3.03721e-05	0	0.00011012	4.09836e-05	0.000299356	0.00566572	0	0	0	3.75136e-05	4.30775e-05	0.000210993	0	0	0	0	0.000114947	5.20007e-05	0	2.57069e-05	0	0	2.60288e-05	0	0	0
>SD_Ssd-01248	0.000125177	0.011642	0.00031109	0	0	0.000268097	5.93648e-05	0	0.00381437	2.50006e-05	0.000403807	0.00385312	0.000712194	0	3.69836e-05	8.6403e-05	0	0	0.000347722	0	0.00100648	4.73294e-05	0.00166956	0.000485953	0.0192906	5.506e-05	8.19672e-05	0	0	0	0.00011467	0.000101719	0.000750272	0.000387697	3.51655e-05	0.000246447	0.000422629	0.000533675	0.000482703	0.000229894	0.000494007	0.0002331	7.71208e-05	0.000459123	6.75037e-05	0.00020823	5.2021e-05	0.000444137	2.68334e-05
>SD_Ssd-00589	0	0.000386228	0.00178877	0.0127496	0	0	5.93648e-05	9.54897e-05	0	0	0	6.58653e-05	7.91327e-05	0	3.69836e-05	5.7602e-05	0.000732571	7.76739e-05	0	0	0.00012581	2.36647e-05	0	6.07441e-05	0	0	8.19672e-05	0.00164646	8.4563e-05	5.84864e-05	0.000573351	0.000610314	0.000300109	0.000430775	0	0.0040253	0.000664131	0.00313089	0.00176991	0.000574735	0.00226203	0.00128205	0.00197943	0.000581556	0.0017551	0.000963065	0.00187276	0.0016285	0.001449
>SD_Ssd-01087	0	0.000772456	7.77726e-05	0.00184428	0.000295159	0.000938338	0.000296824	0.00149601	0.00143039	0.000725018	0.000230747	9.8798e-05	0.000316531	0.000227842	7.39672e-05	0.00112324	0.000671523	0.00126867	0.000198699	0.000147721	0.00176134	0	0.000434086	0.00133637	0.00216343	0.00594648	0.000204918	0.000449035	0.00312883	0.0047374	0.0034401	0.000101719	0.000337622	0.00017231	3.51655e-05	0.00446343	0	0.000355783	0.000750872	0.000191578	0.000208003	0.00681818	0.000616967	0.000581556	0	0	0.00218488	0.000296092	0
>SD_Ssd-00206	0	5.51755e-05	0.000155545	0	0	0.000134048	0.00783615	0	0.000105955	0.00080002	0	6.58653e-05	7.91327e-05	0	3.69836e-05	8.6403e-05	0.000366285	2.58913e-05	9.93493e-05	0	0.000188715	4.73294e-05	3.33912e-05	6.07441e-05	2.25357e-05	0	8.19672e-05	0.000224517	0.000253689	0.000350918	7.64468e-05	0.00203438	0.00108789	4.30775e-05	0	0.00117747	0	0.00629736	0.00139448	0.00126442	0.00395206	0.00314685	0.000205656	0.00192832	0.00141758	0.00286317	0.00405764	0.00271417	2.68334e-05
>SD_Ssd-01655	0	5.51755e-05	0	0	0	0	5.93648e-05	0	0	0	0	0	0	0	0	5.7602e-05	2.03492e-05	0	0	0	6.2905e-05	0	0	0	0	5.506e-05	0	0	0	0	3.82234e-05	0.000712033	0.00401396	0.0057293	0	0.00276568	0	0.0034511	0.00284259	0.00275873	0.00189803	0.00174825	0.00107969	0.0059686	0.000877548	0.00426872	0.000832336	4.93486e-05	0
>SD_Ssd-01084	0.000417258	5.51755e-05	0.00349977	0	0	0.00187668	0.00688632	0.000222809	0.00143039	0	0.000461494	0.000263461	0	0.000371743	0.0175302	5.7602e-05	0.000325587	0.00108743	0.000546421	7.38607e-05	0.000188715	0	6.67824e-05	0	0	0.00011012	0.00545082	0.0179614	0.00397446	0	0.000191117	0.000406876	3.75136e-05	0.000129232	0	0.000328596	0	0	0.000321802	0	7.80011e-05	0.000174825	5.14139e-05	0.000550947	0	0.000260288	0.000572231	0.000296092	5.36668e-05
>SD_Ssd-01193	0.00116832	0.00320018	0.000699953	0.00477107	0.00206612	0.00201072	0.00184031	0.000954897	0.000423819	0.000650016	0.000692241	0.000592788	0.00197832	0.00119917	0.000147934	0.000691224	0.00293028	0.00100976	0.00208633	0.00140335	0.00232748	0.000591618	0.00110191	0.00246014	0.00238879	0.00187204	0.000122951	0.000449035	8.4563e-05	0.000175459	0.000611574	0.000610314	0.00052519	0.000430775	3.51655e-05	0.000219064	0.000301878	0.000391362	0.000375436	0.000114947	0.000364005	0.000699301	0.000128535	0.000367298	0.000742541	0.000338374	0.000416168	0.00034544	0.000590335
>SD_Ssd-01249	0	0.00435886	7.77726e-05	0.00950204	0.000787092	0.000402145	0.000356189	0.000636598	5.29773e-05	0.00115003	0	9.8798e-05	0	0	3.69836e-05	0.000835229	0.000651174	2.58913e-05	0	7.38607e-05	0.00320815	2.36647e-05	0.000934954	0.000242976	0.000338036	0	0.0310656	0.00127226	0.000507378	0.000877296	0	0	0	0	0	0	0	0	0	3.83156e-05	0	0	0	3.06082e-05	0	0	0	0	0
>SD_Ssd-01688	0.002587	0.00143456	0.00139991	4.0093e-05	0.000885478	0.000670241	5.93648e-05	0.000318299	0.00439712	0.00315008	0.00230747	0.00108678	0.00134526	0.00254224	0.000221902	0.00201607	0.000671523	5.17826e-05	0.00183796	0.00110791	0.00138391	0.00151454	0.000767998	0.00145786	0.00313246	0.00231252	8.19672e-05	0.0017213	0.00482009	0.000409405	0	0.000101719	0	0.00017231	0	0	6.03755e-05	0	5.36337e-05	7.66313e-05	2.60004e-05	5.82751e-05	2.57069e-05	3.06082e-05	0.000270015	0.000130144	5.2021e-05	0	0
>SD_Ssd-00514	8.34516e-05	0.000275877	0.00101104	0	0.000393546	0.000402145	0	0.000190979	0.000370841	0.000150004	0.00017306	0.00062572	0.00577669	7.19502e-05	3.69836e-05	5.7602e-05	0.00447682	0.000233022	0.000993493	0	0.000691954	0.000141988	0	0.000121488	0.000991572	0.00655214	8.19672e-05	7.48391e-05	0.000211408	0	0	0.00152579	0.00281352	0.00103386	0.00611879	0.00027383	0.00156976	0.000498097	0.000214535	0.00272041	0.000494007	0.00011655	0.000128535	6.12164e-05	0.00195761	0.000312345	0.000312126	0.00138176	5.36668e-05
>SD_Ssd-00576	0	0.00121386	0.000388863	0.00276642	9.83865e-05	0	5.93648e-05	0	0	0.000250006	0	3.29327e-05	0.000316531	0	0.000184918	0.00164166	0.0155671	0.000517826	0	0	0.0141536	0	0	6.07441e-05	0	0.00022024	0.00057377	0.0013471	0.000253689	0	0.00011467	0	0	0	0	2.7383e-05	6.03755e-05	3.55783e-05	0	0	7.80011e-05	0	0	0.000214257	0	2.60288e-05	5.2021e-05	0	0
>SD_Ssd-01103	0.00079279	0.000496579	0.000388863	0.000521209	0.000393546	0.00469169	0.000474918	0.000891237	0.000741683	0.000575014	0.000115374	0.00115264	0	0.00358552	0.00351344	0.000777627	0.000691873	0.00339176	0.000298048	0.00118177	0.000314525	0.000733606	0.00083478	0.000273349	0.00015775	0	0.0114754	0.00119743	0.00109932	0.000994268	0.000152894	0.000101719	3.75136e-05	8.61549e-05	3.51655e-05	0.000191681	6.03755e-05	0	5.36337e-05	7.66313e-05	2.60004e-05	5.82751e-05	5.14139e-05	3.06082e-05	6.75037e-05	5.20576e-05	5.2021e-05	0.000148046	0.000107334
>SD_Ssd-01267	4.17258e-05	0.000937983	0	0.000280651	0	0	0.000237459	0.000763918	0.00211909	5.00013e-05	0.000230747	9.8798e-05	0.000158265	0.000383734	7.39672e-05	0.000201607	0.000549428	7.76739e-05	0.000347722	0.000295443	0.000754859	0.000118324	0.000233738	0.000334093	0.00078875	0.0019271	0.000245902	0.000149678	0.000126845	0	0.000688021	0.000406876	0.000787786	0.000990781	0.00137145	0.00082149	0.000181127	0.000782723	0.000643604	0.000153263	0.000468007	0.0002331	0.000694087	0.000367298	0.000945052	0.000702777	0.00052021	0.00108567	0.00187834
>SD_Ssd-01689	0.00513227	0.00060693	0.00209986	4.0093e-05	0.000393546	0.000402145	0.00439299	0.00235541	0.000370841	0.000675017	0.000346121	0.00121851	0.000316531	0.00160689	0.000147934	0.00129605	2.03492e-05	0.00106154	0.00288113	0.000147721	0.000188715	0.00123057	0.000767998	0.00331055	2.25357e-05	0.00198216	4.09836e-05	0.000149678	8.4563e-05	0.000701836	0.000382234	0.00122063	0.000112541	0.00120617	0.00123079	0.00027383	0.000664131	0.00021347	0.000482703	0.000191578	7.80011e-05	0.000932401	5.14139e-05	9.18246e-05	0.00108006	0.000182202	0.0012485	0.000197394	0.000187834
>SD_Ssd-01128	0.000125177	5.51755e-05	0.00031109	0	9.83865e-05	0.00214477	0.000178094	3.18299e-05	5.29773e-05	0.00860022	0.000115374	0.000724518	0.000237398	0.000947344	3.69836e-05	0.00120964	0	0.000233022	4.96746e-05	0.000147721	0.00012581	2.36647e-05	0.000434086	0	0	0.00203722	0.000122951	0.00950457	0.00925965	5.84864e-05	0.000458681	0.000101719	0	4.30775e-05	3.51655e-05	5.4766e-05	0	0.00085388	0	0	0.00200203	0.00617716	2.57069e-05	0	0	0.000937036	5.2021e-05	0.000197394	0
>SD_Ssd-00038	0.000208629	0.000220702	0	0	0.000196773	0	0.00011873	0.000190979	0.000105955	2.50006e-05	0	0.000922114	0.00276964	5.99585e-05	3.69836e-05	0	0	2.58913e-05	9.93493e-05	0.000295443	0	0.000283977	0.000467477	0	0.000112679	0	4.09836e-05	7.48391e-05	0	0	0.00011467	0.00274641	0.00116292	0.000689239	0.000527482	0.000438128	0.000724506	0.00209912	0.00364709	0.00532587	0.00143002	0.000874126	0.00033419	0.00382602	0.00216012	0.00163981	0.000416168	0.00128306	0.000134167
>SD_Ssd-01656	4.17258e-05	0.000496579	0.00155545	0	0.000393546	0.000268097	0.000237459	9.54897e-05	0.000476796	0.000325008	0.00178829	0.000592788	0.000237398	0.000107925	0.000702689	2.8801e-05	0.000101746	2.58913e-05	0.00168894	0.00132949	0.00050324	2.36647e-05	0.00183652	0.000182232	0.00121693	0.0316595	0.000696721	0.00217033	0.000465097	0.00064335	0.00011467	0	3.75136e-05	0.000301542	0.000562647	0	0	3.55783e-05	0.000750872	0.000114947	5.20007e-05	0.00011655	0	6.12164e-05	0.000472526	0	0	0.000986972	0.000724502
>SD_Ssd-01116	0	0.000275877	0.00101104	0.000200465	0.000787092	0.00107239	0.00160285	0.000763918	0.000476796	0.000500013	0.000576868	0.000296394	0	0.000119917	0.00199712	0.000806428	0	0.00240789	4.96746e-05	0.000369303	0.00025162	2.36647e-05	0.000534259	9.11162e-05	0.000112679	5.506e-05	0.00282787	0.00269421	0.000634223	0.00198854	0.000764468	0.000203438	7.50272e-05	0	0	0.00224541	0.000181127	0.00085388	0.000375436	0.000344841	0.00137802	0.00390443	0.000514139	0.000857029	0.000607533	0.00239465	0.00161265	0.00113502	0.000107334
>SD_Ssd-01657	0	0.000496579	0.00186654	0	0.000983865	0.000134048	0.000474918	9.54897e-05	0.000211909	0.000375009	0.00248053	0.000230529	0.000237398	9.59336e-05	0.000961574	0	0.000101746	0	0.00203666	0.00192038	0.000691954	7.09942e-05	0.00146921	0.000182232	0.000969036	0.0328158	0.00045082	0.00284389	0.000338252	0.000467891	0	0	3.75136e-05	0.000129232	0.000597813	2.7383e-05	0.000181127	3.55783e-05	0.000321802	7.66313e-05	2.60004e-05	0	0	0	0.000405022	2.60288e-05	5.2021e-05	0.000444137	0.000563501
>SD_Ssd-01111	0	0	0	0	0	0	0	0	0	0	0	3.29327e-05	0	0	0	0	0	0	0	0	0	0	0	0	0	0	4.09836e-05	0	4.22815e-05	0	0	0.000101719	3.75136e-05	0.000215387	0	0.000328596	0.00229427	0.00284627	0	0.000153263	0.000390005	0.00425408	0.000822622	0.000428515	6.75037e-05	0.000624691	5.2021e-05	0	2.68334e-05
>SD_Ssd-01658	0.0040474	0.00215184	0.00202209	0	0.00236128	0.00080429	0.000237459	0.00015915	0.00582751	0.00130003	0.00346121	0.000263461	0.00134526	0.000959336	3.69836e-05	0.000835229	0.00024419	5.17826e-05	0.00387462	0.00132949	0.00207586	0.000520624	0.000333912	0.000546697	0.00119439	0.00264288	4.09836e-05	0.00209549	0.00744155	0.000467891	3.82234e-05	0.000508595	0	4.30775e-05	0.000210993	0	6.03755e-05	0	0.000107267	3.83156e-05	2.60004e-05	0.00011655	2.57069e-05	0	0.000337519	2.60288e-05	0.000156063	4.93486e-05	0
>SD_Ssd-01659	0.000166903	0.0262635	0.000388863	4.0093e-05	0	0.000938338	0	0	0.00762873	7.50019e-05	0.000346121	0.00148197	0.00102873	0	0	0	0	0	0.000447072	0	0.00138391	0	0.000367303	0.000182232	0.00617479	5.506e-05	0	0	0	0.000233945	3.82234e-05	0.000305157	7.50272e-05	0.000258465	0.000105496	0	0.000120751	3.55783e-05	0.000643604	3.83156e-05	5.20007e-05	5.82751e-05	2.57069e-05	6.12164e-05	0.000135007	5.20576e-05	0	0	5.36668e-05
>SD_Ssd-01660	0	0.000275877	0	0	9.83865e-05	0.000134048	0	0	0	2.50006e-05	0	0	0.000712194	0	0	0	0.000101746	2.58913e-05	0.000198699	0.000738607	0.00025162	0.000899259	0	0	0	0.00121132	8.19672e-05	0	0	0	0.00011467	0.00274641	3.75136e-05	0.00124925	0.00200443	0.000985788	0.00338103	0.000142313	0.00225261	0.000306525	0.000598008	0.002331	0.000462725	0.000887637	0.0035777	0.000911008	0.00234095	0.000838926	0.000563501
>SD_Ssd-01379	0	0.000165526	0.00031109	0.0028466	0	0.00563003	0	0	0.000317864	7.50019e-05	5.76868e-05	6.58653e-05	0	1.19917e-05	0.0210067	5.7602e-05	8.13968e-05	0.00160526	0	7.38607e-05	0	2.36647e-05	0.000166956	0	0	0	0.00172131	0.00261937	0.000718786	5.84864e-05	0.00225518	0.000101719	0.000187568	4.30775e-05	0	0.000520277	6.03755e-05	0.000142313	5.36337e-05	7.66313e-05	0.000130002	0.000174825	2.57069e-05	0.000122433	6.75037e-05	0.00020823	0.000364147	0.000197394	8.05002e-05
>SD_Ssd-01690	8.34516e-05	0.000220702	0.000699953	0	0.000885478	0	5.93648e-05	0.000190979	0.000105955	0.000900023	0.000865301	0.000856249	0	0.000227842	0.00151633	0.000144005	0.000590127	0.000155348	0.000943818	0.000738607	0.00025162	0.000118324	0.00337251	0.000334093	0.00229864	0.0142605	0.00102459	0.00082323	0.000126845	0.000233945	0	0	0	0.000215387	0.000246158	2.7383e-05	0	3.55783e-05	0.000160901	0.000114947	7.80011e-05	0	0.000154242	9.18246e-05	0.000135007	0	0	0.00128306	0.00228084
>SD_Ssd-01210	0	0	0	4.0093e-05	0	0.000268097	0.000356189	6.36598e-05	5.29773e-05	2.50006e-05	0	0	7.91327e-05	0	3.69836e-05	0.000835229	6.10476e-05	0	0	0	6.2905e-05	0	3.33912e-05	0	0	5.506e-05	0	7.48391e-05	0	5.84864e-05	0.00829447	0.000813752	0.00176314	8.61549e-05	0.00239125	0.00312166	0.00175089	0.00120966	0.00123357	0.000574735	0.000520007	0.000932401	0.000745501	0.000122433	0.000877548	0.000494547	0.00234095	0.000789578	0.000187834
>SD_Ssd-00934	0	0.000275877	0	0	0.00777253	0	0.000831107	0.00111405	0	2.50006e-05	0	0.000164663	0	5.99585e-05	0	0	0.000101746	0.000336587	0.00442104	0.0024374	6.2905e-05	0	0.000100174	6.07441e-05	2.25357e-05	5.506e-05	0.00127049	0.000224517	0	0.000877296	0.00011467	0.000305157	7.50272e-05	0.00017231	0	0.00109532	0.00126789	0.00085388	0.000482703	0.000344841	0.000572008	0.00128205	0.000976864	0.000642772	0.00148508	0.00239465	0.0019768	0.000148046	0.000536668
>SD_Ssd-00316	4.17258e-05	0	7.77726e-05	0	0.000196773	0	5.93648e-05	0	0	0.000125003	0	6.58653e-05	0.000158265	2.39834e-05	0	0.000201607	6.10476e-05	0.000362478	0	0	0	4.73294e-05	3.33912e-05	0	4.50714e-05	0.00022024	0	7.48391e-05	0.000126845	0	3.82234e-05	0.00284813	0.00183817	0.000603084	0.000316489	0.000328596	6.03755e-05	0.00209912	0.00370072	0.00325683	0.000390005	0.000407925	0.000848329	0.000520339	0.00168759	0.00163981	0.000884357	0.00222069	0.00166367
>SD_Ssd-01121	0	0	0	0.00128298	0	0	5.93648e-05	3.18299e-05	0	0	0	0	0	0	0.000110951	0	0	2.58913e-05	0	7.38607e-05	6.2905e-05	0	0	3.03721e-05	0	0	0.0294262	0.014893	0.000507378	5.84864e-05	0	0.000101719	3.75136e-05	0	3.51655e-05	0	0.000181127	0	0.000160901	0	0	0	0	3.06082e-05	0	2.60288e-05	0	0.000296092	0
>SD_Ssd-00390	0.000125177	0.000386228	0.000777726	0	0.000196773	0	0.000178094	3.18299e-05	0	5.00013e-05	5.76868e-05	0.0100774	0.00102873	0	0	5.7602e-05	0.00024419	2.58913e-05	4.96746e-05	0	0.00025162	2.36647e-05	0	3.03721e-05	0.0028395	0.0002753	8.19672e-05	0	4.22815e-05	5.84864e-05	7.64468e-05	0.000305157	0.00153806	0.000775394	0.00105496	0.000136915	0.000664131	0.00128082	0.000858139	0.00237557	0.00156002	5.82751e-05	7.71208e-05	0.000122433	0.000270015	0.000728806	0.000104042	0.000394789	0.000187834
>SD_Ssd-01104	0	0.000386228	0.00116659	0.00368856	0	0.000670241	0.000474918	0.000413789	5.29773e-05	5.00013e-05	5.76868e-05	0.000197596	0.000158265	9.59336e-05	0.000258885	5.7602e-05	0.00341866	0.000103565	0.000149024	0.00140335	0.000754859	4.73294e-05	0.000133565	0.000303721	6.76072e-05	0	0.000204918	0.00082323	0.000338252	0	0.000649797	0.000508595	0.000375136	0.000775394	0	0.000383362	0.00120751	0.00145871	0.00225261	0.00061305	0.000572008	0.00157343	0.000282776	0.000795813	0.000135007	0.000468518	0.000676273	0.000641532	0.000644001
>SD_Ssd-01274	0	5.51755e-05	0.00808835	0	0.000491932	0.000134048	0.000237459	0.000190979	0.000105955	0	0	0.000691586	0	0.00170282	0	0	0	0.000129457	0.00129154	0	0.000188715	0	6.67824e-05	3.03721e-05	2.25357e-05	0	0.000245902	0.0276905	4.22815e-05	0.0038601	0	0.000101719	0	0.000775394	0	0.000219064	0.000181127	3.55783e-05	0.000268168	0	0.000156002	0.0011655	0.000179949	3.06082e-05	0.000202511	0.000676748	5.2021e-05	0.000148046	8.05002e-05
>SD_Ssd-01283	0	0.000110351	0	4.0093e-05	0	0.000134048	5.93648e-05	0	0.000688705	2.50006e-05	0	0.000197596	0	0	0.0015903	0	8.13968e-05	0.00020713	4.96746e-05	7.38607e-05	6.2905e-05	0	6.67824e-05	0	0	0	0.0310656	0.000972908	0.000211408	5.84864e-05	0.00011467	0	0	0	0	5.4766e-05	0	0	0	0	2.60004e-05	0.0011655	7.71208e-05	3.06082e-05	0	0.000546605	0	4.93486e-05	0.000161
>SD_Ssd-01661	0	0	0	0	0	0	0	0	0	0	0	0	0	0	0	0	0	0	0	0	6.2905e-05	0	0	0	0	0	0	0	4.22815e-05	0	0.00129959	0.00305157	0.000712758	0.00409236	0.00165278	0.000191681	0.00374328	0.00145871	0.00321802	0.00088126	0.00114402	0.0027972	0.00154242	0.00116311	0.000472526	0.000494547	0.00202882	0.00034544	0.000107334
>SD_Ssd-01691	0	0.000827632	0	0	0	0.000536193	0	0	0	0.00542514	0.00426882	6.58653e-05	0.00118699	2.39834e-05	3.69836e-05	0.00112324	0.000183143	0.00020713	0.00476876	0.00147721	0.000314525	0.000189318	0.000100174	0.00252088	0.00340289	0.00231252	0.000532787	0	0	0.000584864	0.000152894	0	0	8.61549e-05	0	0.000219064	0	0	5.36337e-05	0	0.000442006	0	0.000257069	3.06082e-05	0.000270015	0.000234259	0	0.000148046	0.000161
>SD_Ssd-01662	0.00408913	0.000551755	0.00147768	4.0093e-05	0.000196773	0.000268097	0.00356189	0.000795748	0.000317864	0.000225006	5.76868e-05	0.00049399	0.00102873	0.00193066	3.69836e-05	0.000374413	4.06984e-05	0.00020713	0.0027321	0.000517025	0.000691954	0.000473294	0.000233738	0.00115414	2.25357e-05	0.00187204	4.09836e-05	7.48391e-05	0.000422815	0.000877296	3.82234e-05	0.00122063	7.50272e-05	0.000947704	0.00147695	0.000136915	0.000724506	0.000391362	0.000482703	3.83156e-05	7.80011e-05	0.000641026	2.57069e-05	6.12164e-05	0.00108006	0.000286317	0.000884357	0.000296092	2.68334e-05
>SD_Ssd-01112	0	5.51755e-05	0	0.0140326	0	0.00160858	0.000237459	0	0.000158932	0	5.76868e-05	3.29327e-05	0	0	0.0115389	5.7602e-05	0.00105816	0.000336587	4.96746e-05	7.38607e-05	6.2905e-05	0	0.000133565	3.03721e-05	0	0	0.00213115	0.00112259	8.4563e-05	0.000701836	0.000993808	0	0	4.30775e-05	0	0	0	3.55783e-05	5.36337e-05	0	5.20007e-05	0.00011655	0	3.06082e-05	0	5.20576e-05	0	0.000148046	0
>SD_Ssd-01663	0	5.51755e-05	0.000155545	8.0186e-05	0	0	0.00267142	0	5.29773e-05	0	0	3.29327e-05	0	0	0.000887607	0.00057602	0	0.000440152	0	0	0	4.73294e-05	0	0	0	0	0.0279508	0.00598713	0	0.000526377	0	0	0	0	0	5.4766e-05	0	0	0	0	0	0	0	3.06082e-05	0	2.60288e-05	0	0	2.68334e-05
>SD_Ssd-01290	4.17258e-05	0.000441404	0.000855499	0	0.00167257	0.00241287	0	0	0.000370841	0	0.000519181	0.000823316	0.000553929	0.000803444	3.69836e-05	0.000547219	0.00075292	2.58913e-05	0.000993493	0.0045055	0.000754859	0.000189318	3.33912e-05	0.000212604	2.25357e-05	0.00033036	0.000204918	0.00202066	0.000169126	0.00532226	0.000420457	0.00132235	0.000150054	0.000560007	0.000105496	0.00027383	0.000724506	0.000498097	0.000321802	0.000842944	0.000442006	0.00168998	0.000179949	9.18246e-05	0.00236263	0.000338374	0.000364147	0.000986972	0.000429334
>SD_Ssd-01664	0	0.000662105	0	4.0093e-05	0	0	0	0	0	5.00013e-05	0	0	0.000237398	1.19917e-05	0.000110951	0	0.000142444	0	0.000248373	0.000369303	0.00025162	0.00141988	3.33912e-05	0	0	0.00060566	0.000122951	0	0	0	0.00011467	0.00122063	3.75136e-05	0.00112001	0.00144178	0.00139653	0.00259615	0.000177892	0.00107267	0.000191578	0.00070201	0.00134033	0.000565553	0.00101007	0.00209262	0.00065072	0.000936378	0.000986972	0.000724502
>SD_Ssd-01152	0	0	7.77726e-05	0	0	0.00134048	0	0	0.000105955	0	0	3.29327e-05	0	0	0	2.8801e-05	2.03492e-05	2.58913e-05	0	0	0	2.36647e-05	3.33912e-05	0	0	0	4.09836e-05	7.48391e-05	0	0	0	0.00223782	0.00900326	0.00137848	0.000140662	0.00054766	0.00169052	0.00117408	0.00252078	0.0019541	0.000234003	0.000174825	5.14139e-05	0.000183649	0.000270015	0.00268097	0.000832336	9.86972e-05	0.000697668
>SD_Ssd-01665	0	0	0.000155545	0	9.83865e-05	0	0	9.54897e-05	5.29773e-05	0	0	0	0	7.19502e-05	0	2.8801e-05	0.0113752	0	0	0.000960189	0	0	0.000133565	0	0	0	0.00819672	0	0	0	0	0.000101719	0.000262595	0	0	2.7383e-05	6.03755e-05	7.11567e-05	0.000107267	0	5.20007e-05	0	7.71208e-05	6.12164e-05	0.000135007	7.80864e-05	0	0.000197394	0.000134167
>SD_Ssd-01666	0.00212801	0.00115868	0.000933271	0	0.00127902	0.000402145	0.00225586	0.00101856	0.00185421	0.00127503	0.00126911	0.000889182	0.000633062	0.000779461	0.00118348	0.00132485	0.000325587	0.000647283	0.00153991	0.000812468	0.00138391	0.000662612	0.00100174	0.000698557	0.0009465	0.00066072	0	0.000673552	0.00177582	0.000467891	0	0	7.50272e-05	0.000129232	0.000210993	8.2149e-05	0	0	0	3.83156e-05	0.000182003	0.000407925	0	9.18246e-05	0.000135007	0.000364403	5.2021e-05	9.86972e-05	5.36668e-05
>SD_Ssd-01094	0	0.000165526	0.00194431	0	0.000196773	0	0.00011873	0.000190979	5.29773e-05	0.00040001	0	9.8798e-05	0.000395664	0.000443693	0	0.00218888	0.000142444	0.00186417	0	0.000147721	0.00062905	2.36647e-05	3.33912e-05	0	0	0.00011012	0.000122951	7.48391e-05	8.4563e-05	0.000409405	3.82234e-05	0.000915471	0.00093784	0.000215387	0.000210993	0.000164298	0.000845258	0.0021347	0.00107267	0.00103452	0.000286004	0.000291375	0.000719794	0.00318325	0.000405022	0.00122335	0.000312126	0.000444137	0.000268334
>SD_Ssd-00991	0	0	0.000155545	4.0093e-05	0	0	0	0	0.000158932	0	0	0.0014161	0	0.00259021	0	2.8801e-05	0	0.000362478	0	0.000443164	0	0	0.000100174	0	0.000135214	0	0	0.000374195	0	0	0	0.000406876	0.00739018	0.000990781	0	0.000739341	0.000724506	0.00042694	0.000375436	0.000919575	5.20007e-05	0.000174825	0.000771208	0.000306082	6.75037e-05	0.000156173	5.2021e-05	0.000197394	2.68334e-05
>SD_Ssd-00354	0.000166903	0.000165526	0.000388863	0	9.83865e-05	0	0	3.18299e-05	0	0	0.00115374	0.000592788	0.000791327	2.39834e-05	0	0	0	2.58913e-05	0.000943818	0.00103405	0.000691954	0.000615283	6.67824e-05	0	0	0.00011012	4.09836e-05	0	0	0.000116973	0.00301965	0.00101719	0.00041265	0.000818472	0.00038682	0.000739341	0.00259615	0.000996193	0.000697238	0.00088126	0.00161202	0.00104895	0.00066838	0.00156102	0.00101256	0.000780864	0.000416168	0.00207264	2.68334e-05
>SD_Ssd-01085	4.17258e-05	0.000165526	0.000933271	0	9.83865e-05	0.000402145	0.0133571	0.000190979	0.000476796	0.000150004	0	0	0.000316531	0	0.0024779	0.00244809	0	7.76739e-05	4.96746e-05	0	0.00025162	0	0.000333912	0.000394837	4.50714e-05	0.00049554	0.000204918	0.0013471	0.000718786	0.000760323	0.00286675	0.000305157	0.000375136	0	0.000246158	0.00054766	0.000724506	0.00085388	0.000268168	0.00026821	0.000234003	0.000291375	7.71208e-05	9.18246e-05	6.75037e-05	0.000338374	0.00176871	0.000246743	2.68334e-05
>SD_Ssd-01667	0	0.00115868	0	0	0	0.000268097	0	0	0	0.00230006	0.00732622	3.29327e-05	0.00213658	1.19917e-05	3.69836e-05	0.000892831	0.000142444	5.17826e-05	0.00576226	0.00132949	0.000943574	0.000141988	0	0.00133637	0.00214089	0.00456998	0.000286885	7.48391e-05	4.22815e-05	0.000994268	7.64468e-05	0	0	0.000129232	3.51655e-05	8.2149e-05	6.03755e-05	3.55783e-05	0.000268168	0	0.000390005	5.82751e-05	0.000308483	6.12164e-05	0.000270015	0.000234259	0	0.000148046	5.36668e-05
>SD_Ssd-00885	0	0.000165526	7.77726e-05	0.000761767	0	0.00120643	0.00178094	3.18299e-05	0	7.50019e-05	0.00017306	3.29327e-05	0	0	0.00310662	0	2.03492e-05	0.00341765	9.93493e-05	0	0	0	0.000233738	6.07441e-05	2.25357e-05	0	0.000655738	0.000149678	0.000211408	0	0.000305787	0.00101719	7.50272e-05	4.30775e-05	0	0.000794107	6.03755e-05	0.000284627	5.36337e-05	0.000153263	0.00291204	0.0027972	0.000385604	0.000214257	0.000472526	0.0030714	0.000468189	0.000838926	0
>SD_Ssd-00574	0	5.51755e-05	0	0	9.83865e-05	0.000134048	0.00997329	3.18299e-05	0.000105955	0	0	0	7.91327e-05	0	0.000295869	5.7602e-05	4.06984e-05	0.000491935	0	0	6.2905e-05	0	0	0	0	0	4.09836e-05	0	4.22815e-05	0.00134519	0.000649797	0	3.75136e-05	0	0.000105496	0.000246447	0.000241502	7.11567e-05	0.000160901	0.000153263	0	0.00215618	0.000154242	3.06082e-05	6.75037e-05	5.20576e-05	0.00702284	0.000197394	0
>SD_Ssd-01165	0	5.51755e-05	0	8.0186e-05	0	0	5.93648e-05	0	0	0.000100003	0	0	7.91327e-05	0	0	8.6403e-05	2.03492e-05	0.000103565	0	0	0.00037743	0	0	0	2.25357e-05	0	0	0	0	0	0.000535127	0.000203438	0	4.30775e-05	0	5.4766e-05	0	0.00064041	0.000268168	0.000306525	0.000182003	0.00268065	0.000231362	0.0126106	0.000135007	0.00229053	0.000104042	0.000444137	2.68334e-05
>SD_Ssd-01246	0	0.000110351	0	0	0.0501771	0	0	0.000413789	0.000688705	0.00290007	0.000115374	0	7.91327e-05	0.000227842	0	2.8801e-05	0	0	4.96746e-05	0	6.2905e-05	0.000189318	3.33912e-05	0.00167046	6.76072e-05	0.00049554	0.000532787	0	0	0.000175459	0	0	0	0	7.03309e-05	2.7383e-05	0.000120751	0	5.36337e-05	0	0	0	5.14139e-05	0	0	0	0	0	0.000161
>SD_Ssd-01692	0	0.000441404	0	0	0	0	0	3.18299e-05	5.29773e-05	0	0.000230747	0	0.000316531	0	0	0	2.03492e-05	0	0.000447072	0.000738607	0.00012581	0.000354971	0	3.03721e-05	0	0.00115626	0	0	8.4563e-05	5.84864e-05	7.64468e-05	0.00223782	3.75136e-05	0.00124925	0.00158245	0.000219064	0.00398479	3.55783e-05	0.00284259	0.000114947	0.000260004	0.0018648	0.000154242	0.000153041	0.00351019	0.00020823	0.00208084	0.000296092	0.000268334
>SD_Ssd-01151	0.000208629	0.000220702	0.00132213	0	0.00186934	0.00120643	0.000771742	0	0.000105955	0	0	0.0031286	7.91327e-05	0.000107925	0	0	0.000712222	0	0.00506681	0.000443164	0	2.36647e-05	3.33912e-05	3.03721e-05	0	0	4.09836e-05	0	4.22815e-05	0	3.82234e-05	0.000101719	0.000712758	0.00409236	0.000210993	5.4766e-05	0.00102638	0.000391362	0.000858139	0.00287367	0	0.000291375	0.000308483	6.12164e-05	0.000135007	0.000182202	0.000104042	4.93486e-05	0.000322001
>SD_Ssd-01668	0.000834516	5.51755e-05	0.00124436	4.0093e-05	0.000295159	0.000268097	0	0.000318299	0.00217207	0.000225006	0.000346121	0.0014161	0.000474796	0.0001439	0.000110951	0.000259209	0.00024419	0.0050747	0.000794794	0.000295443	0.000188715	0.00137255	0.000133565	0.000941534	0.000180286	0.00011012	0	7.48391e-05	0.00693417	5.84864e-05	3.82234e-05	0	7.50272e-05	0.00017231	0	8.2149e-05	0	0.000106735	0	7.66313e-05	0.000286004	5.82751e-05	0.000128535	0.000122433	6.75037e-05	2.60288e-05	0.000104042	0.000197394	0
>SD_Ssd-01097	0	0.000110351	0.000155545	0	9.83865e-05	0	0	3.18299e-05	0.00100657	2.50006e-05	5.76868e-05	6.58653e-05	0	0	0	0	2.03492e-05	0	4.96746e-05	0	0	0	0	0	4.50714e-05	0	4.09836e-05	0.000374195	4.22815e-05	0	0.000191117	0.00122063	0.000975354	0.000129232	0	0.000355979	0.00054338	0.000106735	0.00327165	0.00153263	7.80011e-05	0.00011655	5.14139e-05	0.000642772	0.0035777	5.20576e-05	0.000572231	0.00177655	0.000134167
>SD_Ssd-01115	0	0.000441404	7.77726e-05	0.00392912	0	0.000134048	0.000178094	9.54897e-05	0	0	0	0	0	3.59751e-05	0.00107252	0	6.10476e-05	0.000103565	0	0	0	0	0.000100174	0.000242976	2.25357e-05	0	0	7.48391e-05	0.000422815	0.000175459	0.000496904	0.000203438	0.000375136	0	0	0.000246447	0.000120751	0.000818301	0.000160901	0	0.000234003	0.000407925	0.000282776	0.000489731	0	0.000572633	0.00052021	0.00157916	0
>SD_Ssd-00322	0.000125177	0.000441404	0.00116659	0	0	0.000134048	0.00480855	9.54897e-05	0.00328459	0.000225006	0.000403807	0.000395192	0.000316531	0.000287801	0.000850623	0.000806428	0.00179073	2.58913e-05	0.00173861	0.00738607	0.000754859	0.000544289	0.000567651	3.03721e-05	0.000135214	0.00011012	4.09836e-05	0.000149678	8.4563e-05	0.000467891	0.00022934	0.000305157	0.000225082	0.00034462	0.000351655	2.7383e-05	0.000362253	0.000106735	0.000160901	0.000957891	0.000208003	0	0.000154242	0.000122433	0.000202511	0.000130144	0	0.000296092	0.000456168
>SD_Ssd-01088	0.000500709	0.00121386	0.000155545	0	9.83865e-05	0.000402145	0.00249332	0.00015915	0.00227803	0.00152504	0.000692241	0.00062572	0.00189918	0.000203859	0	0.000115204	0	0.000621391	0.00149024	0.00132949	0.000754859	0.000946589	0.000233738	6.07441e-05	0.00015775	0.0002753	0.000122951	0.000374195	0	0	0.000305787	0.000305157	0.00120044	0.000947704	0.000738475	0.000438128	0.000483004	0.000533675	0.000107267	0.00026821	0.000182003	0.0002331	0.000102828	9.18246e-05	0.000405022	0.000130144	0.000884357	0.00152981	0.000107334
>SD_Ssd-01145	0	0.000441404	0.000622181	0.00248577	0.000787092	0.000670241	0.000474918	0.000413789	0.000582751	0.00225006	0.00017306	0.000856249	0	0.0020266	0.000591738	2.8801e-05	0.000915714	0.00103565	0.000149024	0.000664746	0.00037743	0.000118324	0.000166956	0.000759301	6.76072e-05	5.506e-05	0.000901639	0.00396647	0.00054966	0.00204702	7.64468e-05	0	3.75136e-05	4.30775e-05	3.51655e-05	2.7383e-05	6.03755e-05	0	5.36337e-05	3.83156e-05	2.60004e-05	0.00011655	5.14139e-05	0	0.000202511	2.60288e-05	0.000104042	4.93486e-05	0
>SD_Ssd-01289	0.000250355	0.00215184	0.000622181	0	9.83865e-05	0	5.93648e-05	3.18299e-05	0.000953592	0.000500013	0.0013268	0.00098798	7.91327e-05	0.000131909	0.000665705	0	0	0.000310696	4.96746e-05	0.00103405	0.00157262	4.73294e-05	3.33912e-05	0.000273349	9.01429e-05	0.00011012	0.000122951	0.000149678	4.22815e-05	0.00274886	3.82234e-05	0.000712033	0.000375136	0.00120617	0.00172311	5.4766e-05	0.000724506	0.000533675	0.000536337	0.000114947	0.000468007	0.0002331	0.000694087	0.000122433	0.000810045	0.000156173	0.000416168	0.00177655	0.000187834
>SD_Ssd-00706	0	0.00132421	0.00108882	0	0	0.000402145	0.000237459	3.18299e-05	0.000635728	0	0	0.00174543	0	0.00194266	0	0	0.000122095	0.000414261	9.93493e-05	0.000590886	6.2905e-05	2.36647e-05	0.000367303	0	4.50714e-05	0	0.00118852	0.00224517	4.22815e-05	0	0.000267564	0.000305157	0.000225082	0.000430775	0	0.000903639	0.00054338	0.000355783	0.000965406	0.00061305	0.000182003	0.000990676	0.000257069	0.000918246	0.00114756	0.000130144	0.00109244	0.00133241	0
>SD_Ssd-01224	0	0.000110351	0	4.0093e-05	9.83865e-05	0.000268097	0	0	0	7.50019e-05	0	0	7.91327e-05	0.000299793	0	0	0	0.000362478	0.000248373	0.000147721	0.00012581	2.36647e-05	3.33912e-05	9.11162e-05	0	0	0	0	0	0	0.000152894	0.00233954	0.000787786	0.00215387	0.0010198	0.000191681	0.000362253	0.000177892	0.000750872	0.000421472	0.000598008	0.0002331	0.000154242	0.000948854	0.000607533	0.00564825	0.00052021	0.000888275	0.000295167
>SD_Ssd-00636	0	0	0	0	0	0	0	0	0	0	0	0	0	0	0	0	0	0	0	7.38607e-05	6.2905e-05	0	0	0	0	5.506e-05	4.09836e-05	7.48391e-05	8.4563e-05	0	7.64468e-05	0.000712033	3.75136e-05	0.00314465	0.00165278	2.7383e-05	0.00144901	7.11567e-05	0.00219898	3.83156e-05	0.000312004	0	0.000385604	3.06082e-05	0.0110031	5.20576e-05	0.000728294	0.00251678	2.68334e-05
>SD_Ssd-01036	4.17258e-05	0.000496579	0	0.00324753	0.00206612	0.00134048	0.000356189	0.000636598	0.000688705	0.000325008	0.000576868	0.000197596	0.00110786	5.99585e-05	3.69836e-05	0.000345612	0.000468031	0.000880304	0	0.000590886	6.2905e-05	4.73294e-05	0.000367303	0.00182232	0.00191554	0.00143156	0.000122951	0.000748391	0.000338252	0	0.000993808	0.000305157	0.000187568	0.000215387	0.000105496	0.000109532	0.000483004	0.000142313	0.000214535	0.000229894	0.000520007	0.000174825	0.000231362	9.18246e-05	0.000270015	2.60288e-05	0.000364147	0.000789578	0.000187834
>SD_Ssd-01100	0	5.51755e-05	0.00108882	0.0040093	0	0.00281501	0.000237459	0.000445619	0.000211909	7.50019e-05	5.76868e-05	3.29327e-05	0	0.000323776	0.000110951	0.000115204	0.00170933	0.000155348	0	0.000295443	6.2905e-05	2.36647e-05	0.000133565	9.11162e-05	6.76072e-05	0.00011012	0.00237705	0.00157162	0.000972475	0.000175459	0.000267564	0.00152579	0.000150054	0.000215387	0	0.00027383	0.000241502	0.000391362	0.000911773	0.000306525	0.000208003	0.000699301	0.000154242	0.000214257	0.00054003	0.000364403	0.000312126	0.00108567	0.000268334
>SD_Ssd-00644	0	0.000165526	0	0	0.000590319	0.000268097	5.93648e-05	0.00012732	0.000158932	7.50019e-05	0	9.8798e-05	0.000633062	8.39419e-05	0.000554754	5.7602e-05	0.000671523	0.000258913	0	7.38607e-05	0.00037743	0	3.33912e-05	0.000394837	0	0	0.000532787	0.000523874	0.000253689	0.00105275	0.000420457	0.00132235	0.00131298	0.00150771	0	0.00197158	0.000362253	0.000889458	0.000429069	0.000153263	0.000234003	0.000524476	2.57069e-05	0.00033669	0.000270015	0.00145761	0.00239297	9.86972e-05	0
>SD_Ssd-01669	0.000917967	0.00165526	0.000544408	0.000200465	0.000885478	0.000268097	0.000296824	0.000350129	0.000635728	0.000450011	0.00415345	0.000263461	0.00102873	0.000455685	3.69836e-05	0.000950433	0.000325587	2.58913e-05	0.0035269	0.000590886	0.00176134	0.000378635	0.000634433	0.000789674	0.00141975	0.00038542	4.09836e-05	7.48391e-05	0.00054966	0.000818809	0	0.000101719	7.50272e-05	0.00017231	0.000808805	2.7383e-05	0.000241502	3.55783e-05	0.000214535	0.000114947	0	5.82751e-05	0	0	0.000270015	5.20576e-05	5.2021e-05	0.000148046	2.68334e-05
>SD_Ssd-01693	8.34516e-05	0.000386228	0.000155545	0	0.0122983	0.00697051	0.000237459	0.00267371	0	0	0	0	0	8.39419e-05	0	0	0.00579952	0.000129457	0	0.000147721	6.2905e-05	0	0.000233738	9.11162e-05	0	0	0.00213115	0	0	0	0	0	0	4.30775e-05	3.51655e-05	2.7383e-05	0	0	0	3.83156e-05	0	0.00011655	2.57069e-05	0	0	0	5.2021e-05	4.93486e-05	2.68334e-05
>SD_Ssd-01194	0.00166903	0.000937983	0.000777726	0	0.000393546	0.000134048	0.000653013	0.000636598	0.00132443	0.000700018	0.000576868	0.000724518	0.00229485	0.0020266	0.000258885	0.000259209	0.000101746	0.000517826	0.000695445	0.000517025	0.00113229	0.000591618	0.000901563	0.000637813	0.000338036	0.00060566	0	0.000374195	0.00118388	0.000175459	0	0.000101719	3.75136e-05	0.000129232	0.000281324	0	6.03755e-05	0	0.000107267	7.66313e-05	0	0.00011655	0	3.06082e-05	6.75037e-05	0.000156173	0	0.000197394	5.36668e-05
>SD_Ssd-00238	4.17258e-05	0.000772456	7.77726e-05	0	9.83865e-05	0.000938338	0.00189967	0.000413789	0.000211909	5.00013e-05	5.76868e-05	0	0.00166179	1.19917e-05	0.000739672	0.000172806	6.10476e-05	0	4.96746e-05	7.38607e-05	0.00062905	4.73294e-05	0.000100174	0.000273349	0	0.00016518	0	0.000224517	0.000338252	0.00122821	0.000955584	0.000508595	0.000862813	4.30775e-05	0.000879136	0.00115009	0.00054338	0.000355783	0.000697238	0.000344841	0.000364005	0.00110723	0.000179949	0.000122433	0.000135007	0.000676748	0.00192478	0.000444137	0.000134167
>SD_Ssd-00488	0	0	0	0	0	0.000134048	0	3.18299e-05	5.29773e-05	7.50019e-05	0	6.58653e-05	7.91327e-05	0.00063556	3.69836e-05	8.6403e-05	2.03492e-05	5.17826e-05	0	7.38607e-05	0	0.000212982	0	0	0	5.506e-05	0	0	0	5.84864e-05	0.000726244	0.000305157	0.000262595	0.00034462	0	0.000219064	0.00054338	0.00256164	0.000536337	0.00145599	0.00444606	5.82751e-05	0.000231362	0.000948854	0.000675037	0.000468518	0.000208084	0.00113502	5.36668e-05
>SD_Ssd-01670	0	0	0	0	0	0	0	0.00719356	0	0	0	0	0	0	0	0	2.03492e-05	0.0103565	0	0.000295443	0	0	0	0	0	0	0	0	0	0	0	0	3.75136e-05	0	0	0	0	7.11567e-05	0	3.83156e-05	2.60004e-05	0	0	6.12164e-05	0	2.60288e-05	0	0	0
>SD_Ssd-00538	0	0.000275877	0.000622181	8.0186e-05	0.000295159	0.000402145	5.93648e-05	0.00012732	0.000317864	2.50006e-05	0.00017306	0.000296394	0.00134526	0.000203859	7.39672e-05	2.8801e-05	0.000366285	5.17826e-05	0	0.00132949	0.000188715	9.46589e-05	0.00026713	3.03721e-05	4.50714e-05	0.00033036	0.000532787	0.00082323	0.000295971	0.000409405	0.000802691	0.000610314	0.00101287	0.000689239	0.000140662	0.000438128	0.00150939	0.00209912	0.000214535	0.00126442	0.00182003	0.0002331	0.000411311	0.000275474	0.000270015	7.80864e-05	0.000208084	0.000296092	0.000161
>SD_Ssd-01671	4.17258e-05	5.51755e-05	0	4.0093e-05	0.000590319	0.000134048	0.00112793	0.00321482	0.000158932	0.000100003	0.000403807	0.000395192	0	0.000467676	0.00303266	0.000547219	0	0.00129457	9.93493e-05	0	6.2905e-05	0	0.00116869	0.000759301	4.50714e-05	5.506e-05	0.00118852	0.00531358	0.00054966	0.00274886	0.00011467	0.000203438	0	0	0	0.000301213	6.03755e-05	7.11567e-05	5.36337e-05	7.66313e-05	0.000130002	0.00011655	2.57069e-05	3.06082e-05	0	0.000156173	0.000312126	0.000246743	0
>SD_Ssd-00392	0	0.000110351	0	4.0093e-05	0	0	0.0052241	0.00012732	5.29773e-05	0.000200005	0	0	7.91327e-05	0	0.000221902	0	0	0.000466044	0	0	0.00106938	0	0.000233738	0.000516325	0	0	0.00057377	0.000149678	0	0.000116973	7.64468e-05	0.000610314	7.50272e-05	4.30775e-05	0	8.2149e-05	0	0.000533675	0.000160901	7.66313e-05	0.000858012	0.000874126	0.000102828	0.00694806	0	0.00161378	0.000156063	0.000148046	5.36668e-05
>SD_Ssd-01694	0	0.000331053	7.77726e-05	0.000120279	0.00295159	0.00134048	5.93648e-05	0.00369227	0	0	0	0	0	0.0001439	0	0	0.00740711	0.000181239	0	0	0	0	0.00026713	0.000121488	4.50714e-05	0	0.00237705	0	0	0	0	0	0	4.30775e-05	0	0	0	0	0	0	2.60004e-05	0	0	6.12164e-05	0	0	0	0	0
>SD_Ssd-01695	4.17258e-05	0	0	0	0	0	0	0	0	2.50006e-05	5.76868e-05	0	7.91327e-05	0	3.69836e-05	2.8801e-05	2.03492e-05	0	0	0	0	4.73294e-05	0	0	4.50714e-05	0	4.09836e-05	0	0	0	0	0	0	8.61549e-05	0	0.000136915	0	0	0.000482703	0	0.000624009	0.00221445	5.14139e-05	3.06082e-05	6.75037e-05	0	5.2021e-05	0	0.00595701
>SD_Ssd-00573	0	5.51755e-05	0.00031109	8.0186e-05	0	0.000268097	0.000534283	0	0	0	5.76868e-05	0.000131731	0	0	0	2.8801e-05	0	0.000284804	0	7.38607e-05	0	4.73294e-05	3.33912e-05	0	0	0	0	0	4.22815e-05	0	0.00428102	0.00152579	0.00157557	0.000215387	0	0.000492894	0.00114714	0.00227701	0.00101904	0.00168589	0.000780011	0.000174825	0.000848329	0.000887637	0.000135007	0.000338374	0.000156063	0.00069088	0
>SD_Ssd-01089	0	0.000220702	7.77726e-05	0.00120279	9.83865e-05	0.00080429	0.000356189	0	0	0	5.76868e-05	3.29327e-05	0	0	0.0015903	0	6.10476e-05	0	0	0	0.00138391	0	0	0	0	0	4.09836e-05	0.000673552	0.00659592	0.0098842	0.000726244	0	0	0	0	8.2149e-05	6.03755e-05	0.00064041	5.36337e-05	7.66313e-05	0.000442006	0.0002331	2.57069e-05	0.000459123	0	0.00158776	5.2021e-05	9.86972e-05	2.68334e-05
>SD_Ssd-01160	0	0	0	0	0	0	0	0	0	0	0	0	0	0.000119917	0	0	2.03492e-05	0	0	0	0	0	0	0	0	0	0	0	0.000211408	0	0	0	0	4.30775e-05	0	2.7383e-05	0	3.55783e-05	0	0	0	0	0	9.18246e-05	0	2.60288e-05	0	0	0
>SD_Ssd-01184	0	5.51755e-05	0.000466636	0.0110657	0	0.00080429	0.000296824	0	0.000370841	0	5.76868e-05	9.8798e-05	0	1.19917e-05	0.00650912	0	4.06984e-05	0.000258913	0	0.000443164	0.000188715	2.36647e-05	0	0	0	0	0.000860656	0.00082323	0.000422815	0.000116973	0.000191117	0	3.75136e-05	0	0	0.000109532	6.03755e-05	0.000106735	5.36337e-05	7.66313e-05	0.000182003	0.00011655	2.57069e-05	3.06082e-05	0	7.80864e-05	0.000156063	0.000740229	0
>SD_Ssd-01382	0	0.000662105	7.77726e-05	0.00200465	0.000491932	0.000536193	0.0010092	0.000509278	5.29773e-05	0.000150004	0	0.000658653	0	0	0.0069899	0.00028801	2.03492e-05	0.000129457	4.96746e-05	0	0.000440335	2.36647e-05	0	0	0	0	8.19672e-05	0.00246969	0.000380534	0.000292432	3.82234e-05	0	0.000862813	0	0	0.000191681	0	0.000533675	0.000911773	0	0.000208003	0.00122378	0.000257069	0.000612164	0	0.000260288	0.000624252	0.000740229	0
>SD_Ssd-00491	0	0.000772456	7.77726e-05	0	0	0.000536193	0	0	0	0.00302508	0.00207672	6.58653e-05	0.0036401	0	0	0.00172806	0.000406984	0.000129457	0.00134122	0.0024374	0.00144681	0.00125423	3.33912e-05	3.03721e-05	0.001893	0.0016518	0.000327869	7.48391e-05	0	0.000116973	3.82234e-05	0	0	8.61549e-05	3.51655e-05	2.7383e-05	0	3.55783e-05	0	7.66313e-05	0.000208003	0	2.57069e-05	0	6.75037e-05	0.000104115	0	0	5.36668e-05
>SD_Ssd-00626	0.000500709	0.00193114	0.000466636	0	0.00177096	0.000134048	0.000356189	0.000636598	0.000476796	0.00040001	0	0.00108678	0.00110786	0.00165485	0.000332853	0.000374413	0.00050873	0.000336587	0.000794794	0.00110791	0.00213877	0.000473294	0.00146921	0.000607441	0.000225357	0.0008259	0	0.000374195	0.000634223	0.000116973	0	0.000101719	3.75136e-05	8.61549e-05	7.03309e-05	5.4766e-05	0.000120751	3.55783e-05	0	7.66313e-05	0	0.00011655	2.57069e-05	9.18246e-05	0.000270015	5.20576e-05	0	0.000148046	0
>SD_Ssd-01672	0.00108487	0.000386228	0.000622181	0	0.000295159	0.000268097	0.000178094	0.00101856	0.000900615	0.00150004	0.000865301	0.000526922	0.000237398	0.000887386	0.00129443	0.000979234	0.000610476	0.00020713	0.000943818	0.000221582	0.000880669	0.000733606	0.000601042	0.00115414	0.00146482	0.00022024	4.09836e-05	0	0.000591941	0	0	0	0	4.30775e-05	0	2.7383e-05	0	3.55783e-05	5.36337e-05	3.83156e-05	2.60004e-05	5.82751e-05	0	3.06082e-05	6.75037e-05	7.80864e-05	0	4.93486e-05	0
>SD_Ssd-01322	0	0	0	0.0149146	0	0	0	0	0	2.50006e-05	0	0	0	0	0.000332853	0.000345612	0	0	0	0	0	0	3.33912e-05	6.07441e-05	0	0	0.00745902	7.48391e-05	4.22815e-05	0.000233945	0	0	0	0	0	0	0	0	0	0	2.60004e-05	0.00011655	2.57069e-05	6.12164e-05	0	0.000104115	0	9.86972e-05	0
>SD_Ssd-01673	0.00150213	0	0.000933271	0	0	0	0.0010092	0.00152784	0.000105955	0.000550014	0	0.000559855	0.000158265	0.00152295	7.39672e-05	0.000604821	0	0.000440152	0.00104317	0	0.00025162	0.000638947	0.00026713	0.00170084	0.000135214	0.00049554	0	7.48391e-05	4.22815e-05	0.000233945	0.00022934	0.000305157	0.000225082	0.00017231	0.000457151	0.000191681	0.000181127	0.000142313	0.000160901	7.66313e-05	0	0.000174825	0	0.000183649	0.000270015	7.80864e-05	0.000208084	0.000148046	5.36668e-05
>SD_Ssd-01132	0	0	0	0.0200866	0	0	0	0	0	2.50006e-05	0	3.29327e-05	0	5.99585e-05	0	2.8801e-05	0.000142444	0	0	0	6.2905e-05	0	0	3.03721e-05	0	0	0.00262295	0	0.000295971	5.84864e-05	0.00011467	0	0	4.30775e-05	0	0	0	0	0	0	2.60004e-05	0	0	3.06082e-05	0	0	0	0	0
>SD_Ssd-01674	0	0	7.77726e-05	0	9.83865e-05	0	0	0	0	0	0	0	0	0	0	0	0	0	0	0	0	0	0	0	0	0	0	0	0	0	0	0.000101719	0.000900326	0	0.019763	0	0	0	0	0	0	0	0	0	0	0	0	0	0
>SD_Ssd-01164	8.34516e-05	0	0	0	0	0	0	0	0.0174825	0	0.000115374	0	0	0	0	0	0	0.000362478	0	0.000295443	6.2905e-05	0	0	3.03721e-05	0	0	4.09836e-05	0.000224517	0	0.000175459	0.000305787	0.000203438	0.00146303	0.000775394	0.000105496	5.4766e-05	0.000241502	0.000249048	0.000589971	0.000114947	0	0.0002331	0.000102828	9.18246e-05	0.000270015	0.000234259	0.00130053	0	0
>SD_Ssd-01296	0	5.51755e-05	7.77726e-05	0.00144335	0.000885478	0.00107239	0.000534283	0.00222809	0	2.50006e-05	0	9.8798e-05	7.91327e-05	4.79668e-05	0.000147934	2.8801e-05	0.00468031	5.17826e-05	0	0	0.00012581	0	0.000534259	0.000303721	0	0	0.00196721	0.000299356	4.22815e-05	0	0	0.000101719	0	0.000301542	7.03309e-05	0.000109532	0.000362253	0.000320205	0.000697238	7.66313e-05	0.000104001	0.00011655	7.71208e-05	0.000153041	6.75037e-05	7.80864e-05	0.000624252	0.000197394	0.000161
>SD_Ssd-01675	0.00079279	0.000331053	0.000622181	0.00372865	0.00137741	0.000938338	0.000415554	0.000222809	0.000264887	0.000100003	0.000115374	0.000329327	0	0.000179876	0	2.8801e-05	0.000142444	5.17826e-05	0.000943818	0.0024374	0.00025162	2.36647e-05	0.000100174	0.000637813	6.76072e-05	0.00214734	0.00348361	0.00187098	0	0.00462042	3.82234e-05	0.000101719	0	0.000301542	3.51655e-05	2.7383e-05	0.000120751	0	0.000429069	0	5.20007e-05	5.82751e-05	2.57069e-05	3.06082e-05	0.000405022	2.60288e-05	0	0	5.36668e-05
>SD_Ssd-01676	0.00475674	0	0.00342199	0	0	0	0	0	0.00254291	0.000650016	0.00167292	0.00121851	0.00664715	1.19917e-05	3.69836e-05	0	0	0	0.00183796	0	0.000188715	0	0	0	0	0.00176192	0	0	0	0.00637501	0	0	3.75136e-05	8.61549e-05	0.000140662	0	0	3.55783e-05	0.000107267	0	0	0	0	0	0	0	0	0	0
>SD_Ssd-01063	0	5.51755e-05	0.00108882	0	0.0138725	0.000134048	0	0.000222809	0	0	0	0.00154783	7.91327e-05	0.000155892	0	0	8.13968e-05	0	0.000198699	0	0	7.09942e-05	0.000100174	0	0	5.506e-05	0	7.48391e-05	0	0	0.00321076	0.000508595	0.000112541	0.00120617	0.000738475	5.4766e-05	0.00126789	0.000711567	5.36337e-05	0.000459788	0.000234003	0	0.000179949	6.12164e-05	0.000810045	0	0.000104042	4.93486e-05	0.000295167
>SD_Ssd-01677	8.34516e-05	5.51755e-05	0.000155545	0.00232539	0	0.000134048	0.000237459	0.00114588	5.29773e-05	0.000225006	0	0.000230529	0.000474796	0.00122315	0.000850623	0.000345612	0	0.000181239	0.000149024	0.000221582	0.000440335	9.46589e-05	0.000367303	6.07441e-05	6.76072e-05	5.506e-05	0.00045082	0	0.000972475	0.000175459	0	0.000305157	0.000225082	0.000473852	0	0.000191681	6.03755e-05	0.000960615	0.000804505	0.000114947	0.000546008	0.000407925	0.000488432	0.000275474	0.000135007	0.000494547	0.000312126	0.00103632	8.05002e-05
>SD_Ssd-01678	0.00279563	0.00154491	0.00163322	0	0.00226289	0.000670241	0.000534283	0.000286469	0.00185421	0.000100003	0.0021921	9.8798e-05	0.00292791	0.000251826	0.000110951	5.7602e-05	6.10476e-05	0.000103565	0.00198699	0.00110791	0.00220167	4.73294e-05	0.000367303	0.000212604	0.000180286	0.00132144	0	0.00104775	0.00257917	0.000233945	3.82234e-05	0	3.75136e-05	0.000387697	0.000281324	2.7383e-05	6.03755e-05	0	0.000107267	0	0	0	0	0	0.000135007	0	0.000312126	0	0
>SD_Ssd-00143	0	0.000662105	0.000466636	0.000360837	0	0.00147453	0.000237459	0	0.000264887	0.000275007	0.000230747	0.000296394	0.000237398	0	0.000961574	0.000259209	2.03492e-05	0.000258913	0	0.000369303	0.000691954	0.000260312	0.000200347	0.000242976	0	0.0002753	0	0.000748391	4.22815e-05	0	0	0.000406876	0.000225082	0.00017231	0	8.2149e-05	0.000603755	0.000462518	0.00370072	0.000153263	0.000182003	0.00203963	0.000411311	0.000244865	0.000405022	0.000494547	0.00192478	0.000986972	0
>SD_Ssd-01679	8.34516e-05	0	0	0	0	0	0	0	0	0	0	3.29327e-05	0	0	0	0	0	0	0	0	0	2.36647e-05	0	3.03721e-05	0	0	4.09836e-05	0	0	0	3.82234e-05	0.000101719	3.75136e-05	0	0	0.000136915	0.000483004	0.00124524	0	3.83156e-05	5.20007e-05	0	5.14139e-05	0.000275474	0.000202511	2.60288e-05	5.2021e-05	0	5.36668e-05
>SD_Ssd-01680	0.00296253	0.00115868	0.00163322	0	0.00167257	0.000536193	0.000415554	0.000509278	0.00291375	0.000550014	0.00161523	0.000197596	0.00102873	0.000335768	0.000221902	0.000374413	0.000142444	0.000258913	0.00193731	0.000590886	0.00106938	0.000307641	0.000367303	0.00015186	0.000631	0.00115626	0	0.000299356	0.00190267	0.000116973	0	0.000305157	3.75136e-05	0.000129232	0.000175827	0	6.03755e-05	0	0	0	0	0	0	3.06082e-05	0	5.20576e-05	0.000156063	4.93486e-05	0
>SD_Ssd-01081	0	5.51755e-05	0	0	0	0	0	0	0	2.50006e-05	0	0	0	0	0	0	0	0	0	0	6.2905e-05	0	0	0	0	0	4.09836e-05	0.000673552	0.000507378	0	0	0	0	0	0	0.000136915	0.000905633	0.00117408	5.36337e-05	0	7.80011e-05	0.00215618	0.000951157	9.18246e-05	0.000270015	0.000546605	0.00161265	0.000937623	2.68334e-05
>SD_Ssd-01225	0	0	0	0	0	0	0	0	0	2.50006e-05	0	3.29327e-05	0	2.39834e-05	0	0	2.03492e-05	0	0	0	0	0	0.000133565	3.03721e-05	4.50714e-05	0	0.000163934	7.48391e-05	4.22815e-05	5.84864e-05	3.82234e-05	0	0	4.30775e-05	0	0.000410745	0.000301878	0.00120966	0	3.83156e-05	0.000624009	0.00180653	0.00102828	0.000703988	0	0.00163981	0.00176871	0.000740229	0
>SD_Ssd-00793	0	0.000827632	7.77726e-05	0.00240558	0.000196773	0.000134048	0.00148412	0.000286469	0	0.000175004	0	0.000197596	0	0.000155892	0.00125744	0.000230408	2.03492e-05	0.000258913	0	0	0.00245329	9.46589e-05	3.33912e-05	0.000121488	0	0	0	0.00119743	0.00143757	0.00222248	0.000305787	0.000305157	3.75136e-05	4.30775e-05	0	0.000136915	0.000784882	0.000498097	0.000482703	7.66313e-05	0.000468007	0.00122378	0	0.000244865	0.000270015	0.000416461	0	0.000197394	8.05002e-05
>SD_Ssd-00650	0	0.000331053	0.000155545	0	0.000196773	0.000268097	0	0	5.29773e-05	2.50006e-05	0.000230747	0	7.91327e-05	2.39834e-05	0	0	4.06984e-05	0	0	7.38607e-05	0.00113229	0	0.000100174	3.03721e-05	0	0.00066072	0	0	0	0	0	0.000101719	0.000300109	0	0	0.000328596	0	0.000711567	5.36337e-05	0.000957891	0.000494007	0.000990676	0.000154242	0.0022344	0.0018226	0.00114527	0.000260105	0.000937623	0.00171734
>SD_Ssd-01113	0	0	7.77726e-05	0.00501163	0	0.000670241	0.000415554	3.18299e-05	0.000158932	2.50006e-05	5.76868e-05	3.29327e-05	0	1.19917e-05	7.39672e-05	0.000115204	0.00024419	2.58913e-05	4.96746e-05	0.000147721	0.000188715	0	0.000133565	0	2.25357e-05	0	0.00102459	0.00217033	0.000676504	0	3.82234e-05	0.000610314	0	0.000129232	0	0.000219064	0.000181127	0.000106735	0.00112631	3.83156e-05	0.000104001	0.0002331	0.000154242	0.000459123	0.000202511	0.000182202	0.000676273	0.000444137	2.68334e-05
>SD_Ssd-00140	0	0	0	0	0	0	0	3.18299e-05	0	0	0	0	0	0	0	2.8801e-05	0	0	0	0	0	0	0	0	0	0	0	0	0	0	0.000764468	0.000712033	0.00052519	0.00112001	0.000597813	0.000629809	0.00108676	0.00064041	0.000911773	0.000229894	0.000806011	0.00110723	0.000976864	0.00122433	0.000202511	0.00104115	0.000988399	0.000937623	0.000402501
>SD_Ssd-00724	8.34516e-05	0	0.00031109	4.0093e-05	0	0	0	0	0	0	0	0.000197596	7.91327e-05	0.000815436	3.69836e-05	2.8801e-05	2.03492e-05	0	4.96746e-05	0.000295443	0	9.46589e-05	0	0	0	0.00016518	0.000204918	0	0	0	0.00110848	0.000305157	0.000975354	0.00168002	0.000316489	2.7383e-05	0.000966009	0.00256164	0	0.00134105	0.000572008	0.00011655	0.000462725	0.000275474	0.00155259	0.000234259	5.2021e-05	0.000246743	0.000268334
>SD_Ssd-01681	0	0.000110351	0	0	0	0	0	0.00015915	0	0.000950024	5.76868e-05	0.00335913	0	0.000179876	0.000110951	0.000172806	2.03492e-05	0.000103565	4.96746e-05	7.38607e-05	0.000188715	2.36647e-05	0.000734607	3.03721e-05	4.50714e-05	0.0116177	0.00184426	0.00142194	0	0	3.82234e-05	0	0	4.30775e-05	0	0	0	0	5.36337e-05	0	5.20007e-05	0	2.57069e-05	0	0	0	0	0.000740229	0.000161
>SD_Ssd-00562	0	0.000717281	7.77726e-05	0	0	0.000134048	0	0.00015915	0.000105955	0	0	3.29327e-05	0.000237398	3.59751e-05	0	2.8801e-05	4.06984e-05	2.58913e-05	4.96746e-05	7.38607e-05	0.00037743	0.000118324	3.33912e-05	9.11162e-05	2.25357e-05	0	0	0.00464002	4.22815e-05	0.000116973	7.64468e-05	0	0.00101287	0.000430775	0	0.000219064	0.00150939	0.000284627	0.000589971	0.00398483	0.000182003	0.000407925	0.0011054	0.000122433	0.00128257	0.000260288	0.000104042	9.86972e-05	2.68334e-05
>SD_Ssd-00848	0	5.51755e-05	0.000699953	4.0093e-05	0	0.000402145	5.93648e-05	3.18299e-05	0	0	5.76868e-05	3.29327e-05	0	2.39834e-05	7.39672e-05	0	0.000488381	0	0	0	6.2905e-05	0	6.67824e-05	0	0	0	8.19672e-05	0.000748391	0.000126845	0	0.000152894	0.000610314	0.000225082	0.000818472	3.51655e-05	0.000164298	0.000603755	0.000711567	0.00123357	0.00061305	0.000208003	0.0011655	0.000642674	0.000581556	0.000945052	0.000520576	0.000936378	0.000986972	0.000536668
>SD_Ssd-01223	0	0.000110351	0.001711	0	0.000787092	0.00120643	0	0.000700258	0.00105955	0.000325008	0.00138448	0.000131731	0.00205745	0.00049166	7.39672e-05	0.000144005	4.06984e-05	0.000854413	4.96746e-05	0.000443164	0.00012581	2.36647e-05	0.000934954	9.11162e-05	0.00121693	0.00022024	0	0.000224517	8.4563e-05	0	0.00011467	0.000508595	0.000712758	0.000258465	0	0.000164298	0.000120751	0.000284627	0.000321802	0.000153263	0.000286004	0	0.000179949	0.000367298	0.000675037	0.000156173	0.000416168	0.000197394	0.000214667
>SD_Ssd-01126	0	5.51755e-05	0.000155545	0.00328763	0	0.000134048	5.93648e-05	0	0.000211909	0	0	6.58653e-05	0	2.39834e-05	0.000184918	0	0.00219771	2.58913e-05	0	7.38607e-05	0	2.36647e-05	6.67824e-05	0	2.25357e-05	0	0.0118033	0.000523874	0	0	0	0	0	0	0	0	0	0	5.36337e-05	3.83156e-05	5.20007e-05	0	0	0	0	0	0	0	2.68334e-05
>SD_Ssd-01682	0.000417258	0.00640035	0.000155545	0	0.00226289	0	0.000178094	0	0.000423819	0	5.76868e-05	0.000263461	0.000633062	2.39834e-05	3.69836e-05	0.000115204	0.000183143	0	9.93493e-05	0.00147721	0.00660502	0.000118324	0.000200347	3.03721e-05	2.25357e-05	0.0049554	4.09836e-05	0.000598713	0.000295971	0.000116973	0.00011467	0.000101719	0	0	7.03309e-05	8.2149e-05	0.000241502	0	0.000536337	3.83156e-05	0.000130002	0.00034965	0	9.18246e-05	0.000135007	5.20576e-05	0.000208084	0	0
>SD_Ssd-00161	0	0.000165526	7.77726e-05	8.0186e-05	0	0	5.93648e-05	0	0	0.000825021	0	3.29327e-05	0.00253225	5.99585e-05	0	0.000460816	0	0.000103565	0	0	0.00150972	7.09942e-05	0	0.000121488	0.000112679	5.506e-05	0.000163934	7.48391e-05	0.000169126	0	0.000382234	0.000712033	0.000187568	0.000430775	0	0.000438128	0.000181127	0.000604832	0.00112631	0.00107284	0.000130002	0.00151515	0.000128535	0.000520339	0.000135007	0.00085895	0.000728294	0.000246743	8.05002e-05
>SD_Ssd-01139	0	0.000441404	0.000233318	0	0.00127902	0.00120643	0	0.000254639	0	2.50006e-05	0	0.000263461	0	0.000155892	0	5.7602e-05	0.00337797	0.000129457	4.96746e-05	0.00103405	6.2905e-05	0.000118324	0	0	2.25357e-05	0	0.000122951	0.000748391	0.000295971	0	0	0.000406876	3.75136e-05	0.000129232	0	0	0.000241502	0.000249048	0.000160901	0.000114947	0.000156002	0.00134033	0.000539846	0.000244865	0.000337519	2.60288e-05	0.000572231	0.00167785	2.68334e-05
>SD_Ssd-01696	0	0	0	0	0	0	0	0	0	0	0	0	0	0	0	0	0	0	0	0	0	0	0	0	0	0	0	0	0	0	0.00137604	0.000406876	0.000825299	0.000603084	7.03309e-05	0.000328596	0.000362253	0.00145871	0.000375436	0.000842944	0.00114402	0.000407925	0.00213368	0.00165284	6.75037e-05	0.00111924	0.000208084	0.000296092	0.000187834
>SD_Ssd-01683	0.000250355	0.000110351	0.000699953	0	0.000491932	0	0.000178094	0	0	0	5.76868e-05	0.00605961	0.00308618	0	7.39672e-05	0	0	0	0	0	0.00025162	0	0	0	0.00135214	0.00016518	0	0	4.22815e-05	0	0	0.000813752	0.000225082	0.00112001	0.000668144	0	0.000603755	0.000142313	0.000911773	0.000498103	0.000208003	0	0	0	0.000202511	0.000104115	0.000156063	0.000148046	2.68334e-05
>SD_Ssd-01684	0.00166903	0.000717281	0.00209986	0	0.000885478	0.000536193	5.93648e-05	0.00012732	0.00148337	0.000600015	0.00121142	0.000131731	0.00102873	0.000443693	3.69836e-05	0.000547219	0.000162794	0	0.00114252	0.000590886	0.000440335	0.000496959	0.000434086	0.000334093	0.000676072	0.0011012	4.09836e-05	0.00157162	0.00270602	0.000116973	0	0	7.50272e-05	0.000129232	0.000246158	8.2149e-05	6.03755e-05	0	5.36337e-05	0	0	0	2.57069e-05	0	0.000135007	0	5.2021e-05	0	0
>SD_Ssd-00177	0	5.51755e-05	0	0	0	0	0	0.00015915	0	0	0	0	0	0	3.69836e-05	0	2.03492e-05	5.17826e-05	0	0	0	0	0	0.00309795	2.25357e-05	0	4.09836e-05	0	0	0	0	0.000610314	0	0	0	2.7383e-05	0	0	0	0	7.80011e-05	0.000174825	0	0	0.000337519	0	0.000156063	0	0.00493734
>SD_Ssd-00452	4.17258e-05	0.000441404	0.00155545	0	0	0.00214477	0.000178094	0	5.29773e-05	0	5.76868e-05	3.29327e-05	0	0.00098332	0.000184918	0.000115204	0.000223841	0.000103565	0.00327853	0	0.00025162	4.73294e-05	0	0.00270311	0.00117186	0	0	0.000523874	0	0	3.82234e-05	0.000101719	0.000112541	0.00017231	0	2.7383e-05	0.000120751	3.55783e-05	0.000107267	0.00252883	2.60004e-05	5.82751e-05	2.57069e-05	3.06082e-05	0.000135007	0.000130144	0.000104042	9.86972e-05	0
>SD_Ssd-28335	0.00158558	0.000662105	0.00101104	0	0.00108225	0	0	0.000477449	0.00137741	0.000850021	0.000749928	0.000329327	0.000791327	0.000431701	0.000665705	0.000604821	0.000223841	0.00020713	0.00114252	0.000369303	0.000691954	0.000520624	0.000367303	0.000577069	0.00112679	0.00044048	0	0.000673552	0.00131073	0.000175459	0	0	0.000112541	0.000129232	0.000140662	0	0	0	0	0	2.60004e-05	5.82751e-05	2.57069e-05	6.12164e-05	0	2.60288e-05	5.2021e-05	4.93486e-05	2.68334e-05
>SD_Ssd-38561	8.34516e-05	5.51755e-05	0	0.0155962	0	0	0	3.18299e-05	0	0	0	0	0	0	0	0	0	5.17826e-05	0	0	0	0	0	0	0	0	0	0	0.00401674	0	0	0	0	0	0	0	0	0	0	0	0	0	0	0	0	0	0	0	0
>SD_Ssd-01109	0	0	0.000466636	0.000761767	0	0.000402145	0	3.18299e-05	0	2.50006e-05	0	0	0	0.00056361	0	0	2.03492e-05	0	0	0.000812468	0	0	0.00026713	0	0	0	0.000409836	0.006511	0.000634223	0	0	0	0	0	0	0	0.000483004	0	0	0	0	0	0	0.0022344	0	0.00471121	0	0	0
>SD_Ssd-01144	0	0.000441404	0	0	0	0.000134048	0.00427427	3.18299e-05	5.29773e-05	0	0	0	0	0	0.000443803	5.7602e-05	8.13968e-05	0.000103565	0	7.38607e-05	0.00050324	0	3.33912e-05	6.07441e-05	2.25357e-05	0	0	7.48391e-05	0.000126845	0.00374313	0.000993808	0	0.000150054	4.30775e-05	0.000668144	0.000465511	0.00114714	0.000177892	0.000375436	0.000114947	2.60004e-05	0.000757576	0.000179949	9.18246e-05	6.75037e-05	0.000234259	0.00265307	0.000197394	0
>SD_Ssd-48035	0.000333806	0.000110351	0.00132213	0	0	0.000134048	5.93648e-05	0	0.00217207	0	0	0.000856249	0	0.000455685	0	0	0	5.17826e-05	0.000298048	0.000147721	6.2905e-05	0.00149088	0	0	0	5.506e-05	0	0	0.000211408	0.00965025	0	0.000406876	0.000112541	0.000215387	3.51655e-05	0	0.000724506	0.000284627	0.000429069	7.66313e-05	0.000234003	0.00011655	2.57069e-05	3.06082e-05	6.75037e-05	0.000130144	5.2021e-05	0.000592183	0
>SD_Ssd-01181	0.00225319	0.000331053	7.77726e-05	0	0.000196773	0.00321716	0.000712378	3.18299e-05	0.000900615	0.000200005	0.000576868	0.000131731	0	0.000119917	0.000628721	5.7602e-05	0.000549428	0.00274448	0.000894143	0.000517025	0.000566145	0	0.00257112	0	0.000135214	0	0.000532787	0.000149678	0.000253689	0.000350918	7.64468e-05	0.000508595	3.75136e-05	0.000258465	0	5.4766e-05	0	0	0	7.66313e-05	0	0	2.57069e-05	0.000122433	0	5.20576e-05	0.000104042	0	0
>SD_Ssd-01080	0	0.000165526	0.00031109	0.000521209	9.83865e-05	0.000670241	0.000771742	0.00101856	0.000158932	0.000100003	0	3.29327e-05	7.91327e-05	0.000215851	0.000295869	0.000691224	0.00276749	0.000491935	0.000149024	0.000517025	0.000880669	0	0.0011353	0	6.76072e-05	0	0.000327869	0.000449035	0.000126845	0.000116973	3.82234e-05	0.000305157	0.000150054	0.00017231	0	0	0.000120751	7.11567e-05	0.000160901	3.83156e-05	7.80011e-05	0.00011655	2.57069e-05	0.000122433	6.75037e-05	0.000130144	0	9.86972e-05	2.68334e-05
>SD_Ssd-01211	4.17258e-05	0.000165526	0	0.00224521	9.83865e-05	0.000670241	0	0.000254639	0	7.50019e-05	0	6.58653e-05	0	0.000107925	0	0.000115204	0.000691873	5.17826e-05	0	0	0.00012581	0	0	3.03721e-05	0	0	0.000122951	0.00568777	0.000718786	0	3.82234e-05	0.000101719	0.000225082	0.000129232	0	2.7383e-05	0.000422629	0.00064041	0.00139448	3.83156e-05	2.60004e-05	0.000174825	0.000154242	0.000122433	0.000135007	7.80864e-05	0.000416168	0.000296092	0.000322001
>SD_Ssd-01135	0.000584161	0	0.000699953	0	0	0	0	0	0.000900615	0.000100003	0.000115374	0.00049399	0	2.39834e-05	0	2.8801e-05	0	2.58913e-05	9.93493e-05	0.00125563	0	4.73294e-05	0.00026713	0	0	0	0	7.48391e-05	0	0.000350918	0.00011467	0.000610314	0.00127546	0.00168002	0.000140662	8.2149e-05	0.000905633	0.00120966	0.000321802	0.000498103	0.000442006	0.00011655	0.000385604	0.000153041	0.000337519	0.000182202	0.000312126	0.00118437	0
>SD_Ssd-01092	8.34516e-05	0.000165526	0.000233318	0	0.000885478	0	5.93648e-05	0.00124137	0.000158932	0	0.000980675	3.29327e-05	0	0	3.69836e-05	0	6.10476e-05	0.000362478	0	7.38607e-05	0	0	0.000333912	0.00115414	9.01429e-05	0	0	0	0	0	0.000191117	0.000305157	0.000712758	4.30775e-05	3.51655e-05	0.000766724	0.000301878	0.000142313	0.000697238	0.000153263	0.000156002	0.000641026	0.000179949	0.000244865	0.000337519	0.00020823	0.000260105	0.000296092	0.000939169
>SD_Ssd-01319	8.34516e-05	0.000165526	0.000544408	0.00040093	0.000393546	0.000938338	0.000771742	0.000381959	0.000423819	0.000150004	5.76868e-05	0.000856249	0	0.000299793	0.00040682	0.000547219	8.13968e-05	0.000362478	0.000149024	7.38607e-05	0.000440335	0.000236647	0.000400695	0.000212604	0.000495786	0.00011012	0.000778689	0.000972908	4.22815e-05	0	0.000191117	0.000101719	0.00041265	0.00017231	0.000316489	0.000328596	0.000301878	3.55783e-05	0.000160901	0.000114947	0.000130002	0	0.000205656	9.18246e-05	0.000135007	0.000234259	0.000364147	0.000542835	0.000161
>SD_Ssd-13716	0	0	0	0	0	0	0	3.18299e-05	0	2.50006e-05	0	0	0	0	0	0	2.03492e-05	0	0	0	0	0	0	0	0	0	0	0	0	0	3.82234e-05	0.000101719	0	0	0	0	0	0	0	0	0	0	0	3.06082e-05	0.000742541	0	0	0	0.00890869
>SD_Ssd-00307	0	0	0.000933271	4.0093e-05	0	0.000134048	0.000356189	0	0	0	5.76868e-05	9.8798e-05	0	1.19917e-05	0.000147934	8.6403e-05	2.03492e-05	7.76739e-05	4.96746e-05	0.000221582	0	0	0	0	2.25357e-05	5.506e-05	0	0.00164646	0	5.84864e-05	0.00034401	0.00101719	0.000300109	8.61549e-05	0	0.00027383	0.000845258	0.000106735	0.000429069	0.00363999	0.000546008	5.82751e-05	0.000822622	0.000979462	0.00121507	0.000104115	0.00114446	0.000444137	0
>SD_Ssd-00009	0	0	0	0	0	0	0	3.18299e-05	0	0	0	0	0	0	3.69836e-05	0	0	0	0	0	0	2.36647e-05	0	0	0	5.506e-05	4.09836e-05	0	0	5.84864e-05	0.000802691	0.00294985	7.50272e-05	0	0	0.000410745	0.000724506	0.000106735	0	0	0	0	0.000539846	3.06082e-05	0.00337519	0.00124938	0.000156063	0	0.00432018
>SD_Ssd-01090	0	0	0	0.00132307	0	0.000670241	0.00011873	0	5.29773e-05	0	0	3.29327e-05	7.91327e-05	0	0.00107252	0.000201607	0.000956412	0.000414261	0	7.38607e-05	0.00100648	0.000875595	0.000100174	0	2.25357e-05	0	0.00286885	0	4.22815e-05	0.000350918	0.000955584	0	7.50272e-05	0.00034462	0	5.4766e-05	0	3.55783e-05	0	3.83156e-05	0	5.82751e-05	5.14139e-05	0	0.000135007	0	5.2021e-05	0	0.00171734
>SD_Ssd-12467	0	0	0	0	0	0	0	0	0	0	0	0	0	0	0	0	0	2.58913e-05	0	0	0	0	0	0	0	0	0	0	0	0	0	0.000508595	0.000112541	0	0.000457151	0	0.000181127	0	0.000107267	0.000153263	5.20007e-05	0	2.57069e-05	0	0.00263264	0	0	0	0.00740602
>SD_Ssd-00963	0	5.51755e-05	0	0	0	0	0	0	0.000105955	0	0	0	0	0	0	0	0	0	0	0	0	0	0	0	2.25357e-05	0	0	0	0	5.84864e-05	3.82234e-05	0.00386532	0.00116292	0.000473852	0	5.4766e-05	0.000905633	0.000462518	0.000697238	0.000191578	0.00104001	0.0004662	0.00092545	0.000367298	0.000945052	0.000104115	0.000728294	4.93486e-05	0.000322001
>SD_Ssd-49197	0	0	0	0	0	0	0	0	0	0	0	0	0	0	7.39672e-05	0	0	0	0	0	0	0	0	3.03721e-05	2.25357e-05	0	0	0	0	0	3.82234e-05	0	3.75136e-05	0	0	0.000191681	0	0.00064041	0	0.000957891	0.000260004	0.0013986	0.000154242	0.000214257	0.000405022	0.000156173	0.000260105	0.000197394	0.002254
>SD_Ssd-54688	0.00250355	0.00060693	0.00155545	4.0093e-05	0.00137741	0.000268097	5.93648e-05	0.000254639	0.00137741	0.000500013	0.00103836	3.29327e-05	0.000791327	0.000203859	3.69836e-05	0.000316811	0.000223841	0	0.000894143	0.000812468	0.00037743	0.000189318	0.000567651	0.000121488	0.0003155	0.00093602	0	0.00082323	0.00215636	0.000292432	0	0.000305157	0	0	0.000246158	0	0.000120751	0	0.000107267	0	0	0.000174825	0	0	0	0	0.000208084	0	0
>SD_Ssd-49226	4.17258e-05	0.000496579	0.000233318	4.0093e-05	0.00275482	0.00469169	0.000415554	0.000509278	5.29773e-05	0.000150004	0.00121142	6.58653e-05	0.00102873	3.59751e-05	0.000221902	0.000172806	0	0	0.00064577	0.00199424	0.00050324	2.36647e-05	0.000767998	0.000425209	0	0.00060566	0	0	8.4563e-05	0.000350918	3.82234e-05	0.000101719	7.50272e-05	0.00034462	0.000281324	5.4766e-05	0.000301878	3.55783e-05	0.000321802	0.000229894	0.000130002	0.000757576	5.14139e-05	9.18246e-05	0.00128257	0.000234259	0.000884357	4.93486e-05	2.68334e-05
>SD_Ssd-00221	0	0	0.000466636	0	9.83865e-05	0	0	3.18299e-05	0	0	0	0	7.91327e-05	0	3.69836e-05	0	2.03492e-05	0.000103565	0	0	0	7.09942e-05	3.33912e-05	0	4.50714e-05	0.00011012	0	0	8.4563e-05	0	0	0.00233954	0.000862813	0.000430775	0.00144178	0	0.000603755	0.000391362	0.000697238	0.00111115	0.000442006	0.0002331	0.000128535	0.000275474	0.00108006	0.000728806	0.000364147	0.000197394	0.000214667
>SD_Ssd-00750	4.17258e-05	0.000386228	0.000933271	0	0.000196773	0.00187668	5.93648e-05	0.00015915	0.000476796	0	0.000230747	0.000131731	0.000791327	0.000275809	0	0.000172806	0.000142444	0.000310696	4.96746e-05	0.00177266	0.000188715	0	0.000100174	0.00015186	0	5.506e-05	4.09836e-05	0.000224517	8.4563e-05	0	0.000496904	0.000203438	0.000450163	0.00017231	0.000210993	0.000301213	0.000362253	0.000355783	0.000804505	0.000651366	0.000286004	0.0004662	0.000282776	0.000306082	0.00054003	0.000572633	0.000364147	0.000542835	0.000134167
>SD_Ssd-00820	0	0.000275877	7.77726e-05	0	0	0	5.93648e-05	0	0	0	0	3.29327e-05	0	0	0	2.8801e-05	0	0	0	0	0.001321	4.73294e-05	3.33912e-05	0	0	5.506e-05	0	0	0	0	0.000152894	0	0.000375136	0.00512622	0	0.000246447	0.000181127	3.55783e-05	0.000214535	0.0039082	0.000260004	0.00011655	5.14139e-05	0	0.000202511	0.000156173	0.000156063	0.000148046	2.68334e-05
>SD_Ssd-01174	0	0.000386228	0.000155545	0.0127095	0	0	5.93648e-05	3.18299e-05	5.29773e-05	2.50006e-05	0	9.8798e-05	0	0	3.69836e-05	0	0	2.58913e-05	0	0	0.000188715	0	0	0	0	5.506e-05	0	7.48391e-05	0	0	0.000191117	0.000101719	0.000112541	4.30775e-05	0	5.4766e-05	6.03755e-05	0.000142313	0.000107267	3.83156e-05	5.20007e-05	5.82751e-05	7.71208e-05	0.000122433	0.000135007	0.000130144	0.000104042	9.86972e-05	5.36668e-05
>SD_Ssd-54689	0	0	0	0	0	0	0	0	0	0	0	0	0	0	0	0	0	0	0	0	0	0	0	0	0	5.506e-05	0	0	0	0	0.00022934	0.00152579	3.75136e-05	0.00310158	0.000949467	2.7383e-05	0.00156976	0.000284627	0.00176991	7.66313e-05	0.000130002	0.0018648	0.00033419	6.12164e-05	0.000472526	7.80864e-05	0.00145659	0	2.68334e-05
>SD_Ssd-00072	8.34516e-05	0.000110351	0	0	0	0.000268097	0.000474918	0.000541108	0.000317864	7.50019e-05	5.76868e-05	0.000164663	7.91327e-05	3.59751e-05	0	0.000460816	0.00168898	5.17826e-05	9.93493e-05	0	0.00012581	4.73294e-05	6.67824e-05	3.03721e-05	0.0003155	0.00011012	0	0.000299356	0	0	0.00011467	0.000101719	0.00041265	0.000129232	0.00161761	2.7383e-05	0.000181127	0.000996193	0.000160901	0.00107284	0.000338005	5.82751e-05	7.71208e-05	6.12164e-05	0.00108006	0	0	0.000148046	0.000348834
>SD_Ssd-00676	0.000876241	0.000772456	0.000777726	4.0093e-05	0.00127902	0.000268097	5.93648e-05	0.000445619	0.000211909	0.000250006	0.000288434	0.000724518	0.000237398	0.000839419	0.00107252	0.000201607	0.000284889	7.76739e-05	0.000447072	0.00140335	0.00138391	0.000283977	0.000467477	0.000485953	0.0003155	0.00038542	0.000163934	0.000523874	0.000338252	5.84864e-05	3.82234e-05	0.000101719	3.75136e-05	0.000129232	7.03309e-05	5.4766e-05	0	0	5.36337e-05	7.66313e-05	0.000156002	0	2.57069e-05	0	0.000202511	0	5.2021e-05	9.86972e-05	0
>SD_Ssd-00007	0	0	0	0	0	0.000134048	0	0	0	0	0	0	0	0	0	0	0	0	4.96746e-05	0	0	0	0	0	0	0	0	0	0	5.84864e-05	3.82234e-05	0.022073	0.000150054	0	0.00256708	0	0.00621868	0	0	0	0	0.00011655	0	3.06082e-05	0	0	5.2021e-05	0	0
>SD_Ssd-54690	0	0	0	0.00966242	0	0	0.00112793	0	0.000105955	2.50006e-05	5.76868e-05	0	0	2.39834e-05	0.000295869	0.000115204	0.00050873	0	0	0	0	0	0	6.07441e-05	2.25357e-05	0	4.09836e-05	0	0	5.84864e-05	0.000152894	0	7.50272e-05	0.000990781	0	5.4766e-05	6.03755e-05	0.000249048	0.000107267	3.83156e-05	0.000312004	0.000407925	0	6.12164e-05	0	0.000104115	0.000260105	0.000444137	0
>SD_Ssd-01277	0	0	0	0.000160372	0	0	5.93648e-05	0	0.000370841	5.00013e-05	0.000230747	0.000263461	0	0	0	0	0	2.58913e-05	0	0	0	0	0	3.03721e-05	2.25357e-05	0	0.0143443	0	4.22815e-05	5.84864e-05	0	0	0.000150054	0	0	0	6.03755e-05	0.000106735	0	3.83156e-05	0	5.82751e-05	0.000102828	9.18246e-05	0	2.60288e-05	0.000208084	0	0
>SD_Ssd-00114	0	0.000110351	0	0	0	0	0	0	5.29773e-05	2.50006e-05	0	6.58653e-05	7.91327e-05	0	0	2.8801e-05	0.000122095	2.58913e-05	0.000248373	0.000369303	6.2905e-05	0.000993918	0	3.03721e-05	2.25357e-05	0.00033036	8.19672e-05	0	0	0	3.82234e-05	0.000203438	3.75136e-05	0.00034462	0.000492316	0.000575043	0.000603755	7.11567e-05	0.000536337	0.000114947	0.000494007	0.000291375	0.000257069	0.000428515	0.000472526	0.000572633	0.000468189	0.00069088	0.000456168
>SD_Ssd-22488	0	0.000165526	0	0	9.83865e-05	0.000536193	5.93648e-05	0	0	0.000700018	0.000115374	6.58653e-05	0.000158265	4.79668e-05	0	0.000892831	0.00122095	0	9.93493e-05	0.000590886	0.000188715	2.36647e-05	0.000100174	0	6.76072e-05	0.00022024	0	0	0.000295971	0	0.000764468	0.000203438	0.000487677	0.000516929	0.000316489	8.2149e-05	0.000301878	0.000462518	0	7.66313e-05	0.000598008	0.000291375	0.000539846	0.000122433	0.000810045	7.80864e-05	0.000104042	0.00034544	0.000295167
>SD_Ssd-00022	0	0.000110351	0	0	9.83865e-05	0	0	0	0	5.00013e-05	0.00017306	0	0.000237398	0	0	5.7602e-05	0.000101746	0	0.000248373	0.000295443	0	0.000260312	6.67824e-05	0	0	0.00060566	0.000122951	0	0	0	7.64468e-05	0.000203438	0.000187568	0.000732317	0.000492316	0.000465511	0.000603755	0.000142313	0.000429069	0.000114947	0.00104001	0.0002331	0.000385604	0.000153041	0.000945052	0.000442489	0.000260105	0.000838926	0.000509834
>SD_Ssd-49849	0.00166903	0.000717281	0.000855499	0	0.00108225	0.000134048	0	0.000636598	0.000635728	0.000675017	0.000461494	0.000230529	0.000633062	0.000407718	0.000739672	0.000432015	0.000101746	0.000233022	0.000943818	0.000369303	0.00113229	0.000331306	0.000333912	0.000485953	0.000360572	0.00071578	0	7.48391e-05	0.00118388	0	0	0	3.75136e-05	0	7.03309e-05	2.7383e-05	0.000120751	7.11567e-05	0	3.83156e-05	0	0.0002331	0	0	0	5.20576e-05	0	0	2.68334e-05
>SD_Ssd-00008	0	0.000386228	0	0	9.83865e-05	0.000134048	0	0	0.000105955	0.000375009	0	0	0.000395664	0.0015829	0	0.000316811	0.000529079	2.58913e-05	0	7.38607e-05	6.2905e-05	0	0.00026713	0	0	0.00044048	0.00127049	0.000224517	0.000253689	0.000116973	0.00011467	0	0.000300109	0.000215387	0.000843971	0.000219064	0	3.55783e-05	0	0.00168589	0.000208003	0	5.14139e-05	0	6.75037e-05	2.60288e-05	0	4.93486e-05	0.000295167
>SD_Ssd-00123	0	0.000165526	0.000699953	0	0.000196773	0.000134048	0.00011873	0	0.000158932	0.000200005	0.000980675	0.000329327	7.91327e-05	4.79668e-05	0.000369836	0	0.000162794	2.58913e-05	0.000695445	0.000517025	0.000188715	4.73294e-05	0.00126887	6.07441e-05	0.000653536	0.00627684	0.00045082	0.000523874	0	0.000175459	0	0	0	4.30775e-05	0.000140662	2.7383e-05	0	7.11567e-05	0.000268168	3.83156e-05	0	5.82751e-05	0	3.06082e-05	0	0	0	0.000641532	0.000483001
>SD_Ssd-00675	0	0	0	4.0093e-05	0	0	0	0	0	0	0	0.000131731	0	0	0	0	0	0	0	7.38607e-05	6.2905e-05	2.36647e-05	0	0	0	0	0.000696721	0.000224517	0.000169126	0	0.000191117	0.000203438	0	0.000473852	0	8.2149e-05	0.000422629	0.00110293	0.000965406	0	2.60004e-05	0.0002331	0.000565553	0.000428515	0.000337519	0.000104115	0.000416168	0.00108567	0.000107334
>SD_Ssd-54691	0	0	0	0	0	0	0	0	0	0	0	3.29327e-05	0	0	0	0	2.03492e-05	0	0	0	0	0	0	0	0	0	0	0	0	0	0	0.000203438	0.00093784	0.000301542	0.000140662	5.4766e-05	0	3.55783e-05	0.000107267	0.00655198	0.000182003	0.00011655	0.000359897	0.000122433	0	7.80864e-05	0	9.86972e-05	0.000590335
>SD_Ssd-41946	0	0.000331053	0.000233318	4.0093e-05	0.00108225	0.000402145	0.00189967	0.000445619	0.000211909	7.50019e-05	0.00017306	9.8798e-05	0	9.59336e-05	0.000665705	0.000115204	0	0.00020713	0.000596096	7.38607e-05	0.000314525	0	0.000233738	0.000212604	2.25357e-05	0	0.000368852	0.00785811	0.000803349	0.00450345	7.64468e-05	0	0	0	0	5.4766e-05	0	0	0	0	0	0.00034965	5.14139e-05	3.06082e-05	0	2.60288e-05	0.000208084	4.93486e-05	0
>SD_Ssd-01197	0.000250355	0.00115868	0.000233318	0	9.83865e-05	0.000268097	0.000831107	0.000732088	0.000370841	0.000375009	0.00017306	0	0.00158265	7.19502e-05	0.00140538	0.00106564	0.000122095	0.000155348	9.93493e-05	0.000221582	0.000566145	0.000378635	0.000500868	0.000485953	0.000225357	0.00022024	0	0.000149678	0.00198723	0.000292432	3.82234e-05	0.000101719	3.75136e-05	0	0.000281324	0.000109532	0	7.11567e-05	0.000107267	3.83156e-05	7.80011e-05	0.000291375	5.14139e-05	0	6.75037e-05	5.20576e-05	0.000156063	0	0
>SD_Ssd-40384	4.17258e-05	0	7.77726e-05	0	0	0	0	0	0	0	0	6.58653e-05	0.000158265	0	0	0	8.13968e-05	0	0	0	0.00050324	0	0	0	2.25357e-05	0.00132144	0	0	0	0	0	0.00193266	0.000300109	0.000129232	0.00119563	0	0.000724506	0.000142313	0.00305712	0.00088126	7.80011e-05	0.0002331	0.000102828	0.000122433	0.000877548	0.000182202	0.000104042	0.000296092	5.36668e-05
>SD_Ssd-01263	0	0	7.77726e-05	0	0	0.000268097	0	0	0.0125556	0	0	6.58653e-05	0	1.19917e-05	0	8.6403e-05	0	0	0	0	0	0	0	0	0	0	0	0	0	0.00584864	3.82234e-05	0.000508595	0.000150054	0.000560007	0	2.7383e-05	0	0.000106735	0	3.83156e-05	5.20007e-05	0	0	0.000183649	0	0	5.2021e-05	9.86972e-05	0
>SD_Ssd-01123	0	0	0	0	9.83865e-05	0	0	3.18299e-05	0	2.50006e-05	0	0.000461057	0.000237398	0	3.69836e-05	2.8801e-05	0.0063693	0.000103565	0	0	0	0.000165653	3.33912e-05	0	0	0	0	0	0	0	3.82234e-05	0.000101719	3.75136e-05	0	0	0	0	0.000177892	0	0.000191578	2.60004e-05	0	7.71208e-05	0	6.75037e-05	2.60288e-05	5.2021e-05	0	2.68334e-05
>SD_Ssd-48459	0	5.51755e-05	0	0	0	0	0	0	0	0	0	0	0.000237398	1.19917e-05	0	5.7602e-05	6.10476e-05	5.17826e-05	0	0	0	0.000899259	0	0	0	5.506e-05	8.19672e-05	0	0	0	0.00011467	0.000610314	0	0.000129232	0.000105496	0.000903639	0.000241502	0.000177892	0.000321802	0.000191578	0.000468007	0.0002331	0.000282776	0.000520339	0.000472526	0.000494547	0.000208084	0.000592183	0.000697668
>SD_Ssd-54692	0	5.51755e-05	0	0	0	0	0	0	5.29773e-05	0.000125003	0.000346121	0.00098798	7.91327e-05	4.79668e-05	0	0	4.06984e-05	0	0	0	0	0	3.33912e-05	0	0	0.0160775	0.000532787	0.00082323	8.4563e-05	0	0	0	0	0	3.51655e-05	0	6.03755e-05	0	5.36337e-05	0	0	0	2.57069e-05	0	0	0	0	4.93486e-05	2.68334e-05
>SD_Ssd-48296	4.17258e-05	5.51755e-05	0.000777726	0	0	0.000134048	0	3.18299e-05	5.29773e-05	0.000575014	0.00017306	0.000164663	0.000474796	0.000155892	0	0	0	5.17826e-05	9.93493e-05	0.000147721	0	2.36647e-05	0.000100174	3.03721e-05	0	0	4.09836e-05	0.000598713	0	0.000292432	0.000802691	0.000915471	0.000262595	0.000215387	0	0.000136915	0.000120751	0.000106735	0.000482703	0.000306525	0.000312004	0.00268065	0.000102828	0.000489731	0.000607533	0.000416461	0.000364147	9.86972e-05	0.000268334
>SD_Ssd-01107	0	0	0	0.0022853	0	0	0	0	0	0	0	0	7.91327e-05	0	0.000221902	0	2.03492e-05	0	4.96746e-05	0	0	0	0	0	0	0	0.00122951	0.00104775	0.000126845	0	0	0.00111891	0	4.30775e-05	0	2.7383e-05	6.03755e-05	0.000106735	0.000214535	0	0.000130002	0.0002331	0.000102828	0.000183649	0	0.000338374	0.000572231	9.86972e-05	0
>SD_Ssd-01266	0	0	7.77726e-05	0.0011226	0	0	0	0	0	0	0	0	0	0	0.000110951	0.000835229	0	0	0	0	0	0	0	3.03721e-05	0.000292964	0	0.00885246	7.48391e-05	0.000422815	0	0	0.000305157	0	0	0	8.2149e-05	0	3.55783e-05	5.36337e-05	0	0	0	2.57069e-05	0.000397906	0	0.00020823	0.000104042	0	0
>SD_Ssd-12932	4.17258e-05	0.00110351	0.000622181	0.000441023	0	0.000134048	0	0	0	0	0	0	0	0	7.39672e-05	0.000172806	0.000284889	0.000155348	0	0.000147721	0.00012581	0.000165653	6.67824e-05	0.000273349	2.25357e-05	0	8.19672e-05	0.000224517	0.000718786	0	0.000382234	0.000305157	0.000187568	0.000560007	0	0.00027383	0.000362253	0.000462518	0.000536337	0	0.000234003	0.00011655	0.000231362	3.06082e-05	0.00162009	0.000442489	0.000364147	0.000246743	2.68334e-05
>SD_Ssd-01303	0	0	0	0	0	0	0	3.18299e-05	0.000158932	0.000125003	0	0.000131731	0	0	0	2.8801e-05	0	0	0	0	0	4.73294e-05	0	0	0	0	0	0	0	0	0.000152894	0.00101719	0.000150054	0.000646162	3.51655e-05	0.00027383	0.000241502	0.00448287	0.000160901	0.000383156	0.000676009	0.00011655	0.000308483	9.18246e-05	0.000202511	0.000312345	0.000156063	0.000246743	0
>SD_Ssd-01294	4.17258e-05	0.000662105	0.000233318	0	0	0	0.000237459	0.000381959	0	0.000175004	0	6.58653e-05	0	0.000215851	0.000591738	0.000547219	0	2.58913e-05	4.96746e-05	0	0.00012581	0.000212982	6.67824e-05	0.000273349	0.000180286	5.506e-05	0.000245902	0.000149678	4.22815e-05	0	0	0.000508595	0.000487677	0.000129232	0.000316489	2.7383e-05	0.000362253	0.000533675	0.00107267	0.000727997	7.80011e-05	0.00034965	7.71208e-05	0.000489731	0.000337519	0.000598662	5.2021e-05	0.000197394	8.05002e-05
>SD_Ssd-38527	0	0	0	0	0	0	0	0	0	0	0	0	0	0	0	0	0	0	0	0	0	0	0	0	0	0	0	0	0	0	0.000688021	0.000712033	0.000787786	0.000904627	7.03309e-05	0.000136915	0.000724506	0.000960615	0.000536337	0.000459788	0.000546008	0.000524476	0.00123393	0.00101007	0.000135007	0.000624691	0.000260105	0.000246743	2.68334e-05
>SD_Ssd-01086	0	5.51755e-05	0	0	0	0	0	0	0	0	0	0	0	0	0	0	0	5.17826e-05	0	0	0.00050324	0	0	0	0	0	0	0	0	0	3.82234e-05	0	0.000900326	0	0	2.7383e-05	0.000301878	0.000177892	0.000697238	0	0.000650009	0.00110723	2.57069e-05	0	0	7.80864e-05	0.000104042	0.00246743	2.68334e-05
>SD_Ssd-23637	0.00196111	0.00110351	0.000855499	0	0.00167257	0.000268097	0.000771742	9.54897e-05	0.00105955	0.000150004	0.000980675	0.000197596	0.00102873	0.000131909	0.000221902	0.000115204	0.000162794	5.17826e-05	0.00144056	0.000886328	0.000943574	7.09942e-05	0.000300521	0.000273349	0.000135214	0.00071578	0	0.000449035	0.00109932	0.000175459	0	0.000101719	0	8.61549e-05	0.000175827	0	0	0	0	0	0	0	0	0	0	2.60288e-05	5.2021e-05	0	2.68334e-05
>SD_Ssd-49668	0	0	7.77726e-05	0	0	0	0	0	0	0	0	0	0	0	0	0	0	0	0	0	0	0	0	0	0	0	0	0	0	0	0.000267564	0.00101719	0.000112541	0.0017231	0.000984633	8.2149e-05	0.00181127	0.00021347	0.00134084	0.000153263	0.000260004	0.0018648	0.000257069	0.000244865	0.000405022	7.80864e-05	0.00104042	4.93486e-05	0
>SD_Ssd-47929	0	5.51755e-05	0	0	0	0	0	0	0	0	0	0	0	0	0	0	2.03492e-05	0	0	0.000295443	6.2905e-05	0.000189318	0	0	0	5.506e-05	4.09836e-05	0	0	0	3.82234e-05	0.000203438	0	0	3.51655e-05	0.000438128	0.000301878	0.000142313	5.36337e-05	7.66313e-05	0.000130002	0	0.000385604	0.00532582	0.000135007	0.000312345	5.2021e-05	4.93486e-05	0.000322001
>SD_Ssd-00578	0	0.000110351	7.77726e-05	0.000280651	0	0.000536193	0.000237459	9.54897e-05	0	0	0	0.000164663	7.91327e-05	1.19917e-05	3.69836e-05	8.6403e-05	0.000284889	0.000181239	0	0	0	0.000165653	0.000133565	6.07441e-05	0	0.00011012	4.09836e-05	0.000299356	4.22815e-05	5.84864e-05	0.000191117	0	0.000187568	0.000215387	0	0.000438128	6.03755e-05	0.00128082	0.000107267	3.83156e-05	0.000780011	0.000291375	0.000282776	0.000612164	0.000675037	0.000338374	0.00114446	0.000296092	0.000295167
>SD_Ssd-54693	0	0.000110351	0	0.00188437	0	0	0.00718314	0	5.29773e-05	0	5.76868e-05	0	7.91327e-05	0	3.69836e-05	0	0	0.00020713	9.93493e-05	0	0.00012581	0	3.33912e-05	3.03721e-05	0	0	0	0	8.4563e-05	0.00894842	0	0	0	0	0	0	0	0	0	0	0	5.82751e-05	0	0	0	0	0	0	0
>SD_Ssd-52956	0	0	0	0	0	0	0	0	0	0.000225006	0	0.000296394	0	0.001439	0.000110951	5.7602e-05	0.000793618	0	0	0	0.00012581	2.36647e-05	0.000100174	0.000121488	0	0	0	0	0.00376305	0.00309978	7.64468e-05	0	0	0	0	0	6.03755e-05	0	0	0	0	0.00011655	0	0	0	0	0	9.86972e-05	0
>SD_Ssd-01198	0	0	0	0.000721674	0	0	0.00011873	9.54897e-05	5.29773e-05	2.50006e-05	0	0	0	0	0.000369836	0	0.000142444	0	0	7.38607e-05	0	0	3.33912e-05	0	0	0	0.0112705	0.000523874	8.4563e-05	0	7.64468e-05	0	3.75136e-05	0	0	0	0	0	5.36337e-05	0	0	5.82751e-05	0	6.12164e-05	0	0	0	0.000197394	0
>SD_Ssd-48452	0	0.000275877	0	0	0.000196773	0.000268097	0	0	5.29773e-05	0.000425011	0.00017306	3.29327e-05	0.000158265	4.79668e-05	0	0.000720025	0.000956412	0	4.96746e-05	0.000295443	0.00012581	2.36647e-05	0.000133565	6.07441e-05	0.000112679	0.00022024	4.09836e-05	7.48391e-05	0.000338252	0	0.000649797	0	0.000300109	0.000646162	0.000175827	0.000109532	0.000181127	0.000284627	0	0.000191578	0.000468007	5.82751e-05	0.000437018	9.18246e-05	0.000472526	7.80864e-05	0.000156063	0.00034544	0.000241501
>SD_Ssd-00366	4.17258e-05	0.000275877	0.000388863	0	0.000590319	0.00268097	0.000356189	0.000477449	0.000105955	7.50019e-05	5.76868e-05	0.000131731	0	0.000407718	3.69836e-05	0.000432015	6.10476e-05	0.00137224	0.000149024	0.000960189	0.000188715	2.36647e-05	0.000166956	0	0	0.00022024	0.000163934	0.000598713	0.000169126	0	0	0.000101719	0.000300109	0	0	2.7383e-05	0.000181127	0.00021347	0.000107267	0.000191578	0.000208003	0.0002331	0.000154242	6.12164e-05	0	7.80864e-05	0	0.000444137	0.000161
>SD_Ssd-48440	0	0	0.00031109	0	0	0	0	0	0	0	0	0	0	0	0	0	0	2.58913e-05	0	0	0	0	3.33912e-05	0	0	5.506e-05	0	0.000224517	0	0	0.000152894	0.000305157	0	8.61549e-05	0	0.000109532	0.000241502	0.000747145	0.000160901	0.00088126	0.00473207	0.000699301	0.000102828	6.12164e-05	0	0	5.2021e-05	9.86972e-05	0
>SD_Ssd-38515	0	0	0	0	0	0	0	0	0	0	0	3.29327e-05	0	0	0	0	0	0	0	0	0	0	0	0	0	0	0	0	0	0	0.000611574	0.00111891	0.00041265	0.000861549	0.000316489	0.000164298	0.000724506	0.000675988	0.000697238	0.000383156	0.000442006	0.000407925	0.00107969	0.00067338	0.000405022	0.000442489	0.000832336	0.00034544	0.000134167
>SD_Ssd-12923	0	0	0	0	0	0	0	0	0	0.000450011	0	0	0	0	0	0	4.06984e-05	0	0	0	0	0	0	0	0	0	0	0	0	0	3.82234e-05	0.000305157	0.000862813	0.000301542	0	0.000219064	0.000241502	0.000177892	0.000375436	0	0.000234003	0.000174825	0.000257069	0.000122433	0.00162009	0.000598662	0	0	0.0010465
>SD_Ssd-54694	0.000166903	0.000496579	0.00031109	0.000160372	0.000491932	0.000134048	0.000237459	0.000286469	0.000211909	0.000350009	0.00115374	9.8798e-05	0.000237398	0.000335768	3.69836e-05	0.000460816	0.000122095	5.17826e-05	0.00064577	0.000147721	0.000691954	0.000354971	0.000467477	0.00112377	0.000698607	0.00022024	4.09836e-05	7.48391e-05	0.000211408	0.000116973	0.000152894	0	0.000150054	4.30775e-05	0.00038682	5.4766e-05	6.03755e-05	0	0	7.66313e-05	2.60004e-05	0.00011655	0	6.12164e-05	0.000270015	5.20576e-05	0	0	2.68334e-05
>SD_Ssd-48328	0	5.51755e-05	0	0	0	0	0	0	0	0	0	0	7.91327e-05	0	0	2.8801e-05	0	2.58913e-05	4.96746e-05	0	0.00012581	0.000307641	0	0	0	0.00022024	8.19672e-05	0	0	0	3.82234e-05	0.000610314	3.75136e-05	0.000129232	0.000175827	0.000684575	0.000664131	7.11567e-05	0.000214535	0.000191578	0.000338005	0.000407925	0.000257069	0.000581556	0.000472526	0.000312345	0.000416168	0.000542835	0.000429334
>SD_Ssd-13446	4.17258e-05	0.000275877	0.00031109	0.000681581	9.83865e-05	0.00147453	0.00011873	3.18299e-05	0.000211909	0	0	0	0	9.59336e-05	3.69836e-05	2.8801e-05	0.00333727	0.000129457	9.93493e-05	0.0016988	0	0	0.000567651	6.07441e-05	0	0	0.000122951	0.000449035	8.4563e-05	0.000116973	0	0	7.50272e-05	0.000129232	0	0.000109532	0	0	0.000107267	3.83156e-05	0.000312004	5.82751e-05	0	3.06082e-05	0.000270015	2.60288e-05	0	4.93486e-05	0
>SD_Ssd-01285	8.34516e-05	0.000165526	7.77726e-05	0.000160372	0.000295159	0.000670241	0.000237459	0.000222809	0.000264887	0.000100003	0	0.000329327	0.000237398	0.000443693	0.00040682	0.000172806	0.000345936	0.000414261	0.000298048	0.000369303	6.2905e-05	0.000283977	0.00026713	0.000212604	0.000428179	5.506e-05	0.00045082	0.000224517	0.000253689	0.000116973	7.64468e-05	0.000101719	0.000112541	0.000258465	7.03309e-05	0.000164298	0.000120751	0.000142313	5.36337e-05	3.83156e-05	0.000182003	0.00011655	7.71208e-05	3.06082e-05	0.000135007	0.00020823	5.2021e-05	0.000197394	0.000134167
>SD_Ssd-48319	0	0	0	0	0	0	0	0	0	2.50006e-05	0.000115374	0	0	0	0	0	4.06984e-05	0	4.96746e-05	7.38607e-05	0	0.000686277	0	0	0	0.00011012	0.000163934	0	0	0	0	0.000101719	3.75136e-05	0.000258465	0.000210993	0.000520277	0.000301878	0.000320205	0.000214535	7.66313e-05	0.000364005	0.00011655	0.000205656	0.000612164	6.75037e-05	0.000468518	0.000260105	0.000444137	0.000536668
>SD_Ssd-00279	0	0	0	0	0	0	0	0	0	0	0	0	0	0	0	0	0	0	0	0	0	0.000141988	0	3.03721e-05	0	0	0	0	0	0	0.00011467	0.000712033	0	0.000430775	0.000351655	0.000355979	0.000664131	0.00021347	0.000858139	0.000153263	0.000598008	0.00034965	0.000411311	0.000734596	0.000270015	0.000572633	0.000364147	0.000542835	0.000241501
>SD_Ssd-01293	4.17258e-05	0.000165526	0.000466636	0.00184428	0	0.000938338	0	9.54897e-05	5.29773e-05	7.50019e-05	0	0.000395192	0.000237398	4.79668e-05	0.000110951	0.000201607	0.000915714	5.17826e-05	4.96746e-05	0.000147721	0.00050324	0	3.33912e-05	6.07441e-05	6.76072e-05	0	8.19672e-05	0.000673552	0.000761067	0.000292432	0.000305787	0.000101719	3.75136e-05	0.000430775	0	0.000109532	0.000301878	0.000391362	0.000643604	7.66313e-05	7.80011e-05	0.0002331	0	6.12164e-05	0.000202511	0.000104115	5.2021e-05	4.93486e-05	2.68334e-05
>SD_Ssd-01091	0	5.51755e-05	0	4.0093e-05	9.83865e-05	0	5.93648e-05	3.18299e-05	0	0	0	3.29327e-05	0	1.19917e-05	0.000258885	0	2.03492e-05	2.58913e-05	0	0	0	0	0	0	2.25357e-05	0	0.00184426	0.0034426	8.4563e-05	0	0.000458681	0.000203438	0.000112541	0.000129232	0	2.7383e-05	0.000724506	0.00021347	0.000589971	7.66313e-05	0.000390005	0.00011655	7.71208e-05	6.12164e-05	0	0.000520576	0.000104042	0.000296092	5.36668e-05
>SD_Ssd-01204	0	0	0.00108882	0	0	0	5.93648e-05	0	5.29773e-05	0	0	0.000164663	0	0	3.69836e-05	0	0	0	0	0	0	0.00608183	0	0	0	0	0	0	0	0	0	0	0	4.30775e-05	0	0	0	0.000142313	0	0	0.000182003	0	5.14139e-05	6.12164e-05	0	0.000104115	5.2021e-05	0.000444137	0
>SD_Ssd-48326	0	0.000110351	0	0	0	0	0	0	0	0	0	0	7.91327e-05	0	0	2.8801e-05	0	0	9.93493e-05	0.000221582	0.00012581	0.000283977	0	0	0	5.506e-05	0	0	4.22815e-05	0	3.82234e-05	0.00111891	0	0.000560007	0.000527482	0.000164298	0.00181127	7.11567e-05	0.000697238	7.66313e-05	0.000130002	0.0002331	0.000128535	0.00033669	0.00108006	0.000312345	0.000572231	0.000197394	0.000214667
>SD_Ssd-00053	0	0	0	0	0	0	0	0	0	0.000150004	0	3.29327e-05	0	9.59336e-05	3.69836e-05	0.000403214	0.0012006	0	0	0	6.2905e-05	0.000212982	0	0	2.25357e-05	0	0	0.000374195	0.000169126	0	0.000191117	0	0.000187568	4.30775e-05	0.000175827	0.000328596	0.000120751	0.000177892	0	0.000191578	0.000754011	0.00011655	0.000308483	0.000244865	0.000135007	0.000130144	0.000104042	0.00069088	0.000295167
>SD_Ssd-54695	4.17258e-05	0	0	0	0	0	0	0	0	0	0	0	0	1.19917e-05	0	0	0	0	0	0	0	0	0	0	2.25357e-05	0	0	0	0	0	0	0.00111891	3.75136e-05	0.00107694	0.00186377	0	6.03755e-05	0.000106735	5.36337e-05	0.00114947	2.60004e-05	0.000407925	0.000128535	3.06082e-05	0.00114756	5.20576e-05	0	4.93486e-05	5.36668e-05
>SD_Ssd-14080	0	0	0.000233318	0	0.000196773	0	0	0	0	0.000375009	0	0	0	0	0	2.8801e-05	0	7.76739e-05	0	0	0	0	0	3.03721e-05	2.25357e-05	0	4.09836e-05	0.000374195	4.22815e-05	0	0	0.000203438	0.000825299	4.30775e-05	0	2.7383e-05	0	0.000177892	5.36337e-05	0.000114947	0.000156002	5.82751e-05	0.000102828	9.18246e-05	0.000405022	0	0	0	0.000751335
>SD_Ssd-00272	0	0	0	0	0	0	0	0	0	0.00175004	0.00126911	3.29327e-05	0.00087046	1.19917e-05	0	0.00155525	0	7.76739e-05	0.000496746	0.00132949	0.000188715	2.36647e-05	3.33912e-05	0.000121488	0.000766214	0.00077084	0.000204918	7.48391e-05	4.22815e-05	0.000175459	0	0	0	8.61549e-05	0	2.7383e-05	0	0	0	0	0.000156002	0	5.14139e-05	3.06082e-05	0	5.20576e-05	5.2021e-05	4.93486e-05	0
>SD_Ssd-12333	4.17258e-05	0.000165526	0.000622181	0	0.000295159	0.000134048	0.00011873	3.18299e-05	0.000105955	5.00013e-05	0.000461494	6.58653e-05	0	1.19917e-05	0.000110951	2.8801e-05	0	0	0.000745119	0.000664746	0.00025162	0	6.67824e-05	0	0.00015775	0.00941526	0	0.00082323	0.000126845	0.000116973	0	0	0	0.000129232	0.000246158	0	0	0	0.000214535	3.83156e-05	0	0	0	0	6.75037e-05	0	5.2021e-05	0	0.000134167
>SD_Ssd-48307	0	5.51755e-05	0	4.0093e-05	0.000295159	0	0	0.000604768	0	2.50006e-05	0.000230747	6.58653e-05	0	0	0	2.8801e-05	0	0	0	0.0037669	0.000754859	2.36647e-05	0.00207026	0	2.25357e-05	0.00088096	8.19672e-05	0.000299356	0	0	0.00034401	0	0.00052519	0.000387697	7.03309e-05	0.00027383	6.03755e-05	0.000106735	0.000697238	0.000153263	0.000156002	5.82751e-05	5.14139e-05	0.000122433	0.000405022	0.000182202	0	0.000394789	8.05002e-05
>SD_Ssd-00463	4.17258e-05	0.000110351	0.000233318	0.000200465	0.000295159	0.000134048	5.93648e-05	6.36598e-05	0	0.000175004	0	0.000724518	0	0.000239834	0	0.000144005	2.03492e-05	0.000103565	4.96746e-05	7.38607e-05	0.00025162	7.09942e-05	6.67824e-05	6.07441e-05	4.50714e-05	0	0	7.48391e-05	0	0.000116973	0.000152894	0	3.75136e-05	0.00017231	0.000457151	8.2149e-05	0.000664131	0.000284627	5.36337e-05	0.00088126	0.000494007	0.000407925	0.000282776	0.000397906	0.000202511	0.000182202	0.000104042	0.00034544	2.68334e-05
>SD_Ssd-01136	0	0.000110351	0.00116659	0	0.000196773	0.00120643	0.000237459	0	0	0	0	0	0	8.39419e-05	3.69836e-05	5.7602e-05	0.000549428	5.17826e-05	4.96746e-05	0.000443164	6.2905e-05	2.36647e-05	3.33912e-05	3.03721e-05	0	0	8.19672e-05	0.000449035	0.000591941	0.000175459	0.000458681	0.000406876	0.000225082	0.000258465	3.51655e-05	2.7383e-05	0.000483004	0.000355783	0.000697238	0.000114947	0.000208003	0.0002331	0.000179949	0.000244865	0.000742541	0.000442489	5.2021e-05	0.000296092	0.000187834
>SD_Ssd-54696	4.17258e-05	0	0	0	0	0	5.93648e-05	0	0	0	0	0	0	0	0	0	0	0	4.96746e-05	0	0	0	0	0	0	0	0	0	0	0	0	0	0.000300109	4.30775e-05	0.010198	0	0	0	0	0	0	0	0	0	0	0	0	0	0
>SD_Ssd-00144	0	0	0	0	0	0	0	0	0	0	0	0	0	3.59751e-05	0	0	0	0	0	0	0	0	0	3.03721e-05	2.25357e-05	0	0	0	0	0	3.82234e-05	0.000203438	0.000300109	0	0.000492316	2.7383e-05	6.03755e-05	0	0.000160901	0.00203073	0	5.82751e-05	0.000205656	0.000153041	0.000202511	5.20576e-05	0	4.93486e-05	0.0010465
>SD_Ssd-00065	0	0	0	0	0.00541126	0	0	0.000254639	0.000158932	0.00187505	0	3.29327e-05	0	0.000179876	0	0	0	0	0	0	0	0.000141988	0	0.00167046	2.25357e-05	0	0.000368852	0	0	0	7.64468e-05	0	0	0	0	0	0	0	0	0	0	0	0	0	0	0	0	0	0.00190517
>SD_Ssd-54697	0	0	0	0.000681581	0	0.000536193	0	0	0	0	0	0	0	0	0.00218203	0	0.000976761	0	0	0	0	0	0	0	0	0	0.00188525	0.000523874	4.22815e-05	0	0	0	0	0	0	0	0	0	0	0	0	0.00011655	5.14139e-05	0	0	0.000156173	5.2021e-05	0	0
>SD_Ssd-00609	0	0	0.000155545	0	0	0	0	0	0	0	0	0.000164663	0.000395664	1.19917e-05	0	8.6403e-05	6.10476e-05	2.58913e-05	0	0.000147721	0.00012581	2.36647e-05	0	0	0	0.00044048	0	0.000149678	4.22815e-05	5.84864e-05	0	0.0016275	0.000337622	0.00017231	0.000914302	5.4766e-05	0.000241502	0.000355783	0.000858139	0.00107284	0.000130002	5.82751e-05	0.000154242	0.000183649	0.000405022	0.000182202	0.000156063	0.000246743	0.000134167
>SD_Ssd-49190	0.000751064	0.000937983	0.000233318	4.0093e-05	0.000491932	0.000134048	0.000356189	0.00012732	0.00100657	5.00013e-05	0.0021921	6.58653e-05	0.000316531	5.99585e-05	0	0.000144005	0.000101746	0	0.00178829	0.000590886	0.000691954	7.09942e-05	0.000133565	0.000334093	0.000270429	0.00022024	8.19672e-05	0	0.000507378	0.000350918	7.64468e-05	0.000101719	0	0.000258465	0.000316489	2.7383e-05	0.000181127	0	0.000160901	0	5.20007e-05	0	2.57069e-05	0	0.000135007	0	5.2021e-05	0	8.05002e-05
>SD_Ssd-21160	0	0.000386228	7.77726e-05	0	0	0.000670241	0.000949837	0	0.000211909	0	0	0	0.00110786	0	3.69836e-05	2.8801e-05	0	0	0	0	0.00025162	0	0	3.03721e-05	0	0	0	7.48391e-05	0.000126845	0.000409405	0.000152894	0.000712033	0.000187568	4.30775e-05	0.000668144	0.000191681	0.000483004	3.55783e-05	0.000750872	7.66313e-05	0	0.00122378	7.71208e-05	0	6.75037e-05	2.60288e-05	0.00239297	4.93486e-05	0
>SD_Ssd-54698	0.00162731	0.00110351	0.000933271	0	0.00127902	0.000268097	0.000178094	0.00012732	0.000953592	0.000200005	0.000980675	6.58653e-05	0.000712194	0.000155892	0	2.8801e-05	4.06984e-05	5.17826e-05	0.00158959	0.000443164	0.00106938	7.09942e-05	3.33912e-05	6.07441e-05	9.01429e-05	0.00049554	0	0.000523874	0.00131073	0.000175459	3.82234e-05	0	0	4.30775e-05	0.000281324	0	0	0	5.36337e-05	0	0	0	0	0	6.75037e-05	0	5.2021e-05	0	0
>SD_Ssd-01203	0	0	0.000466636	0.000481116	0	0.00107239	5.93648e-05	0	0	0	5.76868e-05	3.29327e-05	0	7.19502e-05	0.000221902	2.8801e-05	0.00107851	0.000414261	4.96746e-05	0.000812468	0	0	0.000166956	3.03721e-05	0	0	0.00405738	0.000598713	0.000126845	0	3.82234e-05	0.000101719	0.000150054	0.000129232	0	0	6.03755e-05	3.55783e-05	0.000160901	0	7.80011e-05	0.000291375	2.57069e-05	9.18246e-05	0	7.80864e-05	5.2021e-05	0.00034544	0
>SD_Ssd-54699	0.00191939	0.000937983	0.000855499	0	0.000885478	0.000268097	0.000178094	0.00012732	0.00105955	0.000250006	0.000403807	0.000131731	0.00087046	0.000263817	0.000184918	0.000115204	4.06984e-05	0.000129457	0.000794794	0.000443164	0.00106938	0.000189318	0.000166956	6.07441e-05	0.000225357	0.00071578	0	0.000299356	0.00084563	0.000233945	0	0	0	0	7.03309e-05	0	0	0	5.36337e-05	0	0	0	0	0	0	0	0	0	0
>SD_Ssd-01117	0.000500709	0.000772456	0.000233318	0	0.000393546	0	0.000237459	0.000286469	0.000264887	0.000275007	0.000461494	0.000164663	0.000316531	0.00056361	3.69836e-05	0.00028801	0.000122095	2.58913e-05	0.00114252	0.000221582	0.00025162	0.000189318	0.000534259	0.000394837	0.000676072	0.00011012	0	0.000149678	0.000253689	5.84864e-05	0.00022934	0.000203438	7.50272e-05	4.30775e-05	7.03309e-05	2.7383e-05	0	3.55783e-05	0	0	5.20007e-05	5.82751e-05	2.57069e-05	6.12164e-05	0	0	0	0.000148046	2.68334e-05
>SD_Ssd-01178	0	0.000220702	0.000388863	0	0	0.000938338	5.93648e-05	9.54897e-05	0	0	0	6.58653e-05	0	0	3.69836e-05	2.8801e-05	0.000142444	0	0	0.00162494	0	0	3.33912e-05	9.11162e-05	0	0	0.000163934	0.00239485	0.000211408	0	7.64468e-05	0.00111891	7.50272e-05	0.000129232	0	0.000109532	0.000301878	0.000106735	0.00246715	0.000191578	0.000338005	0.000291375	0.000179949	3.06082e-05	0.000270015	0.000286317	0.000572231	0.000197394	5.36668e-05
>SD_Ssd-48305	0	0	0	0	0	0	0	0	0	0	0	3.29327e-05	0	0	0	0	0	0	0	0	0	0	0	0	0	0	0	0	0	0	0	0.000101719	0	4.30775e-05	0	0	0	0	0	0	0	0	2.57069e-05	0	0.00114756	0	0	0	0.00525934
>SD_Ssd-00169	0	5.51755e-05	0	0	0	0	0	0	0	0	0	0	7.91327e-05	0	0	0	6.10476e-05	0	0	7.38607e-05	0	0.000615283	0	0	0	5.506e-05	0.000245902	0	0	0	3.82234e-05	0.000406876	7.50272e-05	0.00017231	7.03309e-05	0.000794107	0.000120751	0.000142313	0.000160901	7.66313e-05	0.000260004	5.82751e-05	0.000282776	0.000428515	6.75037e-05	0.00065072	0.000208084	0.000592183	0.000348834
>SD_Ssd-48402	0.000709338	0.00060693	0.000933271	0	0.00137741	0.00321716	0.000534283	9.54897e-05	0.00132443	7.50019e-05	0.000461494	0.00049399	7.91327e-05	2.39834e-05	0.000147934	0.000403214	0.000101746	0.00020713	0.00104317	0.000221582	0.00037743	0.000189318	0.000233738	9.11162e-05	0.000112679	0.00022024	0	0.000523874	8.4563e-05	0	0	0.000101719	3.75136e-05	0.000129232	3.51655e-05	2.7383e-05	0	0	0	0	0	0.00034965	7.71208e-05	0	6.75037e-05	2.60288e-05	0.000312126	0	8.05002e-05
>SD_Ssd-00923	0	0.000110351	0.000155545	0	0	0	0.000178094	3.18299e-05	0.000158932	7.50019e-05	0.00017306	0.000263461	7.91327e-05	0.000179876	0	2.8801e-05	2.03492e-05	0.000233022	0.000248373	7.38607e-05	0.000440335	0.000141988	0	0	0	0	0	0.000598713	0.000718786	0.00391859	0.000573351	0	0.000150054	0.000129232	0	0.000109532	6.03755e-05	0.000320205	0.000375436	3.83156e-05	0.000130002	0.000699301	5.14139e-05	0	0.000270015	0.00020823	0.000260105	9.86972e-05	2.68334e-05
>SD_Ssd-01250	0	0	7.77726e-05	0.00272633	0	0	0	0	0	0	5.76868e-05	0	0	0	0.000554754	0	0	0	0	0	0	0	6.67824e-05	0	0	0	0.000327869	0.00838198	0.00118388	0	0	0	0	0	0	0	0	3.55783e-05	0	0	0	0	0	6.12164e-05	0	0.000390432	0	0.000444137	0
>SD_Ssd-54700	0	0	0	0	0	0	0	0	0	5.00013e-05	0	0	0	0	0	0	0	0	0.00640803	0	0	0	0	0.000971906	4.50714e-05	0.00066072	4.09836e-05	0	0	0	0	0	0	0.000129232	7.03309e-05	0.000136915	0.000120751	0	0	0	0.000130002	0	7.71208e-05	0	6.75037e-05	0.000312345	0.000104042	0.000246743	0.000402501
>SD_Ssd-00331	0	0	0	0	0	0	0	0	0	0	0	0	0	0	0	0	0	0	0	7.38607e-05	0	0	0	0	0	0	0	0	0	0	0.000535127	0.000203438	0.000450163	0.00103386	0.000597813	0.000301213	0.000483004	0.000604832	0.000268168	0.000498103	0.000780011	0.0004662	0.000565553	0.000244865	0.000135007	0.000338374	0.000364147	9.86972e-05	0.000134167
>SD_Ssd-13345	4.17258e-05	5.51755e-05	0.000699953	4.0093e-05	0.000787092	0.00214477	0.00160285	3.18299e-05	5.29773e-05	2.50006e-05	0.000115374	6.58653e-05	0	3.59751e-05	0	2.8801e-05	4.06984e-05	0	4.96746e-05	0.000886328	6.2905e-05	0.000591618	0.000901563	0	0	0.0016518	0.000122951	0	0	0	3.82234e-05	0	3.75136e-05	0.000258465	0	2.7383e-05	0.000120751	7.11567e-05	0.000321802	0.000114947	2.60004e-05	0.000407925	7.71208e-05	6.12164e-05	0.000270015	0.000338374	0.000104042	4.93486e-05	0.000241501
>SD_Ssd-45285	0	0.000331053	0.000155545	0	0	0.000268097	0.000474918	9.54897e-05	0.000158932	0	0	0	0.000712194	0	0.000110951	0	0	0	0	0	0.000314525	0	0	9.11162e-05	0	0	0	0.000149678	0	0.000701836	0.00022934	0.000406876	0.000562704	4.30775e-05	0.000738475	0.000246447	0.000241502	7.11567e-05	0.000643604	0.000114947	0.000104001	0.0004662	0	3.06082e-05	0.000270015	0.000104115	0.00182074	4.93486e-05	0
>SD_Ssd-01167	0	0.00060693	0.000155545	0	0	0.000268097	0.00011873	0	0	0.000100003	0	9.8798e-05	0	1.19917e-05	0.000147934	2.8801e-05	0	0.000828522	4.96746e-05	0	0.000188715	7.09942e-05	0.000100174	0	0	0	0.00598361	0.000523874	0	0	0.000152894	0.000305157	3.75136e-05	0	0	0	0	0.000106735	0	0	0.000208003	0.00034965	0	0	0	5.20576e-05	0.000104042	0.000197394	0
>SD_Ssd-25122	0	0	0	0	0	0	0	0	0	0	0	0	0	0	0	0	0	0	0	0	0	0	0	0	0	0	0	0	0	0	0	0	3.75136e-05	0.000129232	0	0	0	0	0	0	2.60004e-05	0	0	0	0	2.60288e-05	0	0	0.00719135
>SD_Ssd-48021	0	0	0	0	0	0	0.00688632	0	0	0	0	0	0	0	0	0	0	0.000491935	0	0	0	0	0	0	0	0	0	0.0013471	0	0	3.82234e-05	0.00132235	0.000150054	0	3.51655e-05	5.4766e-05	6.03755e-05	0.000106735	0.000268168	7.66313e-05	7.80011e-05	0.000582751	0	0.000122433	0.000742541	0.000416461	0.000416168	4.93486e-05	2.68334e-05
>SD_Ssd-00841	0	0	0.000155545	0	0	0.000134048	0	3.18299e-05	5.29773e-05	0	0	0.000461057	0.000316531	3.59751e-05	0	0	0.000101746	2.58913e-05	4.96746e-05	0	6.2905e-05	0.00111224	3.33912e-05	6.07441e-05	0	0	0	0	0	0	0.000649797	0.000203438	0.000225082	4.30775e-05	0.000210993	2.7383e-05	0	0.000106735	0.000107267	0.000344841	0.000104001	0.00011655	0.000205656	3.06082e-05	0.000675037	0.000234259	0	0.000986972	0.000295167
>SD_Ssd-01093	0	0.000496579	0.000155545	0	0	0.00080429	0.000890472	0	0.000847637	0	0	0	0	0	0.000850623	0	0.000875015	0.0026668	4.96746e-05	0	6.2905e-05	0	0.000100174	0	0	0	0.000122951	0.000224517	0.000211408	0	0.000573351	0	0	0	0	0	0	0	0	0	0	0	2.57069e-05	0	0	0	0	0.000148046	0
>SD_Ssd-54701	0	0	0	0	0	0	0	0.00334214	0	0	0	0	0	0	0	0	0	0.00367657	0	0.00155107	0	2.36647e-05	0	0	0	0	0	0	0	0	0	0	0	0	0	0	0	3.55783e-05	0	0	0	0	2.57069e-05	0	0	2.60288e-05	0	0	0
>SD_Ssd-01054	0	0	0	0	0	0	0	0	0	0	0	0	0	0	0	0	0	0	0	0	0	4.73294e-05	0	3.03721e-05	0	0	0	0	0	0	0	0	0	4.30775e-05	0	2.7383e-05	0	0	0	0	0	0	0	0	0.00128257	0	0	0	0.00469584
>SD_Ssd-48940	0.000250355	0.000220702	0.00163322	4.0093e-05	0.000196773	0.00428954	5.93648e-05	9.54897e-05	0.000211909	0	0.000230747	0	0.000553929	0.0001439	0	8.6403e-05	0	0	0.00163926	0.00110791	0.000188715	0.000331306	0.000100174	0.000121488	2.25357e-05	0.0002753	0	0.000673552	0.000126845	5.84864e-05	0	0	3.75136e-05	0.000129232	0.000281324	0	0.000181127	3.55783e-05	0.000268168	0	2.60004e-05	0.000174825	5.14139e-05	3.06082e-05	0.00108006	5.20576e-05	5.2021e-05	9.86972e-05	0
>SD_Ssd-54702	0.00116832	0.000496579	0.00108882	0	0.000393546	0.000134048	0	0.000318299	0.000423819	0.000300008	0.000749928	0.000197596	0.000712194	0.000215851	0.000147934	0.000345612	8.13968e-05	0.000129457	0.000844469	0.000443164	0.000566145	0.000307641	0.000200347	6.07441e-05	0.000225357	0.00060566	0	0	0.0011416	5.84864e-05	0	0	0	0	3.51655e-05	0	6.03755e-05	0	5.36337e-05	3.83156e-05	0	0	0	0	0	0	0	0	0
>SD_Ssd-00755	0	0.000441404	7.77726e-05	0	0	0.000134048	0.000178094	0.00012732	0	0.000100003	0	9.8798e-05	0	5.99585e-05	0.00040682	5.7602e-05	0.000203492	2.58913e-05	0	7.38607e-05	0.000566145	0.000520624	3.33912e-05	3.03721e-05	4.50714e-05	5.506e-05	4.09836e-05	0	0.000338252	0	0.00103203	0	0.000150054	0.000215387	3.51655e-05	8.2149e-05	0.000241502	0.000355783	0.000214535	0.000153263	0.000182003	0.00034965	5.14139e-05	3.06082e-05	6.75037e-05	7.80864e-05	0.000416168	0.000197394	2.68334e-05
>SD_Ssd-54703	0.00108487	0.000827632	0.000777726	0	0.00108225	0.000134048	0.000178094	0.000222809	0.000741683	0.000325008	0.000634554	3.29327e-05	0.000791327	0.000131909	0.000295869	5.7602e-05	0.000162794	0.000103565	0.000993493	0.000369303	0.00050324	9.46589e-05	0.000233738	0.000182232	0.000202821	0.00044048	0	0.000299356	0.00122616	0.000116973	0	0	0	0	0	0	0	0	0	0	2.60004e-05	0	2.57069e-05	0	0	2.60288e-05	0	0	0
>SD_Ssd-22234	0.000584161	0.000386228	0.000155545	0	0.000393546	0.000268097	5.93648e-05	0.000636598	0.000264887	0.000600015	0.00017306	9.8798e-05	0.000633062	0.000263817	0.000295869	0.000316811	0.000203492	7.76739e-05	0.000447072	0.000147721	0.000440335	0.000354971	0.000467477	0.000364465	0.000653536	0.0002753	0	0.000149678	0.000422815	0	0	0	0	4.30775e-05	0	0	0	0	0	0.000114947	2.60004e-05	0	0	0	0	0	0	9.86972e-05	0
>SD_Ssd-53028	0.000584161	0.000275877	0.00031109	4.0093e-05	0.000295159	0	0	0.000509278	0.000317864	0.000600015	0.00017306	0.000164663	0.000474796	0.000263817	0.000739672	0.000403214	0.000183143	5.17826e-05	0.000149024	0.000221582	0.00050324	0.000165653	0.000500868	0.000455581	0.000540857	0.00022024	0	0.000224517	0.00054966	5.84864e-05	0	0	7.50272e-05	4.30775e-05	0	0	0	3.55783e-05	0	3.83156e-05	0	0	5.14139e-05	0	0	2.60288e-05	5.2021e-05	0	0
>SD_Ssd-23760	0	0	0	0	0	0	0	0	0	0	0	0	0	0	0	0	0	0	0	0	0	2.36647e-05	0	0	0	0	4.09836e-05	0	0	0	3.82234e-05	0	0	0	0	2.7383e-05	0	0	0	0	0	0	0	0	0	0	0	0	0.00644001
>SD_Ssd-01138	0	0	7.77726e-05	0	0	0	0	0.00015915	0	2.50006e-05	0	0	0	0	0	0	0	0	0	0	0	0	0	0	0	0	4.09836e-05	0	0	0	3.82234e-05	0.000712033	0.000825299	0.000818472	0	0.000191681	0	0.00110293	0.00107267	0.000383156	0.000442006	5.82751e-05	0.000179949	0.000122433	0.00054003	7.80864e-05	0.000104042	0	0
>SD_Ssd-54704	4.17258e-05	0.000110351	0	0	0	0	0	0	0	2.50006e-05	0	0	7.91327e-05	0	0	0	0	0	0	0	0	0.000165653	3.33912e-05	0	0	0.00016518	0	0	0	0	0	0.000610314	3.75136e-05	0.00017231	0.000316489	0.000629809	0.000784882	3.55783e-05	0.000429069	0.000114947	0.000260004	0.00034965	0.000179949	0.000459123	0.000742541	0.000156173	0.000260105	0.000197394	0.000295167
>SD_Ssd-01180	0	0	0	4.0093e-05	0	0	5.93648e-05	3.18299e-05	0	0	0	0	7.91327e-05	0	0	0	0	0	0	0	0	0	0	0	0	0	0	0	0	0	0.000611574	0.000712033	0.000375136	0.000818472	0.000316489	8.2149e-05	0.000784882	0.000498097	0.000911773	0.000344841	0.000390005	0.00034965	0.000282776	0.000183649	0.000270015	0.000338374	0.00052021	0.00034544	0.000107334
>SD_Ssd-54705	0.000125177	0.000165526	0.000622181	4.0093e-05	0	0	0	0	5.29773e-05	2.50006e-05	0	0	0	0	0	5.7602e-05	0	0	4.96746e-05	0.000960189	6.2905e-05	0.000520624	0	9.11162e-05	0.000225357	0	4.09836e-05	0	0	0	0.00022934	0.000203438	0.000150054	8.61549e-05	0.000105496	2.7383e-05	0.000120751	0.000355783	0.000965406	0.000191578	0	0.00011655	2.57069e-05	0.00033669	0.000675037	0.000104115	0	0	0
>SD_Ssd-54706	0.00187766	0.000772456	0.000466636	0	0.000590319	0.000268097	0.000237459	0.000222809	0.000688705	0.000125003	0.000692241	3.29327e-05	0.000633062	0.000203859	0.000110951	5.7602e-05	2.03492e-05	0.000155348	0.00064577	0.000590886	0.000691954	9.46589e-05	0.000100174	0.000121488	0.00015775	0.00022024	8.19672e-05	0.000149678	0.00118388	5.84864e-05	0	0	0	0.00017231	0.000105496	0	0	0	5.36337e-05	0	0	5.82751e-05	0	0	6.75037e-05	0	5.2021e-05	0	0
>SD_Ssd-47593	0	5.51755e-05	0	0	0	0	0	0	0	2.50006e-05	0	3.29327e-05	0	0	0	2.8801e-05	2.03492e-05	0	0	0	0.00012581	0.000496959	0	0	0	0.00016518	8.19672e-05	0	0	0	7.64468e-05	0.000305157	0	8.61549e-05	3.51655e-05	0.000684575	0	0.000106735	5.36337e-05	7.66313e-05	0.000260004	5.82751e-05	0.000179949	0.000489731	0.000202511	0.00020823	0.000260105	0.000592183	0.000268334
>SD_Ssd-18632	0.000500709	0.000220702	0.000155545	0	0.000491932	0.000134048	0.00011873	0.000413789	0.000317864	0.000550014	0.000403807	0.000230529	0.000237398	0.000359751	0.000332853	0.000201607	0.000183143	7.76739e-05	0.000248373	0.000147721	0.00025162	0.000260312	0.000567651	0.000455581	0.000540857	0.00011012	4.09836e-05	0.000149678	0.000253689	0	0	0	0	0	3.51655e-05	0	0	0	0	7.66313e-05	0	5.82751e-05	0	3.06082e-05	6.75037e-05	7.80864e-05	0	4.93486e-05	0
>SD_Ssd-01156	0	5.51755e-05	0	0	0	0	0	0.00012732	0	0	0	0.000197596	0	3.59751e-05	0.00188616	0.000144005	4.06984e-05	0	0	0	6.2905e-05	0	0.000534259	0	0	0	0.00159836	0.000748391	0.000634223	0.00374313	0	0.000101719	0	0	0	0	6.03755e-05	0	0.000107267	0	0	0	2.57069e-05	0	0	0	0	4.93486e-05	0
>SD_Ssd-00685	0	5.51755e-05	0	0	9.83865e-05	0.00080429	0	6.36598e-05	0	0	0	0.000790384	0	0	0	0.000259209	4.06984e-05	0	0	7.38607e-05	6.2905e-05	2.36647e-05	0	0	2.25357e-05	0	0	7.48391e-05	0	0	0	0	0.000600218	0.00232618	0	0.000876256	0	3.55783e-05	0.000160901	0.00061305	2.60004e-05	0	0	0.000122433	0.000337519	0.000364403	0	0.000296092	0
>SD_Ssd-01287	0	0.00115868	0	0.001724	0.000393546	0	0	0	5.29773e-05	0.000350009	0.00017306	0	0	1.19917e-05	0	0.00028801	0.000101746	0	0	0	0.00157262	0	0.000166956	0.0015186	2.25357e-05	5.506e-05	0.00139344	0.000374195	0	0.0012867	0	0	0	0	0	0	0	0	0	0	2.60004e-05	0	0	0	6.75037e-05	0	0	0	0
>SD_Ssd-01150	0	5.51755e-05	0.00031109	4.0093e-05	0	0	0	3.18299e-05	0	0	0	0.000230529	0	0.000311784	0.000517771	0.000230408	2.03492e-05	7.76739e-05	4.96746e-05	7.38607e-05	0	0.000118324	0	0	2.25357e-05	0	8.19672e-05	0.000149678	0	0	0.00011467	0.000101719	0.000225082	0	0	0.000575043	0.000784882	0.00110293	0	0.00026821	0.000260004	0.00011655	0.000128535	9.18246e-05	6.75037e-05	0.000312345	0.000104042	9.86972e-05	5.36668e-05
>SD_Ssd-01182	0	0	0	0.00168391	0	0.000134048	5.93648e-05	0	0	5.00013e-05	0	0	0	0	0.00343948	0	0.000386635	0.00020713	0	0	0	0	0	0	0	0	0.00196721	0	0	0.000175459	0.000496904	0	3.75136e-05	0	0	2.7383e-05	0	0	0	3.83156e-05	5.20007e-05	0	0	0	0	2.60288e-05	5.2021e-05	4.93486e-05	0
>SD_Ssd-01124	0	0	0	0	9.83865e-05	0	5.93648e-05	3.18299e-05	0	0	5.76868e-05	3.29327e-05	0	0	0	0	0	2.58913e-05	0	0	0	0	0	0	2.25357e-05	0	0	0	0	0	0	0.000101719	3.75136e-05	0	0	0	0.000241502	0.000106735	0.000375436	0	0.000208003	0.0004662	0.000308483	0.000153041	0.000405022	0.000260288	0.000416168	0.000789578	0
>SD_Ssd-01170	0	0.000110351	0	0.00248577	9.83865e-05	0.000938338	0.000356189	6.36598e-05	0.000317864	7.50019e-05	0	3.29327e-05	0	2.39834e-05	0.000184918	0.000115204	0.00075292	0	0	0.000147721	0	9.46589e-05	0	0	4.50714e-05	0	0.000614754	0.000673552	0.000422815	0.000116973	0.00011467	0	7.50272e-05	0	0	8.2149e-05	6.03755e-05	7.11567e-05	0.000107267	7.66313e-05	0.000156002	0.00011655	5.14139e-05	6.12164e-05	0	2.60288e-05	0.000312126	0.000197394	2.68334e-05
>SD_Ssd-12742	4.17258e-05	0.000110351	0.000233318	8.0186e-05	0	0	0.00011873	3.18299e-05	0.000264887	0	5.76868e-05	0.000164663	0	4.79668e-05	0.00081364	0.000172806	0.0025233	2.58913e-05	0	0.000443164	0.00012581	0.000212982	0.000133565	9.11162e-05	0	5.506e-05	0	0	0	0.000467891	0	0	0.000150054	4.30775e-05	0	0	0	3.55783e-05	0	3.83156e-05	2.60004e-05	0	5.14139e-05	6.12164e-05	6.75037e-05	0	0	0.000493486	0.000134167
>SD_Ssd-00216	0.000208629	5.51755e-05	0	0.000200465	0	0.000134048	0	6.36598e-05	0	0.000125003	0	0.000131731	0	0.000191867	0	0	0	0	4.96746e-05	0	0	0	0	3.03721e-05	0	0.00022024	0.000122951	0	0.00790664	5.84864e-05	0	0	0	0	0	2.7383e-05	6.03755e-05	3.55783e-05	0	0	0	0	0	0	0	0	0	0	0
>SD_Ssd-01260	0	0	0	0	0	0	0.000771742	0	0	0	0	0	0	0	0.000591738	0	0	0	0	0	0	0	3.33912e-05	0	0	0	0	7.48391e-05	0	0	0	0	0.000187568	0	0	0.000191681	0.000181127	0.000675988	0.000321802	7.66313e-05	0.000650009	0.000524476	0.000128535	0.000122433	0	0.000572633	5.2021e-05	0	0
>SD_Ssd-38654	0	0	0	0	0	0	0	0	0	0	0	0	0	0	0	0	0	0	0	0	0	0	0	0	0	0	0	0	0	0	0.000573351	0.000305157	0.000337622	0.000603084	0.000316489	5.4766e-05	0.00054338	0.000569253	0.000750872	0.000306525	0.000364005	0.000582751	0.000796915	0.000428515	0.000135007	0.000260288	0.000416168	4.93486e-05	0
>SD_Ssd-01213	0	0	0.000855499	0.001724	0	0.000402145	0.000415554	6.36598e-05	0	0	5.76868e-05	0.000131731	0	1.19917e-05	0.00040682	0	4.06984e-05	0	0	0.000443164	0	0	0.000166956	6.07441e-05	2.25357e-05	0	0.00286885	0.000898069	0.000422815	0	0	0	0.000112541	0	0	2.7383e-05	0	0	0.000214535	0	5.20007e-05	5.82751e-05	0	6.12164e-05	6.75037e-05	0.000260288	0.000156063	0.000246743	0
>SD_Ssd-15952	0	0	0	0	0	0	0	0	0	0	0	0	0	0	0	0	0	0	0	0	0	0	0	0	0	0	0	0	0	0	7.64468e-05	0.000915471	0.000112541	0.00159387	0.000492316	2.7383e-05	0.000966009	0.000249048	0.00117994	0.000114947	5.20007e-05	0.00104895	0.000282776	0.00033669	0.000337519	0.000182202	0.000208084	0	5.36668e-05
>SD_Ssd-00946	0	0	7.77726e-05	0	0	0	5.93648e-05	0	5.29773e-05	0	0	6.58653e-05	0	0.00154693	0	2.8801e-05	0	0.000129457	0	0	0	4.73294e-05	0	0	0	0	0	0	0	0	0	0.000305157	0.000262595	0.000387697	0	5.4766e-05	0.000301878	7.11567e-05	0.000214535	0.000344841	0.000442006	0	7.71208e-05	0	0	5.20576e-05	0	0	0
>SD_Ssd-00378	0	0	0	0	0	0	0	0	0	0	0	0	0	0.000299793	0	0	0	0	0	7.38607e-05	0	0.000307641	0	0	0	0	4.09836e-05	0	0	0	0	0.000203438	3.75136e-05	0.000560007	3.51655e-05	0.000219064	0.000120751	0.000925036	5.36337e-05	0.000842944	0.000130002	0	0.000257069	0.000244865	0.00195761	0.000260288	0.000156063	0.000246743	2.68334e-05
>SD_Ssd-00505	0.000125177	0	0.000155545	0	0	0	0.000178094	0	0	0	0	0.00339206	0.000949592	0	0	0	0	0	0	0	6.2905e-05	0	0	3.03721e-05	0.000698607	0.00022024	0	0	0	5.84864e-05	0	0.000305157	0.000262595	0.00017231	0.000281324	0	0.000120751	7.11567e-05	0.000268168	0.000229894	0.000182003	0	0	0	0	2.60288e-05	5.2021e-05	4.93486e-05	2.68334e-05
>SD_Ssd-01131	4.17258e-05	5.51755e-05	0.000233318	4.0093e-05	0.000196773	0	0	3.18299e-05	0	0.000125003	0	3.29327e-05	0.000158265	0.000263817	3.69836e-05	0.000460816	0.000101746	2.58913e-05	0	0	0	0.000283977	3.33912e-05	9.11162e-05	2.25357e-05	0	0.00151639	0.000224517	4.22815e-05	0	0.000726244	0.000203438	3.75136e-05	0.000215387	0	0	0.000241502	0.000533675	0.000107267	0.000114947	0.000182003	0.000174825	5.14139e-05	0.000153041	0.000135007	7.80864e-05	0	4.93486e-05	0.000187834
>SD_Ssd-54707	0	0	0	4.0093e-05	0	0	0	0	0	0	0	0	0	0	0	2.8801e-05	0	0	0	0	0	0	3.33912e-05	0	0	0	0	0	0	0	3.82234e-05	0.000203438	3.75136e-05	0	0	0.000383362	0	0.000320205	0	0.000574735	0	5.82751e-05	0.000154242	9.18246e-05	0.000135007	0.000364403	0	4.93486e-05	2.68334e-05
>SD_Ssd-01370	0	0	0.00031109	0.00252586	0	0.00241287	0.0010092	3.18299e-05	5.29773e-05	2.50006e-05	5.76868e-05	6.58653e-05	0	1.19917e-05	0.000147934	8.6403e-05	0.00113955	0	0	7.38607e-05	0.00012581	0	0.000100174	0	0	0	0.000204918	0.00112259	4.22815e-05	0	3.82234e-05	0.000305157	0	0	0	0	0	0	5.36337e-05	7.66313e-05	2.60004e-05	0	5.14139e-05	3.06082e-05	6.75037e-05	0.000156173	0	4.93486e-05	0
>SD_Ssd-11367	8.34516e-05	0.000275877	0.000155545	0	0.000393546	0	0	0.000477449	0.000158932	0.000625016	0.000230747	0.000197596	0	0.000395726	0.00040682	0.000316811	0.000203492	7.76739e-05	4.96746e-05	0.000221582	0.000314525	0.000307641	0.000534259	0.000303721	0.000540857	0.00016518	4.09836e-05	0.000149678	0.000253689	0.000116973	3.82234e-05	0	0	0	3.51655e-05	0	0	0	0	0	5.20007e-05	0	2.57069e-05	0	6.75037e-05	7.80864e-05	5.2021e-05	0	0
>SD_Ssd-48347	0	0	0	0	0	0	0	0	0	2.50006e-05	0	0	0	0	0	5.7602e-05	0	0	0	0	0	0.0004023	3.33912e-05	0	0	0	4.09836e-05	0	0	0	7.64468e-05	0.000203438	3.75136e-05	0.000129232	7.03309e-05	0.000766724	0.000120751	3.55783e-05	0.000107267	0.000153263	0.000364005	0.00011655	0.000179949	0.000367298	0	0.000442489	0.000104042	0.000592183	0.000268334
>SD_Ssd-21763	0	0.000110351	7.77726e-05	0.00216502	9.83865e-05	0	5.93648e-05	0	0	0	0	0	0.000158265	1.19917e-05	0.000221902	2.8801e-05	0.000183143	2.58913e-05	0	0	0.00012581	0	3.33912e-05	6.07441e-05	0	0	0.00163934	0.00112259	4.22815e-05	0	0.00022934	0.000203438	0.000187568	0.000129232	0	2.7383e-05	0	0.000284627	0.000160901	0	0.000156002	0.000291375	0.000154242	0.000306082	0.000135007	0.000104115	0.000312126	0.000148046	0
>SD_Ssd-01175	4.17258e-05	0	0.000155545	0.000481116	0	0.000402145	0.000237459	0.000413789	0	2.50006e-05	5.76868e-05	0.000296394	7.91327e-05	0.000155892	3.69836e-05	0.000316811	8.13968e-05	0.000284804	0	0.000443164	0.000188715	0	0	0	4.50714e-05	0	4.09836e-05	0	4.22815e-05	0	0.00011467	0.000101719	0	8.61549e-05	0	0.000164298	6.03755e-05	0.00113851	0.000107267	0.000114947	0.000182003	0.000699301	0.000128535	0.000306082	0	0.000182202	0.000104042	0.000246743	0.000134167
>SD_Ssd-21706	0	0.00104833	7.77726e-05	0	0	0	0	0	0.000688705	0	0.00271128	0.000164663	0	2.39834e-05	0	0	0	0	9.93493e-05	7.38607e-05	0.00195005	4.73294e-05	0	0	2.25357e-05	5.506e-05	0	0	0	5.84864e-05	0	0	3.75136e-05	4.30775e-05	0	2.7383e-05	0.000966009	0.000249048	5.36337e-05	0.00168589	5.20007e-05	5.82751e-05	0	0.000153041	0	0	0	0	0
>SD_Ssd-01302	4.17258e-05	0.000275877	0	0.000761767	0.00108225	0	5.93648e-05	0	0.00100657	0.000300008	0.000230747	6.58653e-05	0	0.000371743	0	0.000460816	4.06984e-05	0	0	0.000221582	6.2905e-05	7.09942e-05	0.000801389	0.00124525	0.000338036	0.00011012	0	0	4.22815e-05	0	0	0	3.75136e-05	4.30775e-05	0	0	0	0	0	0	0	0	2.57069e-05	3.06082e-05	6.75037e-05	5.20576e-05	0	0	2.68334e-05
>SD_Ssd-54708	0	0	0	0	9.83865e-05	0	0	0.000445619	0.000476796	2.50006e-05	5.76868e-05	0	0	0	0	0	0	0.000258913	0	0	6.2905e-05	0	0	3.03721e-05	0	5.506e-05	0	0	0	0	0	0	3.75136e-05	4.30775e-05	0	0	0	3.55783e-05	0	0	7.80011e-05	0.00034965	0.000257069	0.000122433	0.00128257	5.20576e-05	0	0	0.001771
>SD_Ssd-23641	0	0.000165526	0.000233318	0	0	0.000402145	0.000771742	3.18299e-05	5.29773e-05	0	5.76868e-05	0	0.000633062	0	0.000110951	0	0	0	0	0	0.00025162	0	3.33912e-05	0	0	0	0	0	0	0.000584864	0.000191117	0.000406876	0.000112541	4.30775e-05	0.000597813	0.000191681	0.00054338	0.000106735	0.000375436	0	5.20007e-05	0.000641026	5.14139e-05	9.18246e-05	6.75037e-05	7.80864e-05	0.00119648	0	0
>SD_Ssd-00659	0	0	0	0	0	0	0.00011873	0	0.000264887	0	5.76868e-05	0	0	7.19502e-05	7.39672e-05	0	0	0	0	0	0	0	0	0	0	0	4.09836e-05	0	4.22815e-05	0	0	0.000203438	0.000637731	4.30775e-05	0	5.4766e-05	6.03755e-05	0.00177892	0.000214535	7.66313e-05	0.000312004	0.000757576	0.000179949	0.000397906	0.000135007	0.000832921	0.000312126	0.000197394	0
>SD_Ssd-38864	0	0.000110351	0	0	9.83865e-05	0	0.000771742	0.000413789	5.29773e-05	0	0	0.000164663	0	0.00121116	0	8.6403e-05	0	0.000414261	0.000546421	0	0	0	0	0.000425209	0	0	0	0.000898069	0	0	7.64468e-05	0.000101719	0	0.000129232	0	0	0.000181127	3.55783e-05	0.000160901	0	2.60004e-05	0.000291375	2.57069e-05	3.06082e-05	0	2.60288e-05	0	9.86972e-05	0
>SD_Ssd-54709	0	0.000110351	0.000155545	0	0	0	5.93648e-05	0	0	0	0	3.29327e-05	0	0	0	0	0	2.58913e-05	0	0	0	2.36647e-05	0	0	0	5.506e-05	0	7.48391e-05	0	0	0	0.000406876	0.000187568	0.000258465	0.00151211	0	0.000483004	0.00021347	0.00155538	0.000459788	0	0.00011655	0	0	0.00054003	0.000130144	0.000156063	0.000246743	5.36668e-05
>SD_Ssd-54710	0	0.000165526	0	0	0	0	0	0	0	0	0	0	0.000158265	0	0	0	0	0	0	0.000147721	6.2905e-05	9.46589e-05	0	0	0	0.00016518	4.09836e-05	0	0	5.84864e-05	3.82234e-05	0.000508595	0	0.000258465	0.000246158	0.00027383	0.000362253	0.000106735	0.000214535	0	0.000156002	0.000291375	0.000128535	0.000183649	0.000405022	0.000234259	0.000468189	9.86972e-05	0.000241501
>SD_Ssd-00590	8.34516e-05	0	0.00031109	0	0	0.000268097	0	0	0	2.50006e-05	0	9.8798e-05	0.000237398	0.00098332	0	0.000201607	0.000386635	0	0.000447072	0.00132949	0.00012581	0.000307641	3.33912e-05	3.03721e-05	6.76072e-05	0.00104614	0	7.48391e-05	0.000126845	0	3.82234e-05	0.000101719	0	0	7.03309e-05	2.7383e-05	0.000241502	3.55783e-05	5.36337e-05	7.66313e-05	2.60004e-05	0	0	0	0	0	5.2021e-05	4.93486e-05	0
>SD_Ssd-22489	0	0.000220702	0	0	0.000196773	0.000268097	0	0	5.29773e-05	0.000175004	0.000115374	6.58653e-05	7.91327e-05	4.79668e-05	0	0.000259209	0.000427333	0	4.96746e-05	0.000443164	0.00012581	2.36647e-05	3.33912e-05	0	0	0.00049554	0	7.48391e-05	0.000634223	0	0.00034401	0.000101719	0.000225082	0.000689239	0.000316489	5.4766e-05	0.000301878	0.000142313	0	0.000114947	0.000234003	5.82751e-05	0.000257069	3.06082e-05	0.000675037	2.60288e-05	5.2021e-05	0.000197394	2.68334e-05
>SD_Ssd-39536	0	0	0	0.00473098	0	0	0.000237459	3.18299e-05	0	0	0	0	0	0	7.39672e-05	0	0.000569777	0	0	0	0	0	0	6.07441e-05	0	0	0.00159836	0.000898069	0.000126845	0	3.82234e-05	0	0	4.30775e-05	0	0	6.03755e-05	0	0.000107267	0	0	5.82751e-05	0	0	0	2.60288e-05	0	4.93486e-05	0
>SD_Ssd-54711	0	0	0	0	0	0	0	0	0	2.50006e-05	0	0	0	0	0	0	0	0	0	0	0	0	0	0	0	0	0	0	0	0	0	0.000305157	0	4.30775e-05	0	0	6.03755e-05	7.11567e-05	5.36337e-05	0.00448293	0	0.000174825	0.000179949	6.12164e-05	0.000877548	0.000260288	5.2021e-05	0	0.000161
>SD_Ssd-45626	4.17258e-05	0.000110351	7.77726e-05	0	0	0.000134048	0.00189967	0	0	0	0	0	0	0	0	0	0	0	0	0	0.00012581	0	0	0	0	0.00011012	0	0	0.00723014	0	0	0.000101719	0	4.30775e-05	0	0	0	0	0	0	0	0	0	0	0	0	0	0	0
>SD_Ssd-21552	0	0	0	8.0186e-05	0	0	0	0	0	0	0	0	0	0	0	0	0	0	0	0	0	0	0	0	0	0	0.00860656	0	0	0	0	0	0	0	0	0	0	0	0	0	0	0	0	3.06082e-05	0	0	0	0	0
>SD_Ssd-01188	0	0	0.00031109	8.0186e-05	9.83865e-05	0	0	0.000222809	5.29773e-05	0.000100003	5.76868e-05	0.000131731	0	1.19917e-05	0	8.6403e-05	4.06984e-05	0	0	7.38607e-05	0.000188715	2.36647e-05	0.00026713	0	0	0.0002753	0	0.000449035	0	0	0	0.000406876	0.000262595	8.61549e-05	0	8.2149e-05	0.000301878	0.00021347	0.000268168	0.000229894	0.000260004	0.00011655	5.14139e-05	0.00033669	0.000675037	0.000468518	0	0.000296092	0.000322001
>SD_Ssd-54712	0.00171076	0.000165526	0.000544408	0	0	0	0.000949837	3.18299e-05	0.000158932	0	0	9.8798e-05	0.000316531	0.000323776	0	2.8801e-05	0	2.58913e-05	0.00134122	0.000147721	0.000188715	2.36647e-05	0	0.00015186	0	0.0005506	0	7.48391e-05	0.000211408	0.000292432	0	0	0	0.00017231	0.000210993	0	0.000120751	0	0.000160901	0	0	0.00011655	0	9.18246e-05	0.000270015	2.60288e-05	0.000416168	4.93486e-05	0
>SD_Ssd-54713	0.000125177	0	0.000388863	0	9.83865e-05	0	0	0	5.29773e-05	0	0	0.000592788	0	0	0	0	0	0	0	0	0	0.00291076	0.0011353	0	0	0	0	0	0	0	3.82234e-05	0	0.000112541	8.61549e-05	0.000140662	0	0	0	5.36337e-05	7.66313e-05	7.80011e-05	0	0	0	6.75037e-05	0	0	0	2.68334e-05
>SD_Ssd-48642	0	0	0.000388863	0	0	0	0	0	0	0	0	3.29327e-05	0	2.39834e-05	0	2.8801e-05	0	2.58913e-05	0	0	0	0	0	0	0	0	4.09836e-05	0	0	0	7.64468e-05	0.000406876	3.75136e-05	0	0	0.0016156	0	0.000462518	0	0.000191578	0.000858012	0.0011655	2.57069e-05	0	0	7.80864e-05	0.00052021	0	0
>SD_Ssd-00932	0	0	0.000233318	0	0.000295159	0.000268097	0	6.36598e-05	0	0.000300008	0.000115374	9.8798e-05	0	0	0	0	0	0.000543717	0	0.000221582	0.00012581	7.09942e-05	0.000166956	0	0	0	0	0.000224517	0	5.84864e-05	0.000879138	0.000203438	0	4.30775e-05	0	5.4766e-05	0.000241502	0.000177892	0.000160901	0.000344841	0.000416006	0.00034965	0.000231362	0.000214257	0	5.20576e-05	0.000208084	0.000493486	0
>SD_Ssd-29577	0	0.000331053	0.000466636	0.00164381	0	0.00080429	0.000474918	6.36598e-05	0	0	5.76868e-05	3.29327e-05	0	1.19917e-05	3.69836e-05	0	0.000386635	0	0	0	0.00025162	0	0	3.03721e-05	0	0	0.000532787	0.00179614	0.00054966	0.000350918	3.82234e-05	0.000305157	0	0	0	5.4766e-05	0.000181127	0	0.000321802	0	5.20007e-05	0.000174825	2.57069e-05	3.06082e-05	0	5.20576e-05	0.000260105	0	2.68334e-05
>SD_Ssd-50323	0	0.000386228	0	0	0	0.000134048	0.000712378	3.18299e-05	0	0	0	0	0.000633062	0	7.39672e-05	0	0	0	0	0	0.00025162	0	0	0	0	0	0	0	0	0.000701836	0.000191117	0	0.000150054	4.30775e-05	0.000597813	0.000219064	0.000181127	7.11567e-05	0.000268168	3.83156e-05	5.20007e-05	0.000524476	2.57069e-05	3.06082e-05	6.75037e-05	0.000156173	0.00156063	4.93486e-05	0
>SD_Ssd-48313	0	0	0	0	9.83865e-05	0.000134048	5.93648e-05	0	0	0	0	0	0	0.000263817	0	0.000115204	0.00126165	0	0	0	0	0	0	0	0	0	0	0.00254453	0.00287514	0	3.82234e-05	0	0	8.61549e-05	0.000105496	0	0	3.55783e-05	0	0.000114947	0.000130002	0	0	0	6.75037e-05	0	0	0	0
>SD_Ssd-13288	0	5.51755e-05	0.00108882	0	9.83865e-05	0.00817694	0	0	0	5.00013e-05	0.000115374	6.58653e-05	0	0.000287801	0	0	6.10476e-05	2.58913e-05	0	0.000147721	0	0	0	0	0	0	0	7.48391e-05	0	0	3.82234e-05	0.000305157	0	8.61549e-05	0	0	0.000181127	7.11567e-05	0.000160901	0.000153263	2.60004e-05	5.82751e-05	0.000179949	9.18246e-05	0.000135007	0	0.000312126	0.000197394	0
>SD_Ssd-54714	0.000125177	0.000165526	0.00194431	0	9.83865e-05	0	5.93648e-05	0	0.000105955	0	0	0.000362259	0.000553929	0	0	0	0	0	0.000149024	0	0.000314525	0	0	0	0.000247893	0.00016518	0	7.48391e-05	4.22815e-05	0	0	0.000203438	0.000225082	0.000861549	0.000421985	0	0.000664131	0.000142313	0.000697238	0.000114947	5.20007e-05	0	2.57069e-05	0	6.75037e-05	2.60288e-05	5.2021e-05	9.86972e-05	2.68334e-05
>SD_Ssd-42208	0	0	0.000155545	0	0	0.000268097	0.000356189	0	0	0	0	3.29327e-05	0	1.19917e-05	0.000184918	0	0	0	0	0	0	0	0	0	0	0	4.09836e-05	0.00486454	0.000211408	0	0.00011467	0	0	0	0	2.7383e-05	0	0.00128082	0	0	0.000858012	0.000174825	0	3.06082e-05	0	0.000416461	0	0	0
>SD_Ssd-48355	0	0	0.000155545	0	0	0.000134048	0.00011873	0.000254639	0	5.00013e-05	0	3.29327e-05	0	0	0	8.6403e-05	2.03492e-05	0.0005955	0	0.000369303	6.2905e-05	2.36647e-05	6.67824e-05	6.07441e-05	2.25357e-05	0	8.19672e-05	0.000149678	4.22815e-05	0	0.000955584	0.000203438	0	4.30775e-05	0	8.2149e-05	6.03755e-05	0.000391362	0.000160901	0.00026821	0.000312004	0.000291375	0.000128535	0.00033669	0	0.000312345	0.000156063	0.000394789	2.68334e-05
>SD_Ssd-25967	0	0	0	0	0	0	0	0.00359678	5.29773e-05	0	0	0	0	9.59336e-05	0	0	0	2.58913e-05	0	0.00118177	0	0	6.67824e-05	3.03721e-05	0	0	0.000163934	0	0	0	0	0	0	0	0	8.2149e-05	0	3.55783e-05	0	0	0.000598008	0.0002331	5.14139e-05	0	0.000135007	5.20576e-05	5.2021e-05	0	0
>SD_Ssd-01202	0	0	0	0	0	0	0	6.36598e-05	0.000264887	0	0	3.29327e-05	0	0	0	0	0	2.58913e-05	0	0	0	0	0	0	4.50714e-05	0	0.00778689	0	4.22815e-05	0	0	0	0	0	0	0	0	0	0	0	0	0	0	0	0	0	0	0	0
>SD_Ssd-47960	0	0	0	0	0	0	0	3.18299e-05	0.000158932	0	0.000115374	0	0	1.19917e-05	0	0	2.03492e-05	2.58913e-05	4.96746e-05	7.38607e-05	0	0.000307641	0.000701215	6.07441e-05	2.25357e-05	0.00016518	0	0	0	5.84864e-05	0	0	0	0	0	5.4766e-05	0	0	0	0	0.000650009	5.82751e-05	0.000308483	0.000153041	0.00101256	2.60288e-05	0.000624252	0	0.000348834
>SD_Ssd-54715	0	5.51755e-05	0	0	0	0	0	0	0	0	5.76868e-05	0	0	0	0	0	2.03492e-05	2.58913e-05	0	0.000147721	0.000314525	7.09942e-05	0	0	0	0.00022024	0	0	0	0	0	0.000305157	3.75136e-05	0.000516929	0.000527482	0.00027383	0.00054338	3.55783e-05	0.000482703	3.83156e-05	7.80011e-05	0.0004662	7.71208e-05	0.000214257	0.000810045	7.80864e-05	0.000312126	0.000148046	2.68334e-05
>SD_Ssd-49490	0	0	0	0	0	0	0	0	0	0	0	0	0	0	0	0	0	0	0	0	0	0	0	0	0	0	0	0	4.22815e-05	0	0.00022934	0.000610314	0.000112541	0.00116309	0.000527482	2.7383e-05	0.00126789	7.11567e-05	0.00107267	3.83156e-05	0.000104001	0.000524476	0.000179949	3.06082e-05	0.000337519	2.60288e-05	0.000416168	9.86972e-05	2.68334e-05
>SD_Ssd-21832	0	0.000882807	0	0.000681581	0	0.000402145	0.000296824	0.000254639	5.29773e-05	7.50019e-05	0.000230747	0.000296394	0.000474796	2.39834e-05	0	0.000115204	0.0012006	0.000181239	0.000248373	0.000369303	0.000754859	9.46589e-05	0.000200347	0.000364465	4.50714e-05	0	0.000204918	0	0.000126845	0	3.82234e-05	0	0	0	3.51655e-05	0	0	0	0	0	0	0	0	0	0	2.60288e-05	0	0	2.68334e-05
>SD_Ssd-48359	0	5.51755e-05	0	0	0	0	0	0	0	0	0	0	0	0	0	0	0	0	0	7.38607e-05	0	0.0004023	0	0	0	5.506e-05	8.19672e-05	0	0	0	7.64468e-05	0.000406876	0.000112541	0.000215387	7.03309e-05	0.000328596	0.000483004	0	0.000107267	3.83156e-05	0.000182003	0	0.000128535	0.000397906	0.000202511	0.000494547	5.2021e-05	0.000394789	0.000214667
>SD_Ssd-49810	0.000500709	0.000110351	7.77726e-05	0	0.000196773	0	0	0.000413789	0.000264887	0.000475012	0.00017306	0.000263461	0.000395664	0.000239834	0.000295869	0.000345612	6.10476e-05	0.000129457	0.000347722	0	0.00025162	0.000260312	0.000434086	0.000455581	0.000405643	0	4.09836e-05	0	0.000295971	0	0	0	3.75136e-05	4.30775e-05	3.51655e-05	0	0	0	0	0	0	0	0	0	6.75037e-05	2.60288e-05	0	0	0
>SD_Ssd-38563	0	0	0	0	0	0	0	0	0	0	0	0	0	0	0	0	0	0	0	0	0	0	0	0	0	0	0	0	0	0	0.000535127	0.000406876	0.000337622	0.000689239	0.000140662	5.4766e-05	0.000422629	0.000782723	0.000321802	0.000421472	0.000208003	0.00011655	0.000745501	0.000306082	0.000135007	0.00020823	0.000416168	0.000148046	2.68334e-05
>SD_Ssd-00600	8.34516e-05	0.000165526	0.000466636	8.0186e-05	0.000983865	0.000268097	0	0.000190979	0	0	0.000115374	0.000131731	0.000316531	0.000347759	0.000110951	2.8801e-05	6.10476e-05	0.00020713	0.000794794	0.00155107	6.2905e-05	0.000118324	0.000467477	3.03721e-05	0.000225357	0	0	7.48391e-05	4.22815e-05	0.000116973	0.000191117	0.000101719	7.50272e-05	4.30775e-05	7.03309e-05	5.4766e-05	0	0.000142313	0	0	2.60004e-05	0	2.57069e-05	6.12164e-05	6.75037e-05	0	0	0.000246743	0
>SD_Ssd-01114	0	0	0	0	0.00757576	0	0	0.000350129	0.000370841	0.000950024	0	0	0	0.000179876	0	0	0	2.58913e-05	0	7.38607e-05	0	0.000331306	0	9.11162e-05	0	0.00011012	0.000942623	0	0	0	3.82234e-05	0	0	0	0	0	0	0	0	0	0	0	0	3.06082e-05	0	0	0	0	0.000107334
>SD_Ssd-18098	0	0.000331053	7.77726e-05	0	0	0.000268097	0.000296824	0	5.29773e-05	0	0	3.29327e-05	0.000553929	0	0.000110951	0	0	0	0	0	0.00012581	0	0	3.03721e-05	0	0	0	7.48391e-05	4.22815e-05	0.000467891	0.000152894	0.000203438	0.000225082	4.30775e-05	0.000316489	0.000301213	0.000301878	0.000142313	0.000375436	0.000153263	0.000104001	0.0004662	5.14139e-05	0	6.75037e-05	5.20576e-05	0.00145659	0	2.68334e-05
>SD_Ssd-40625	0	0	0	0	0	0	0	0	0	0	0	0	0	0	0	0	0	0	0	0	0	0	0	0	0	0	0	0	0	0	3.82234e-05	0.000610314	7.50272e-05	0.00142156	0.000281324	0	0.000905633	0.000106735	0.000911773	7.66313e-05	0	0.0013986	5.14139e-05	3.06082e-05	6.75037e-05	7.80864e-05	0.000364147	4.93486e-05	0
>SD_Ssd-54716	0	0	0	0	0	0	0	0	5.29773e-05	0	0	0	0	0	0	0	0	0	0	0	0	0	0	0	0	0	0	0.0101033	0	0	3.82234e-05	0.000101719	0	0	0	0	0.000241502	0	0.000482703	0	0	0.000291375	2.57069e-05	9.18246e-05	0	0	0.00052021	0.000148046	0
>SD_Ssd-54717	0.000834516	0.000331053	0.000699953	0	0.000393546	0.000268097	0.000356189	9.54897e-05	0.00079466	0.000175004	0.000403807	3.29327e-05	0.000237398	0.000215851	7.39672e-05	0.000115204	6.10476e-05	7.76739e-05	0.00064577	0.000517025	0.000314525	7.09942e-05	0.000166956	0.00015186	0.000338036	0.00044048	0	0.000149678	0.000465097	5.84864e-05	0	0	0	4.30775e-05	3.51655e-05	0	0	0	0	0	0	0	2.57069e-05	0	0	0	5.2021e-05	0	0
>SD_Ssd-00835	4.17258e-05	5.51755e-05	0	0	0.000393546	0.00147453	0	0.000477449	0	0.000100003	0.000230747	9.8798e-05	7.91327e-05	0.000155892	0.00040682	2.8801e-05	0	2.58913e-05	4.96746e-05	0.0020681	0	0	0.000467477	0.000212604	4.50714e-05	0.00011012	0	0	0	5.84864e-05	0.000191117	0	0.000112541	0	7.03309e-05	8.2149e-05	0	0.000142313	0	7.66313e-05	0.000234003	0.000174825	7.71208e-05	3.06082e-05	0.000337519	0.000104115	0	4.93486e-05	0
>SD_Ssd-12497	4.17258e-05	0	0.00404417	0.000320744	0	0.000134048	0	0	0.000582751	0	0	3.29327e-05	0	1.19917e-05	0	0	4.06984e-05	0.000129457	0	0	0	2.36647e-05	0.000333912	0	0	0	0	0	0	0	0	0	0	0	0	0	0	3.55783e-05	5.36337e-05	0	0	0.000174825	0.000179949	0.000153041	0.000135007	0	0.000312126	0.00217134	0
>SD_Ssd-21388	0	0	0	0.00753749	0	0	0	0	0	0	0	0	0	0	0.000147934	0	0	0	0	0	0	0	0	0	0	0	0	0	0	0	0	0	0	0	0	0	0	0	0	0	0	0	0	0	0	0	0	0	0
>SD_Ssd-54718	4.17258e-05	0.000220702	0.000699953	0	0.000196773	0	0.00011873	0	0.000105955	2.50006e-05	0.000749928	0	0	0	0	0	2.03492e-05	0	0.000298048	0.000369303	6.2905e-05	0	0.000233738	0	0.000112679	0.00506552	8.19672e-05	0.000523874	0	0	0	0	0	0.000129232	0.000246158	0	6.03755e-05	0	0.000214535	0	0	0	0	0	6.75037e-05	0	5.2021e-05	4.93486e-05	8.05002e-05
>SD_Ssd-54719	0	0.000110351	0.000155545	0.00156363	0.000196773	0.000268097	0.000178094	0	0.000105955	0	5.76868e-05	0	0	4.79668e-05	3.69836e-05	5.7602e-05	2.03492e-05	2.58913e-05	0	7.38607e-05	0.000314525	2.36647e-05	3.33912e-05	9.11162e-05	4.50714e-05	0.00060566	0.00131148	0.000224517	4.22815e-05	0.00397707	0	0	0	0	0	0	0	0	0	0	0	0	0	0	6.75037e-05	2.60288e-05	0	0	0
>SD_Ssd-21554	0	0.000110351	0	0	0.000295159	0	0.000949837	0.000413789	0.000158932	5.00013e-05	0.000115374	6.58653e-05	0	0.000107925	0.000480787	0.000115204	0	0.000233022	0	0	0	0	0.000200347	0.000212604	2.25357e-05	0	0.000245902	0.0034426	0.000295971	0.00157913	3.82234e-05	0	0	0	0	5.4766e-05	0	0	0	0	2.60004e-05	0	0	0	0.000135007	5.20576e-05	0	0	0
>SD_Ssd-01271	0	0	0	0	0	0	0	0	0.000423819	0	0	0.000757451	0	0	0.000591738	2.8801e-05	0	0	0	0	0	0	0	0	0	0	0	0.00119743	0.000253689	0	0	0.000203438	0	0.000215387	0	0.000383362	6.03755e-05	0.000106735	0.000107267	0	0.000130002	0.0002331	0.000205656	0.000275474	6.75037e-05	0.00020823	0.000468189	9.86972e-05	0
>SD_Ssd-48463	0	0	0	0	0	0	0	0	0	0	0	0	0	0	0	0	0	0	0	0	0	0	0	0	0	0	0	0	0	0	3.82234e-05	0	0	0	0	0	0	0	0	0.00689682	0	0.00034965	0	0	0	0	0	0	0
>SD_Ssd-01169	0	5.51755e-05	0.000155545	0	9.83865e-05	0	0	0	0	0	0	3.29327e-05	0	0	3.69836e-05	0.000230408	0	7.76739e-05	0	0	6.2905e-05	0	0	0.000242976	0	0	0	0.000224517	0	5.84864e-05	0.00141426	0	3.75136e-05	0	0	0.000109532	0	7.11567e-05	0.000429069	0	0.000234003	0.000990676	0	0.000153041	0	0.00020823	0.000624252	0.000394789	0
>SD_Ssd-01096	0	0	0	0	0	0	0	0	0	0	0	0	0.000474796	0	0	0	0	7.76739e-05	4.96746e-05	0	0	0	0	0	0	0	0	0	0	0	0.000152894	0	3.75136e-05	0.00116309	0	0.000602426	0.000120751	0.00145871	0.000107267	3.83156e-05	0.000182003	5.82751e-05	0.000411311	6.12164e-05	6.75037e-05	7.80864e-05	0.000208084	0.000148046	0.000295167
>SD_Ssd-12864	0	0	0	0	0	0	0	0	0	2.50006e-05	0	0	0	0	0	0	0	0	0	0	0	0	0	6.07441e-05	0	0	0	0	0	0	0	0	0	0	0	0.00027383	0	0.000284627	0	0	0.000416006	0.00011655	0.000154242	0.000244865	0.000945052	7.80864e-05	0.000104042	0.000888275	0.00179784
>SD_Ssd-54720	0	5.51755e-05	0.000544408	0	0	0.000268097	0.00403681	9.54897e-05	0.000105955	0	0	0	0	0	0.000295869	0.00103684	0	0	0	7.38607e-05	0.00012581	0	0	0	0	0.00016518	0	0.000224517	0.000422815	0.000233945	0.000382234	0	3.75136e-05	0	3.51655e-05	5.4766e-05	0.000120751	0.000142313	0	0	2.60004e-05	0.00011655	0	0	0.000135007	2.60288e-05	0.000260105	4.93486e-05	0
>SD_Ssd-00484	0	0	0	0	0	0	0	0	0	0.000950024	0	6.58653e-05	0	0	0	0.000691224	6.10476e-05	0	0.000248373	0	0	2.36647e-05	0	0.000546697	0.001262	0.00016518	0.000204918	0	0	0	0	0	3.75136e-05	0	0	2.7383e-05	0	0	5.36337e-05	0	0.000182003	0	7.71208e-05	3.06082e-05	0	7.80864e-05	0	4.93486e-05	5.36668e-05
>SD_Ssd-00769	4.17258e-05	0.000110351	0	0	0	0.000268097	0	0	0.000105955	0	0	0.000395192	0.000237398	0.000383734	3.69836e-05	0	0.000203492	0	0	0	0	0	3.33912e-05	0	0	0	0	7.48391e-05	0.000253689	0.000409405	0.00110848	0.000203438	7.50272e-05	0	0	0.000191681	0	0.000106735	5.36337e-05	0.000383156	0.000182003	0	2.57069e-05	0.00033669	0.000135007	2.60288e-05	0	9.86972e-05	8.05002e-05
>SD_Ssd-00594	0	0	0.00031109	0	0	0	0	0	0	7.50019e-05	0	3.29327e-05	0	0	0	0	0	0	0	0	0	0	0	0	0	0	0	0.000299356	0	0	0.000152894	0.000101719	0	0	0	0.000136915	0.000181127	0.00021347	0.000107267	0.00141768	0.000572008	0.000582751	7.71208e-05	6.12164e-05	0	0	0	4.93486e-05	0
>SD_Ssd-39817	0	5.51755e-05	0	0	0	0	0.000237459	6.36598e-05	0	5.00013e-05	0	0	0.000316531	0	3.69836e-05	2.8801e-05	0	0	0	0	6.2905e-05	0	0	0	0	0	0	0	4.22815e-05	0.000116973	0.000420457	0.000203438	0.000300109	4.30775e-05	0.000316489	0.000410745	6.03755e-05	0.000106735	0.000107267	7.66313e-05	0.000130002	5.82751e-05	5.14139e-05	0.000153041	0	0.000260288	0.000468189	9.86972e-05	2.68334e-05
>SD_Ssd-01099	0	0	0	0	0	0	0	0	0	0	0	0	0	0	0	0	0	0	0	7.38607e-05	0	0	0	0	0	0	0	0	4.22815e-05	0	0	0.000915471	0.000225082	4.30775e-05	0	0.000328596	0	0.000177892	0.00257442	0	0	5.82751e-05	2.57069e-05	3.06082e-05	0.000472526	0	0.000312126	0.00148046	0
>SD_Ssd-54721	0.00141868	0	0.00108882	0	0	0.000268097	0	0	0.00079466	0.000225006	0.000634554	0.000131731	0.00253225	1.19917e-05	3.69836e-05	0	0	0	0.00064577	0	0	2.36647e-05	0	0	0	0.0005506	0	7.48391e-05	0	0.00181308	0	0	0	0	3.51655e-05	0	0	3.55783e-05	0	0	0	0	0	0	6.75037e-05	0	0	0	0
>SD_Ssd-00184	4.17258e-05	0	7.77726e-05	0	0	0	0	0	5.29773e-05	0	5.76868e-05	0	0	0	0	0	4.06984e-05	0	0	0	0	2.36647e-05	3.33912e-05	0	0	0	0	0	0	0	0	0.000203438	0.000562704	0.000301542	0.000281324	0.000438128	6.03755e-05	0.00021347	0.000268168	0.00061305	0.000130002	0	0.000488432	0.000122433	0.000337519	0	0.000156063	0.000394789	0.000429334
>SD_Ssd-26609	4.17258e-05	5.51755e-05	0.000544408	4.0093e-05	9.83865e-05	0	5.93648e-05	0	5.29773e-05	0	0	0.00184423	0.000553929	0	0	5.7602e-05	0	0	0	0	0.00025162	0	0	0	0.000292964	0.00011012	4.09836e-05	0	0	5.84864e-05	0	0.000305157	0.000187568	0.000430775	0.000246158	0	0.000301878	7.11567e-05	0.000429069	0.000191578	0.000130002	0	0	0	6.75037e-05	5.20576e-05	5.2021e-05	4.93486e-05	5.36668e-05
>SD_Ssd-42374	0.000125177	0.000165526	7.77726e-05	0	9.83865e-05	0	0	9.54897e-05	5.29773e-05	0	0.000230747	9.8798e-05	7.91327e-05	0.000191867	3.69836e-05	0.000489617	0.000122095	5.17826e-05	0.000298048	7.38607e-05	0.00037743	0.000189318	0.000467477	0.000607441	0.000585929	5.506e-05	8.19672e-05	7.48391e-05	4.22815e-05	0.000175459	0.000152894	0.000101719	7.50272e-05	0	0.000140662	2.7383e-05	0	0	0	0	5.20007e-05	5.82751e-05	2.57069e-05	0	6.75037e-05	0	0	4.93486e-05	2.68334e-05
>SD_Ssd-47595	0	0	0	0.00160372	0	0	0	0	0	0	0	0	0	2.39834e-05	0.000332853	0	0.000325587	7.76739e-05	0	0	0	0	0	0	0	0	4.09836e-05	0	4.22815e-05	0	0	0	7.50272e-05	8.61549e-05	0	0	0	3.55783e-05	0	0	0	0	2.57069e-05	0.000367298	0.000135007	0	5.2021e-05	0	0
>SD_Ssd-00036	0	5.51755e-05	0.00031109	0	0	0	0.000178094	0	0	2.50006e-05	0	0.000296394	0.000158265	0	0	0	6.10476e-05	0	0	0	0.00012581	0	3.33912e-05	0	9.01429e-05	0	0	0	0	0	0	0.000101719	0.000262595	0.000129232	3.51655e-05	5.4766e-05	0	0.000533675	0.000268168	0.000804629	0.000416006	0	7.71208e-05	0.000214257	0	0.000598662	0.000104042	0.000148046	2.68334e-05
>SD_Ssd-00810	0	0	0.000233318	0	0	0	0	0	0	0	0	0	0	0	0	0	0	0	0	0	0	0	0	0	0	0	0	0	0	0	0	0.000203438	0.000375136	8.61549e-05	0.000632978	0.000109532	0.000120751	0.000177892	0	0.000421472	0.000338005	5.82751e-05	7.71208e-05	6.12164e-05	0.000742541	0	0	0	0.000107334
>SD_Ssd-54722	0	0	0	0	0	0	0	0	0	0	0	0	0	0	0	0	0	0	0	0	0	0	0	0	0	0	0	0	0	0	3.82234e-05	0	0	0	0	0	0	0	0	3.83156e-05	0	0	0	0	0	0	0	0	0.00472268
>SD_Ssd-01106	0	0	0	0	0	0	0	0	0	0	0	3.29327e-05	0.0109203	0	0	0	0	0	4.96746e-05	7.38607e-05	0	0	0	0	0	0	0	0	0	5.84864e-05	0.000191117	0	7.50272e-05	0	0	0	0	0	0	0.000574735	2.60004e-05	0.00011655	0	0	0	0.000104115	5.2021e-05	0	0
>SD_Ssd-54723	0.000125177	0.000165526	0.000233318	0	0	0	0.000178094	0	0.000158932	5.00013e-05	0.000865301	9.8798e-05	0	0	0.000110951	0	4.06984e-05	0	0.000298048	0	0	2.36647e-05	0.000133565	0	0.000202821	0.00363396	0	0.000449035	8.4563e-05	0.000233945	0	0	0	8.61549e-05	0.000246158	2.7383e-05	6.03755e-05	0	0	0	0	0	0	0	0	2.60288e-05	0	0.000246743	5.36668e-05
>SD_Ssd-54724	0	0	0	0	0	0	0	0	5.29773e-05	0	0	0	0	0	0	0	0	0	0	0	0	0	0	0	0	0	0	0	0	0	0	0.00132235	3.75136e-05	0.00107694	0.00112529	0	0.000120751	0	0	0.000536419	0	5.82751e-05	5.14139e-05	3.06082e-05	0.000270015	0	5.2021e-05	0	0
>SD_Ssd-00782	0	0	0	0	0.000196773	0	0	0.000254639	0	0	0	0	0	0.000251826	0	0.000144005	0.000915714	0	0	0	0	0	0	6.07441e-05	0	0	4.09836e-05	0.000972908	0.000211408	0	0.000496904	0	0.000187568	8.61549e-05	0	2.7383e-05	6.03755e-05	0.000320205	0	3.83156e-05	5.20007e-05	0.0002331	2.57069e-05	0.000153041	0	7.80864e-05	0	0	0
>SD_Ssd-01155	0	0.000110351	0.00031109	0.000441023	9.83865e-05	0.00174263	0.000771742	6.36598e-05	5.29773e-05	0	0.000115374	6.58653e-05	0	4.79668e-05	0.000443803	0.000115204	8.13968e-05	0.000181239	0	0.000443164	0.000188715	0	6.67824e-05	0	0	0	0.000204918	0.000523874	8.4563e-05	0.000175459	0.00022934	0	7.50272e-05	4.30775e-05	0	8.2149e-05	0.000241502	3.55783e-05	5.36337e-05	7.66313e-05	2.60004e-05	0.0004662	0	3.06082e-05	0.000135007	5.20576e-05	0.000104042	0.000148046	5.36668e-05
>SD_Ssd-01291	0	0	0.000155545	0.000320744	0	0	0.000237459	0	0.000105955	0	5.76868e-05	0	0	0	0.002256	0	0	0	0	0	0	0	0.000200347	0	0	0	0.00147541	0.00127226	4.22815e-05	0	0	0.000101719	0	0	0	0.000136915	0	0	0.000214535	0	7.80011e-05	5.82751e-05	0.000179949	3.06082e-05	0	0	0.000364147	0	0
>SD_Ssd-13123	0	0	0	0	0	0	0	3.18299e-05	0	0	5.76868e-05	3.29327e-05	0	0	0	5.7602e-05	0	0	0	0	0	0.00108858	0	0	2.25357e-05	0	0	0	0	0	0	0.000305157	0.000150054	0	0	0.000246447	0.000181127	0.000142313	0.000160901	0	0.000208003	0.000407925	0.000179949	0	0.000945052	0.000234259	0.000156063	0.000246743	0.000295167
>SD_Ssd-54725	0	0	0.000155545	0	0	0	0	0	0	0	0	0	0	0	0	0	0	0	0	7.38607e-05	0	0	3.33912e-05	0	0	0	0	0	0	0	3.82234e-05	0	0	4.30775e-05	0	0	0.000181127	0.00042694	0.000160901	0.000306525	0.00249603	0.00034965	2.57069e-05	0	6.75037e-05	0	5.2021e-05	0	0
>SD_Ssd-54726	0.00079279	0.000717281	0.000466636	0	0.000688705	0.000268097	0.000237459	0.000190979	0.000264887	0.000250006	0.000461494	3.29327e-05	0.000474796	7.19502e-05	0.000110951	2.8801e-05	4.06984e-05	2.58913e-05	0.000745119	0.000147721	0.000440335	7.09942e-05	0.000100174	0.000121488	0.000225357	0.00022024	0	7.48391e-05	0.00054966	5.84864e-05	0	0	0	0	3.51655e-05	0	0	0	0	0	0	0.00011655	0	0	0.000135007	0	0	0	0
>SD_Ssd-54727	0	0	0	4.0093e-05	0	0	0	0	0.00105955	0	0	0	0	0	0	0	0	0	0	0	0	0.00044963	0	0	0	5.506e-05	0	0	0	0	0.00022934	0.000305157	0.000862813	0.000258465	0.000210993	0.000109532	0.000181127	0.000177892	0.000107267	0.000229894	0.000104001	0	0	3.06082e-05	0.000135007	0	0.000156063	0.000493486	0
>SD_Ssd-16404	0	0	7.77726e-05	0	0	0	0	0	5.29773e-05	0.000200005	0	3.29327e-05	7.91327e-05	0.000167884	7.39672e-05	2.8801e-05	0.00101746	7.76739e-05	0.000298048	0	0	0.00106491	6.67824e-05	0	0	0	4.09836e-05	7.48391e-05	0	0	7.64468e-05	0	0	4.30775e-05	0	5.4766e-05	0	0.00021347	5.36337e-05	3.83156e-05	5.20007e-05	0	0	3.06082e-05	0	5.20576e-05	0	4.93486e-05	0
>SD_Ssd-48553	0	0	0	0	0	0	0	0	0	0	0	0	0	0	0	0	0	0	0	0	6.2905e-05	0	0	0	0	0	0	0	0	0	0.000191117	0.000203438	0.000150054	0.000689239	0.000140662	2.7383e-05	0.000422629	0.000355783	0.000429069	0.000114947	0.000234003	0.00034965	0.000437018	0.000306082	0.000202511	0.000260288	0.000416168	4.93486e-05	2.68334e-05
>SD_Ssd-01129	0	0.000441404	0	4.0093e-05	0	0	0	0	0	5.00013e-05	0	0	0	0	0	0	0	0	0	0	0.00364849	0	0	0	0	0	0.000286885	0.00681036	0	0	0	0	0	0	0	0	0	0	0	0	0	0	0	0	0	0	0	0	0
>SD_Ssd-00855	0	0.000220702	0.000233318	0	0.000196773	0	0.00011873	0	5.29773e-05	0.000425011	5.76868e-05	3.29327e-05	0	0.000155892	0	8.6403e-05	0.000101746	5.17826e-05	0	0	0.00138391	0	3.33912e-05	0.000182232	0.000270429	0.00011012	0.000163934	0.000374195	0.00241005	0.000175459	0	0	0	0	0	0	0	0	0	0	0	0	0	0	0	2.60288e-05	0	0	0
>SD_Ssd-00048	0	0	0	4.0093e-05	0	0	0	0	0	0	0	0	0	0	0	0	0	0	0	0	0	0	0	0	0	0	0	0	0	0	0.000688021	0.000203438	0.000450163	0.00017231	0.000175827	0.000246447	0.000422629	0.000391362	0.000429069	7.66313e-05	0.000130002	0.000291375	0.000282776	0.000275474	0	0.000182202	0.000312126	0.000148046	2.68334e-05
>SD_Ssd-54728	0	0.000386228	0	4.0093e-05	0	0	0	0	0	0.000275007	0.00190366	0	0.000316531	0	0	0.000144005	4.06984e-05	0	0.00178829	0.000443164	0.000314525	2.36647e-05	0	0.000182232	0.000202821	0.00099108	8.19672e-05	7.48391e-05	0	0.000175459	3.82234e-05	0.000101719	0	4.30775e-05	0	0	0	0	0	0	0.000104001	0	2.57069e-05	0	0	0	0	4.93486e-05	2.68334e-05
>SD_Ssd-12086	0	0	0	0	0	0	0	0	0	0	0	3.29327e-05	0.000237398	0	0	5.7602e-05	4.06984e-05	2.58913e-05	0	0	0	2.36647e-05	0	0	2.25357e-05	0	0	0	4.22815e-05	0	0	0.000305157	3.75136e-05	0.00150771	0.000246158	0	0.000181127	0	0.000107267	0.000114947	0	0.000174825	0.000102828	0.000244865	0.000202511	2.60288e-05	0	4.93486e-05	5.36668e-05
>SD_Ssd-49114	0.00121005	0.000220702	0.000544408	0	0.000590319	0	0.000178094	0.00015915	0.000317864	0.000100003	0.000403807	0	0.000791327	7.19502e-05	3.69836e-05	5.7602e-05	2.03492e-05	5.17826e-05	0.000695445	0.000443164	0.00037743	4.73294e-05	3.33912e-05	0.000121488	9.01429e-05	0.00016518	0	0.000224517	0.00054966	0	0	0.000101719	0	4.30775e-05	0.000105496	0	0	0	5.36337e-05	0	0	0	0	0	0	0	0.000104042	0	0
>SD_Ssd-00353	0	0	0	0	9.83865e-05	0	0	0	0	5.00013e-05	0	0	0	0	0	0.000172806	0.000223841	0	0	7.38607e-05	0	9.46589e-05	3.33912e-05	0	2.25357e-05	0.00011012	0	0	0	0	0.000152894	0	0.000225082	4.30775e-05	0.000140662	0.000301213	6.03755e-05	0	5.36337e-05	0.000191578	0.000546008	5.82751e-05	0.000205656	0.000122433	0.000202511	2.60288e-05	5.2021e-05	0.00034544	8.05002e-05
>SD_Ssd-54729	0	5.51755e-05	0	0	0	0	0	0	0	2.50006e-05	0	0	0	0	0	0	2.03492e-05	0	9.93493e-05	0.000221582	6.2905e-05	9.46589e-05	0	0	0	0	0	0	0	0	0	0.000203438	3.75136e-05	0.000387697	0.000175827	0.000219064	0.000483004	0	0.000375436	3.83156e-05	5.20007e-05	0.000291375	2.57069e-05	0.000244865	0.000472526	7.80864e-05	0.000312126	4.93486e-05	0.000295167
>SD_Ssd-01130	0	0	0	0.000240558	9.83865e-05	0	0	0	0	0	5.76868e-05	6.58653e-05	0	1.19917e-05	0	0	0	0	0	0	0	0	0	3.03721e-05	0	0	0.000737705	0.00187098	0.000972475	0	0.000152894	0	0	4.30775e-05	0	0.000109532	0.000241502	0.000249048	0.000160901	3.83156e-05	5.20007e-05	0.000291375	0.000102828	0.000122433	6.75037e-05	5.20576e-05	0.000104042	9.86972e-05	0
>SD_Ssd-01162	0	5.51755e-05	0	0	0	0	0	0	0	0.000375009	0	0	0	0.000107925	0	0.000633622	0.00050873	0	4.96746e-05	0.000147721	0	9.46589e-05	0.000133565	0	0.000135214	0.00011012	0	7.48391e-05	0.000169126	0	0.00022934	0	0.000187568	4.30775e-05	0	2.7383e-05	0	7.11567e-05	5.36337e-05	7.66313e-05	0.000130002	5.82751e-05	0.000102828	6.12164e-05	0.000135007	2.60288e-05	0	0	5.36668e-05
>SD_Ssd-01237	0	5.51755e-05	0	0.00120279	0	0.000134048	0	3.18299e-05	0.000158932	0	0	0.000296394	0	1.19917e-05	0	2.8801e-05	0.000162794	2.58913e-05	4.96746e-05	0	0	0	0	0	0	0	4.09836e-05	0.000523874	0.00105704	0	3.82234e-05	0.000203438	3.75136e-05	8.61549e-05	0	5.4766e-05	0.000241502	7.11567e-05	0.000589971	3.83156e-05	0	0.000291375	5.14139e-05	0	6.75037e-05	0.000104115	5.2021e-05	9.86972e-05	5.36668e-05
>SD_Ssd-00006	0	0.000110351	0	0	0	0	0	0	0	2.50006e-05	0	3.29327e-05	0.000158265	0	0	5.7602e-05	0.000142444	0	0	7.38607e-05	6.2905e-05	9.46589e-05	0	0	0	0.00011012	0	0	0	0	0.000191117	0.000101719	0	0	7.03309e-05	0.000219064	0.000120751	0	5.36337e-05	7.66313e-05	0.000416006	5.82751e-05	0.000154242	0.000153041	0.000202511	0.000156173	5.2021e-05	0.000394789	0.000295167
>SD_Ssd-38665	0	0	0	0	0	0	0	0	0	0	0	0	0	0	0	0	0	0	0	0	0	0	0	0	0	0	0	0	0	0	0.000420457	0.000305157	0.000187568	0.000473852	0.000246158	5.4766e-05	0.000301878	0.000284627	0.000321802	0.000114947	0.000208003	0.000524476	0.000411311	0.000153041	0	0.000260288	0.000208084	9.86972e-05	5.36668e-05
>SD_Ssd-54730	0	0	7.77726e-05	0.000641488	9.83865e-05	0.000268097	0.000178094	0	0	0	0	0	0	1.19917e-05	0.000110951	0	0.000813968	5.17826e-05	0	7.38607e-05	0	0	0	0	0	5.506e-05	0.00184426	7.48391e-05	4.22815e-05	0	7.64468e-05	0	3.75136e-05	0.000129232	0	0	0	0	0.000160901	3.83156e-05	2.60004e-05	0	2.57069e-05	0	6.75037e-05	0	5.2021e-05	0.000197394	0
>SD_Ssd-54731	0.000208629	0.000275877	7.77726e-05	0	9.83865e-05	0	0	0.00015915	0.000211909	0.00040001	0.000115374	0.000164663	0.000395664	0.000167884	0.000221902	0.000345612	0.000142444	0.000103565	0.000298048	7.38607e-05	0.00012581	0.000212982	0.000434086	0.00015186	0.000383107	0.00016518	0	0	0.000169126	0	0	0	0	4.30775e-05	0	0	0	0	0	3.83156e-05	2.60004e-05	5.82751e-05	2.57069e-05	0	0	0	0	0	0
>SD_Ssd-01118	0	5.51755e-05	7.77726e-05	0.00304707	0	0.000134048	0	3.18299e-05	0	0	0	9.8798e-05	0	3.59751e-05	3.69836e-05	2.8801e-05	0.000101746	2.58913e-05	4.96746e-05	0.000147721	0	0	0.000100174	3.03721e-05	0	0	0.000696721	0.000149678	0.000126845	0	0.00011467	0	0	0	0	2.7383e-05	0	0	5.36337e-05	3.83156e-05	2.60004e-05	5.82751e-05	0	3.06082e-05	0	5.20576e-05	0	9.86972e-05	0
>SD_Ssd-48370	0	0	0	0	0	0	0	0	0	0	0	3.29327e-05	0	0	0	8.6403e-05	2.03492e-05	0	9.93493e-05	0.000147721	0	0.00044963	0	0	0	0	0	0	0	0	3.82234e-05	0.000101719	0	8.61549e-05	3.51655e-05	0.000383362	0.000120751	3.55783e-05	0	3.83156e-05	0.000130002	0	0.000282776	0.000153041	0.000135007	0.000312345	5.2021e-05	0.00034544	0.000268334
>SD_Ssd-54732	0.000208629	0.000165526	0.000233318	0	0	0	0	0	0.00079466	0.000275007	0.000576868	3.29327e-05	0	0.000215851	3.69836e-05	5.7602e-05	4.06984e-05	2.58913e-05	0.000347722	0.000295443	0.000314525	7.09942e-05	6.67824e-05	9.11162e-05	0.000405643	0.00044048	0	0.000299356	0.00105704	5.84864e-05	0	0	0	4.30775e-05	0	0	0	0	0	0	0	0	0	0	6.75037e-05	0	0	0	0
>SD_Ssd-54733	4.17258e-05	0	0	0	0	0	0	0	0	0	0	0	0	0	0	0	0	0	0	0	0	0	0	0	0	0	0	0	0	0	0.00034401	0	0.000562704	4.30775e-05	3.51655e-05	8.2149e-05	6.03755e-05	0.000533675	0	0.000306525	0.000234003	0.00011655	0.000745501	0.000459123	6.75037e-05	0.000364403	0.000156063	0.000197394	8.05002e-05
>SD_Ssd-54734	0	0.000882807	0	0	0	0	0	0	5.29773e-05	0	0.000288434	0	0	0	3.69836e-05	0	2.03492e-05	7.76739e-05	0	0	0.00106938	0	0.000166956	3.03721e-05	2.25357e-05	0	4.09836e-05	0	0	0	0.00011467	0.000101719	0	0	0	0.000219064	0.000181127	3.55783e-05	0	3.83156e-05	0.000286004	0.000174825	0.000719794	9.18246e-05	0	0.000156173	5.2021e-05	0.000148046	8.05002e-05
>SD_Ssd-00256	0	0	0.000155545	0	0	0	0	0	5.29773e-05	2.50006e-05	5.76868e-05	0.000658653	0	0.000179876	0.000147934	0.000144005	4.06984e-05	0	9.93493e-05	0	0	0	3.33912e-05	3.03721e-05	0.000202821	0	0	0.000149678	0.000126845	0	0	0.000101719	3.75136e-05	0.000258465	7.03309e-05	5.4766e-05	6.03755e-05	0.000747145	0	7.66313e-05	0.000130002	0.00011655	5.14139e-05	0.000275474	0.000135007	0	0	4.93486e-05	0
>SD_Ssd-01269	0	0	0.000233318	0.000882046	0	0	0.00195904	0	0.000741683	0	0.000115374	0	0	0	0	0	0	0	0	0.000147721	0	0	0	0	0	0	0	0.000598713	4.22815e-05	0	0	0.000305157	3.75136e-05	0	0	0.000164298	6.03755e-05	0	0.000375436	0	5.20007e-05	0.000174825	5.14139e-05	6.12164e-05	0	0	5.2021e-05	0	0
>SD_Ssd-01295	4.17258e-05	5.51755e-05	7.77726e-05	0.000320744	9.83865e-05	0.000134048	0	6.36598e-05	0.000105955	5.00013e-05	0.000115374	3.29327e-05	7.91327e-05	3.59751e-05	0	0.000144005	0.00075292	0.00020713	0.000198699	0	6.2905e-05	0.000141988	3.33912e-05	6.07441e-05	9.01429e-05	0	0.00106557	7.48391e-05	0	0	0.000152894	0	0.000112541	0	3.51655e-05	0	6.03755e-05	3.55783e-05	0	3.83156e-05	0.000104001	0	2.57069e-05	0	0	2.60288e-05	0.000104042	9.86972e-05	5.36668e-05
>SD_Ssd-54735	0	0.000110351	0	0	0	0	0	0	0	0	0	0	7.91327e-05	0	0	0	0	0	0	7.38607e-05	0	0.000283977	0	0	0	0.00016518	4.09836e-05	0	4.22815e-05	0	3.82234e-05	0.000203438	3.75136e-05	0.000301542	0.000140662	0.000164298	0.00054338	3.55783e-05	0.000214535	0	2.60004e-05	0.000407925	2.57069e-05	0.000183649	0.000337519	0.000156173	0.000312126	0.000296092	0.000187834
>SD_Ssd-54736	0.000333806	0.000110351	0.000388863	0	0.000295159	0.000268097	0	0.00012732	0.000211909	0.000375009	0.000403807	0.000197596	0.000158265	4.79668e-05	3.69836e-05	0.000604821	6.10476e-05	0	0.000149024	7.38607e-05	0	0.000520624	0.000200347	6.07441e-05	4.50714e-05	5.506e-05	0	0.000748391	0.00054966	0	0	0.000101719	0	0	0	2.7383e-05	0	0	5.36337e-05	0	0	0	0	0	0	0	0	0	0
>SD_Ssd-54737	0	0	0.000233318	0.000360837	9.83865e-05	0	0	3.18299e-05	5.29773e-05	2.50006e-05	0	0	0	0	0.00258885	0	0	0	0	0	0	0	0	0	0	0	0.00217213	0.000449035	4.22815e-05	0.000409405	0	0	0	0	0	0	0	3.55783e-05	0	0	0	0	0	0	0	0	0	0	0
>SD_Ssd-01230	0	0	7.77726e-05	0	0	0.000134048	0.000237459	3.18299e-05	0	0	0	0	0	0	0.00092459	8.6403e-05	0	0	0	0	0	0	0	0	0	0	0	0.000972908	0	0.000175459	0.00187295	0	0	4.30775e-05	0	2.7383e-05	0	0	0.000429069	0	5.20007e-05	0.00034965	0	3.06082e-05	6.75037e-05	0.000312345	5.2021e-05	0	0
>SD_Ssd-00339	0	0	0	0	0	0	0	0	0	0	0	0	0	0	0	2.8801e-05	0	0	0	0	0	0	0	0	2.25357e-05	0	0	0	0	0	0.000535127	0.000305157	0.000150054	0.000387697	0.000210993	5.4766e-05	0.000422629	0.000320205	0.000321802	0.00026821	0.000260004	0.00034965	0.000462725	0.000183649	6.75037e-05	0.000156173	0.000156063	0.000148046	5.36668e-05
>SD_Ssd-54738	0	0.000220702	0.000466636	0	0	0.000134048	0	0	0.000264887	0.000275007	0	0.00128437	0	0.000431701	0	2.8801e-05	0	7.76739e-05	0.000447072	0	0	7.09942e-05	0	0	0	5.506e-05	4.09836e-05	0.000598713	0.000338252	0.000116973	0	0	3.75136e-05	8.61549e-05	0	0	6.03755e-05	7.11567e-05	0	0	5.20007e-05	0	0	3.06082e-05	0	0	0	4.93486e-05	0
>SD_Ssd-21855	0	0	0.000466636	0.00300698	0	0	0.000178094	0	0	0	0	3.29327e-05	0	0	0	0	0	0	0	0	0	0	3.33912e-05	0	0	0	0.000122951	0.000898069	0.000211408	0	3.82234e-05	0.000305157	0	0	0	0	0	0	0.000214535	0	5.20007e-05	0.00011655	2.57069e-05	0	0	2.60288e-05	0.000728294	9.86972e-05	0
>SD_Ssd-01234	0	0	0	0	0	0	0	0	5.29773e-05	0	0	0	0	0	0	0	0	2.58913e-05	0	0	0	0.000118324	0	0	0	0	0	0	0	0	0	0	7.50272e-05	8.61549e-05	0	5.4766e-05	0.000301878	0.00021347	0.000160901	0.000306525	0.000468007	5.82751e-05	0.000154242	0	0.000472526	0.000130144	0.000156063	0.000296092	0
>SD_Ssd-10839	0	0	7.77726e-05	0	0	0	0	0	0.000105955	0	0	0	7.91327e-05	7.19502e-05	0	0.000144005	4.06984e-05	2.58913e-05	4.96746e-05	0	0.00012581	0	3.33912e-05	0	0	0.00022024	4.09836e-05	0	4.22815e-05	0.000116973	0.000152894	0	0.000262595	0.000129232	0.00038682	5.4766e-05	0.000241502	0	0.000107267	7.66313e-05	0.000104001	0.000174825	7.71208e-05	0.000275474	0.000472526	2.60288e-05	0.000104042	0.000394789	5.36668e-05
>SD_Ssd-01166	0.00029208	0	0	0	9.83865e-05	0	5.93648e-05	6.36598e-05	0.000158932	0	0.000865301	0	0	0	0.0020341	0	0	0.000284804	0	0	0	0	3.33912e-05	0	0	0	0	0.000748391	0.000126845	0	3.82234e-05	0	0	0.000215387	0	0	0	0	0.000268168	3.83156e-05	0	0.00034965	2.57069e-05	9.18246e-05	0	0.00020823	0	9.86972e-05	0
>SD_Ssd-01286	0	0	0.00108882	0	0	0	0	3.18299e-05	0	0	0	0.000790384	0	0	0	0	0	0	0	0	0	0	0	0	0	0	0	0.000299356	0	0	0	0	0	0	0	0.000301213	0.000362253	0.000106735	0	0	0.000156002	0.000174825	0.000102828	6.12164e-05	0	0.00020823	0.000416168	0.000246743	0
>SD_Ssd-54739	0	0.000331053	0	0	0	0	0	0	0	0.000300008	0.00207672	0	0.000633062	0	0	8.6403e-05	4.06984e-05	0	0.00134122	0.000517025	0.000188715	0	0	0.000182232	0.000225357	0.00093602	4.09836e-05	0	0	5.84864e-05	0	0	0	0	3.51655e-05	2.7383e-05	6.03755e-05	0	0	0	0	0	2.57069e-05	0	0	0	0	9.86972e-05	0
>SD_Ssd-00381	0	0	0	0	0	0	0	0	0	0	0	0	0	0	0	0	0	0	0	0	0	0	0	0	0	0	0	0	0.00126845	0	3.82234e-05	0	0	4.30775e-05	0.00312973	0	0.000181127	0	0	0.000306525	0.000338005	0	0	0	0	2.60288e-05	0	0	0
>SD_Ssd-01146	0	0	0.000155545	0	0	0	5.93648e-05	0	0	0	0	0	0	0	0	0	0	0	0	0.000369303	6.2905e-05	0	0	0	0	0	4.09836e-05	0.000898069	0.000338252	0	7.64468e-05	0.000508595	0	8.61549e-05	0	0.000191681	0.000120751	0.000106735	0.000321802	0	0.000234003	0.000174825	7.71208e-05	0.00067338	0	0.000234259	5.2021e-05	4.93486e-05	0
>SD_Ssd-16378	0	0	0.000466636	0	0	0	0	0	0	0	0	0	0	0.00161888	0	0	0	5.17826e-05	0	0	0	0	0	0	0	0	0	0	0	0	0	0	0	0	0	0	0	0	0	0	0	5.82751e-05	2.57069e-05	3.06082e-05	0	0	0	0	0
>SD_Ssd-49322	0	0	7.77726e-05	0	0	0	0	0	0.00217207	2.50006e-05	0	0	0	0	0	2.8801e-05	0	0	0	0	0	0	0	0	0	0.00335866	0.000163934	0	0	0	0	0	0	0	3.51655e-05	0	6.03755e-05	0	0	0	0.000416006	0	2.57069e-05	0.000153041	0	0	0	9.86972e-05	0
>SD_Ssd-48441	0	5.51755e-05	0	0	0	0	0	0	0	0	0	0	7.91327e-05	0	0	0	0	0	4.96746e-05	0	6.2905e-05	0.000283977	0	0	0	0.00011012	0	0	0	0	7.64468e-05	0	3.75136e-05	0	7.03309e-05	0.000355979	6.03755e-05	0.000142313	5.36337e-05	0	0.000156002	0	0.000128535	0.000122433	0.000337519	0.000286317	5.2021e-05	0.000197394	0.000241501
>SD_Ssd-01048	0	0	0	0	0	0	0	0	0	0	0	0	0	0	0	0	0.000732571	0	0	0	0	0	0	0	0	0	0.00442623	7.48391e-05	0	0	0	0	0	0	0	0	0	0	0	0	0	0	0	0	0	0	0	0	0
>SD_Ssd-01306	0	0	0	0.00140326	9.83865e-05	0	0.000296824	0.000222809	5.29773e-05	2.50006e-05	0.000346121	0	0	0	0.000443803	0.000115204	0	0.000284804	0	7.38607e-05	0.00025162	0	0.000333912	0	0	5.506e-05	4.09836e-05	0.00164646	0	0.000292432	0.00011467	0	0	0	0	0	0	0	0	0	5.20007e-05	0.0002331	0	0	0	0.000182202	0	9.86972e-05	0
>SD_Ssd-21279	0	0	0	0	0	0	0	0	0	2.50006e-05	0	3.29327e-05	0	0	3.69836e-05	0	0	0	0	0	0	0	3.33912e-05	0	2.25357e-05	0	0	0	0	0	7.64468e-05	0.000101719	0	0	0	0	0.000120751	3.55783e-05	0.000268168	0	2.60004e-05	0	2.57069e-05	0	0	0.000104115	5.2021e-05	0	0
>SD_Ssd-21502	0	0	0	0.00577339	0	0	0	0	0	0	0	0	0	0	0	0	0	0	0	0	0	0	0	0	0	0	0	0	0	0	0	0	0	0	0	0	0	0	0	0	0	0	0	3.06082e-05	0	0	0	0	0
>SD_Ssd-00015	0	0	0	0	0	0	0	0	0	0	0	0	0	0	0	0	4.06984e-05	0	0	0	0	0.000165653	0	0	0	5.506e-05	0	0	0	0	0	0.000203438	3.75136e-05	0.00017231	0.000175827	0.000520277	0.000120751	7.11567e-05	0.000107267	0	0.000312004	0.00011655	5.14139e-05	0.000183649	0.000135007	0.000260288	0.000312126	9.86972e-05	8.05002e-05
>SD_Ssd-48574	0	5.51755e-05	0	0	0	0	0	0	0	5.00013e-05	0	0	0	0	0	2.8801e-05	4.06984e-05	0	4.96746e-05	0	0	0.000260312	0	0	0	0	4.09836e-05	0	0	0	0	0.000101719	3.75136e-05	0	0.000140662	0.000246447	0.000120751	7.11567e-05	5.36337e-05	0	0.000234003	0.00034965	0.000102828	0.000153041	0	0.000234259	5.2021e-05	0.000296092	0.000295167
>SD_Ssd-25926	0	0	0	0.00080186	0	0	0	0	0	0	0	0	0	0	0.00417915	0	0	0	0	0	0	0	0	0	0	0	4.09836e-05	0	0.000126845	5.84864e-05	0.00011467	0	0	0	0	0	0	0	0	0	0	0	0	0	0	0	0	0	0
>SD_Ssd-00103	0	0	0	0	0	0	0	3.18299e-05	0	2.50006e-05	0	0	0	0	3.69836e-05	2.8801e-05	2.03492e-05	2.58913e-05	0	0	0.00025162	0	0	3.03721e-05	0	0	0	0	0	0	3.82234e-05	0.000508595	0.000262595	0.000129232	0.000105496	2.7383e-05	0	0.000106735	0.000589971	0.000536419	7.80011e-05	5.82751e-05	2.57069e-05	6.12164e-05	0.000202511	0.000416461	5.2021e-05	0.00034544	0
>SD_Ssd-01308	0	0	0	0.00336781	0	0.000268097	0.00011873	0	0	0	0	0	0	0	0.000850623	0	0.000406984	0	0	0	0	0	0	0	0	0	4.09836e-05	7.48391e-05	0	0.000116973	3.82234e-05	0	0	0	0	2.7383e-05	0	0	5.36337e-05	0	0	0	0	0	0	0	0	0	0
>SD_Ssd-13565	4.17258e-05	0.000110351	7.77726e-05	8.0186e-05	9.83865e-05	0.000268097	0	9.54897e-05	5.29773e-05	0	5.76868e-05	0	0	8.39419e-05	3.69836e-05	0	0.000101746	0.000181239	9.93493e-05	0	0	7.09942e-05	6.67824e-05	0.00015186	4.50714e-05	0	0.000122951	7.48391e-05	0	0	0	0	3.75136e-05	0.00017231	3.51655e-05	0.000136915	0	3.55783e-05	5.36337e-05	7.66313e-05	0.000208003	0.00011655	0.000102828	0.000275474	0.000472526	2.60288e-05	0.000104042	4.93486e-05	0.000214667
>SD_Ssd-48357	0	0.000386228	0	0	0	0	0	0	0	0	0	6.58653e-05	0	0	0	0	0.00024419	0	0	0	0.000188715	4.73294e-05	0	0	2.25357e-05	0	0	0	0	0	0	0	0.000112541	0.00017231	0.00038682	0.000191681	0	0.000106735	0.000107267	0	5.20007e-05	0	0.000231362	0	6.75037e-05	7.80864e-05	0	0	0.000107334
>SD_Ssd-21501	0	0	0	0	0	0	0	0	5.29773e-05	0	0	0	0	0	3.69836e-05	0	0	2.58913e-05	0	0	6.2905e-05	0	3.33912e-05	0	0	0	0.00540984	7.48391e-05	0	0	0	0	0	0	0	0	0	0	0	0	0	0	0	0	0	0	0	0	0
>SD_Ssd-25749	0	0	0	0.00360837	0	0	0.000534283	0	0	0	0	0	0	0	7.39672e-05	0	0	0.000129457	0	0	0	0	3.33912e-05	3.03721e-05	0	0	0	0	0	0.00163762	0	0	0	0	0	0	0	0	0	0	0	0	0	6.12164e-05	0	0	0	0	0
>SD_Ssd-38572	4.17258e-05	0	0	0	0	0	0	0	0	0	0	0	7.91327e-05	0	0	0	0	0	0	0	0	0	0	0	0	0	0	0	0	0	0.000152894	0.000203438	0.000187568	0.00017231	0.000140662	0.000164298	0.000120751	0.000533675	0.000268168	0.000191578	0.000286004	5.82751e-05	0.000565553	0.000367298	6.75037e-05	0.000234259	0.000156063	0	2.68334e-05
>SD_Ssd-21315	4.17258e-05	0	0	0	0	0	0	3.18299e-05	0.000105955	0.000275007	0	0	7.91327e-05	0.000251826	3.69836e-05	0.000115204	0.000203492	0	0	0	6.2905e-05	0	0	9.11162e-05	4.50714e-05	0	0	0	0.00321339	5.84864e-05	0	0	0	0	0	0	0	0	0	0	0	0	0	0	6.75037e-05	0	0	0	2.68334e-05
>SD_Ssd-00207	4.17258e-05	0	0.000155545	0	0.000196773	0	0	9.54897e-05	0	0	0	9.8798e-05	0	0	0	0	0	2.58913e-05	4.96746e-05	0	0	0	3.33912e-05	0	0	0	0	0	0	0	0	0.000406876	0.000337622	0.00034462	0.000316489	0	0	0	0.000268168	0.000191578	0.000234003	0.000174825	2.57069e-05	0.000397906	0.000270015	2.60288e-05	0.000104042	0.000197394	0
>SD_Ssd-00751	0.000166903	5.51755e-05	7.77726e-05	0	0	0	0.00011873	9.54897e-05	0.000635728	2.50006e-05	5.76868e-05	3.29327e-05	0	0.000335768	0	2.8801e-05	0	2.58913e-05	9.93493e-05	7.38607e-05	0	0.000141988	0.000233738	0.000303721	0	0	0	0	0	0	0	0.000101719	7.50272e-05	8.61549e-05	0	0	0	7.11567e-05	5.36337e-05	7.66313e-05	2.60004e-05	0.0004662	0	0.000153041	0.000202511	5.20576e-05	5.2021e-05	0	5.36668e-05
>SD_Ssd-25526	0	5.51755e-05	7.77726e-05	0.00080186	0	0.000402145	0	0	0	0	0	6.58653e-05	0	0	0.00162728	2.8801e-05	4.06984e-05	0.000336587	0	0	6.2905e-05	0	0.000133565	0	2.25357e-05	0	0.000491803	7.48391e-05	4.22815e-05	5.84864e-05	0.000382234	0	0	0	0	0	0	0	0	0	0	0	2.57069e-05	0.000183649	6.75037e-05	5.20576e-05	0	4.93486e-05	0
>SD_Ssd-48430	0	0	0	0	0	0	0	0	0	0.000350009	5.76868e-05	0	0	1.19917e-05	0	0.000460816	0.000386635	0	0	0	0	2.36647e-05	3.33912e-05	0	6.76072e-05	0	0	0	0	0	0.00034401	0	0.000150054	8.61549e-05	3.51655e-05	5.4766e-05	0	0.000391362	5.36337e-05	7.66313e-05	0.000130002	0	0.000257069	9.18246e-05	0	5.20576e-05	5.2021e-05	0.000197394	2.68334e-05
>SD_Ssd-54740	0	0	0	0	0	0	0	0	0	2.50006e-05	0.000115374	6.58653e-05	7.91327e-05	0	0	0	0	0	4.96746e-05	0	0	0	0	0	2.25357e-05	0.00622178	4.09836e-05	0.000748391	0	0	0	0	0	0	0	0	0	0	5.36337e-05	0	0	0	0	0	0	0	0	4.93486e-05	0
>SD_Ssd-00124	0	0.000496579	0	0	0	0	0	0	0	0.000350009	0	0	0.000553929	1.19917e-05	0.000258885	0.000201607	0.00075292	0	0	0	0	0	0	0	4.50714e-05	0	4.09836e-05	0.000898069	0.00101476	0.000116973	7.64468e-05	0	0	0	3.51655e-05	2.7383e-05	0	0	0	0	0	0	2.57069e-05	3.06082e-05	0	0	0.000104042	0	0
>SD_Ssd-21314	0	0	0	0.000521209	0	0.000134048	0	0	0	0	0	3.29327e-05	0	3.59751e-05	0.00040682	0	0.00146514	0	0	0	0	0	0	0	0	0	0.00118852	0.000299356	8.4563e-05	0	0	0	0	0	0	0	0	0	0	0	0	0	0	0	0	0	0	0	0
>SD_Ssd-00936	0	0	0	0	0	0	5.93648e-05	0	0.000158932	0	0	0	0	0	0	0	0	7.76739e-05	0	0	0	2.36647e-05	0	0	0	0	4.09836e-05	0.000374195	0	0	0	0	0	0	0	0	0	0	0	0	0	0.00413753	2.57069e-05	0.000428515	0	0.000104115	0	4.93486e-05	0
>SD_Ssd-48976	0	0	7.77726e-05	4.0093e-05	0	0.000134048	0.00189967	0	0.002331	0.000175004	0.000288434	0	0.000237398	0	0	0	0	0.000129457	9.93493e-05	0.000517025	0.00012581	0	0	3.03721e-05	0.000112679	0	0	0.000149678	8.4563e-05	0.000233945	0	0	0	0	0	0	0	0	0	0	2.60004e-05	0	0	0	6.75037e-05	2.60288e-05	0.000208084	0	0
>SD_Ssd-54741	0.00029208	0.000110351	7.77726e-05	0	9.83865e-05	0	0.00011873	0.000222809	0.000158932	0.000450011	0.000115374	0.000131731	0.000158265	0.000167884	0.000332853	0.000144005	8.13968e-05	7.76739e-05	0.000149024	0.000147721	0.000188715	0.000212982	0.000333912	0.000121488	0.000202821	5.506e-05	0	0	0.000169126	0	0	0.000101719	0	0	0	0	0	3.55783e-05	0	0	2.60004e-05	0	2.57069e-05	0	6.75037e-05	0	0	0	0
>SD_Ssd-01190	0	0	7.77726e-05	0	0	0	0	0	5.29773e-05	0	0	0	0	0.000167884	0	0	2.03492e-05	2.58913e-05	0.000298048	0.000517025	0	0.000165653	3.33912e-05	0.000121488	0	0	8.19672e-05	0.000149678	0	0	0.000267564	0.000101719	7.50272e-05	0.000129232	0	8.2149e-05	0	0.000249048	0	0.000114947	0.000182003	0.000174825	0.000154242	0.000183649	0.000202511	0	0	0.000197394	0
>SD_Ssd-01284	0	0	0	0	0	0	0	0	0	2.50006e-05	0	3.29327e-05	0	0	0	2.8801e-05	0.000142444	0	0	0	0	0	0	0	2.25357e-05	5.506e-05	0	0	4.22815e-05	0	0.000573351	0	0.000300109	0.000129232	0.000175827	0.000109532	0	0.000391362	0	0.000153263	0.000260004	0	0.000205656	0.000183649	0	5.20576e-05	0	0.000296092	0.000134167
>SD_Ssd-52581	0	0	0	0.000200465	0	0	0.000593648	0	0	0	0	3.29327e-05	0	7.19502e-05	0.000147934	2.8801e-05	0.000223841	0	0	7.38607e-05	0.00025162	0	0	3.03721e-05	0	0	0.00209016	0.000149678	0.000295971	5.84864e-05	0	0	3.75136e-05	0	0	5.4766e-05	6.03755e-05	3.55783e-05	0.000107267	3.83156e-05	2.60004e-05	0.0002331	2.57069e-05	0	0	2.60288e-05	0.000104042	4.93486e-05	0
>SD_Ssd-19736	0	5.51755e-05	0	0.00040093	0	0	0.0054022	0	0	0	0	0	0	0	0	0	0	2.58913e-05	0	0	6.2905e-05	2.36647e-05	3.33912e-05	0.00015186	0	0	0	7.48391e-05	0	0.00116973	0	0	0	0	3.51655e-05	0	0	0	0	0	0	0	0	0	0	0	0	0	0
>SD_Ssd-54742	0	5.51755e-05	0.00031109	0.000320744	0.000295159	0.000134048	0	0.000222809	0	5.00013e-05	0	0	0	3.59751e-05	0.000258885	2.8801e-05	0.00113955	0	0	0	0.000188715	0	6.67824e-05	6.07441e-05	2.25357e-05	0	4.09836e-05	0.000224517	8.4563e-05	0	3.82234e-05	0	3.75136e-05	0	0	0	0	0.000106735	0.000214535	3.83156e-05	2.60004e-05	0	0	0.000122433	0	0	0	4.93486e-05	0
>SD_Ssd-19702	0	0	0	0	0	0	0	0	0	0	0	0	0	0	0	0	0	0	0	0	0	0	0	0	2.25357e-05	0	0	0	0	0	0	0	0.00176314	0	0	0.000355979	6.03755e-05	7.11567e-05	0	7.66313e-05	0.000234003	0	5.14139e-05	6.12164e-05	0	2.60288e-05	0	4.93486e-05	0
>SD_Ssd-48023	0	0	0	0	0	0	0	0	0	5.00013e-05	0	3.29327e-05	0	0	0	0	0	0	0	0	0	0	0	0	0	0	4.09836e-05	0	0	0	0.000191117	0	0	0	0	0.000191681	0	3.55783e-05	0	7.66313e-05	0.000364005	0.000174825	0	3.06082e-05	0.000135007	0.000468518	0	9.86972e-05	0
>SD_Ssd-54743	0	0	0	0	0	0	0	0	0	0	0	0	0	0	0	0	0	0	4.96746e-05	0	0	0	0	0	0	0	0	0	0	0	3.82234e-05	0.000610314	7.50272e-05	0.000603084	0.000175827	2.7383e-05	0.000845258	0.000142313	0.000643604	3.83156e-05	0	0.000582751	0.000102828	6.12164e-05	0.000135007	5.20576e-05	0.000416168	0	2.68334e-05
>SD_Ssd-54744	0	0	0	0	0	0	0	0	0	0	0	0	0	0	0	0	0	0	0	0	0	0	0	0	0	0	0.00221311	0.00329292	0	0	0	0.000101719	0	0	0	0	0	0	0	0	0	0.0002331	2.57069e-05	0	0	0	0.00052021	0	0
>SD_Ssd-54745	0	0	0	0	9.83865e-05	0	0	0	0	0	0	0	0	0	0	0	0	0	0	0	0	0	0	0	0	0	0	0	0	0	0.000267564	0.000101719	0.000112541	0.000301542	0.000105496	0	0.000362253	0.000569253	0.000321802	0.000229894	0.000182003	0.000524476	0.000282776	0.000275474	0	0.000234259	0.000104042	9.86972e-05	8.05002e-05
>SD_Ssd-22506	0	0.0035864	7.77726e-05	0	9.83865e-05	0	0	0	0.0011655	0	0	6.58653e-05	7.91327e-05	0	0	0	0	0	0	0	0.00037743	0	3.33912e-05	0	0.00047325	5.506e-05	0	0	0	0	0	0.000101719	3.75136e-05	8.61549e-05	7.03309e-05	0	0	0	0	0	0	0	2.57069e-05	0	6.75037e-05	2.60288e-05	0	0	0
>SD_Ssd-54746	0.00029208	5.51755e-05	0.000233318	0	0.000196773	0.000938338	0.000178094	0.00012732	0.000211909	0	0.000519181	0.000131731	0.000395664	2.39834e-05	0.000147934	8.6403e-05	2.03492e-05	5.17826e-05	9.93493e-05	0	0.00012581	9.46589e-05	0.000367303	6.07441e-05	0.00015775	5.506e-05	0	0	8.4563e-05	0.000175459	0	0.000101719	0.000112541	8.61549e-05	7.03309e-05	5.4766e-05	0	0	5.36337e-05	7.66313e-05	0	0	0	3.06082e-05	6.75037e-05	2.60288e-05	0.000208084	4.93486e-05	0
>SD_Ssd-21299	0	0	0	0	0	0	0	0	0	0	0	0	0	0	0	0	0	2.58913e-05	0	0	0	0	0	0	0	0	0	0	0	0	0	0.000305157	0.000300109	0.000258465	0	5.4766e-05	6.03755e-05	0.000320205	0.000107267	0.000153263	0.000156002	0	0.000154242	0.000520339	6.75037e-05	7.80864e-05	0.000104042	0.000394789	0
>SD_Ssd-19671	0	0	0	0	9.83865e-05	0	0	0	0	0	0	0	0	0	0	0	0	0	0	0	0	0	0	0	0	0	0	0	0	0	0	0.000101719	0	0	0	0.000136915	0	0.000462518	0	0.000114947	0.000494007	0.000174825	0.000231362	0.000367298	0	0.000156173	0.000832336	0.000197394	0
>SD_Ssd-54747	0	5.51755e-05	0	0	0	0	0	0	0	0	5.76868e-05	0	0.000316531	0	0	0	0	0	0.000198699	0.000221582	0	0	0	0	0	0.0016518	0	0	4.22815e-05	0	0	0	0	0.000473852	0.000527482	0	0	0	0.000375436	0.000114947	7.80011e-05	0.0002331	0	0	0.000877548	0	5.2021e-05	0.000148046	5.36668e-05
>SD_Ssd-00327	0	5.51755e-05	0	0	0	0	0.00011873	3.18299e-05	0.000105955	0	0	3.29327e-05	0.000474796	1.19917e-05	0.000110951	0	0	5.17826e-05	0	0	0.00012581	0	3.33912e-05	3.03721e-05	0	0	0	0	0	0.000116973	0.00011467	0.000406876	0.000225082	4.30775e-05	0.000316489	0.000136915	0.000181127	0	0.000107267	7.66313e-05	7.80011e-05	0.00011655	5.14139e-05	9.18246e-05	6.75037e-05	0.000260288	0.000260105	0.000246743	5.36668e-05
>SD_Ssd-00291	0	0.000165526	7.77726e-05	0	0.000196773	0	5.93648e-05	0	5.29773e-05	0.000175004	0.000230747	0.000230529	0	0.000107925	7.39672e-05	0	0.000122095	0	0.000149024	0.000295443	0	0	0.000534259	0	0.000338036	0.0011012	0	0.000224517	4.22815e-05	0	3.82234e-05	0	3.75136e-05	4.30775e-05	7.03309e-05	0	0	3.55783e-05	0	0	0	0	0	0	0	2.60288e-05	0	4.93486e-05	0.000187834
>SD_Ssd-49062	0	0	7.77726e-05	0	9.83865e-05	0	0	0	0	0	0	6.58653e-05	0.00102873	0	3.69836e-05	0	0.000142444	0	4.96746e-05	7.38607e-05	0	2.36647e-05	0	0	9.01429e-05	0.00033036	0	0	0	0	0	0.000203438	0.000225082	0.000215387	0.00038682	0	0.000181127	0	0.000268168	0.000344841	2.60004e-05	0	7.71208e-05	0	6.75037e-05	5.20576e-05	0	0	0
>SD_Ssd-54748	0	0	0	0	0	0	0	0	0	0	0	0	0	0	0	0	0	0	0	0	0	0	0	0	0	0	0	0.00419099	4.22815e-05	0	3.82234e-05	0	7.50272e-05	0	0	0	0.000181127	3.55783e-05	0.000321802	0	0	0.0002331	5.14139e-05	0.000183649	0	5.20576e-05	0.000260105	0.000246743	0
>SD_Ssd-01035	0	0	0	0	0	0	0	0	0	0	0	0	0	0	0	0	0	0	0	0	0	0	0	0	0	0	0	0.000299356	0	0	0.000688021	0.000305157	0.000150054	0.000646162	0	5.4766e-05	6.03755e-05	7.11567e-05	0.000160901	0.000153263	7.80011e-05	0.000407925	0	0	0.00054003	2.60288e-05	5.2021e-05	0.000838926	5.36668e-05
>SD_Ssd-54749	0.000417258	0.000331053	0.000466636	0	0.000491932	0	0.00011873	0.00012732	0.000264887	7.50019e-05	0.000115374	3.29327e-05	0.000237398	0.000131909	0.000295869	8.6403e-05	4.06984e-05	2.58913e-05	0.000496746	0.000147721	0.00025162	4.73294e-05	6.67824e-05	3.03721e-05	9.01429e-05	0.0002753	0	0.000149678	0.000591941	5.84864e-05	0	0	0	4.30775e-05	0	0	0	0	5.36337e-05	0	0	5.82751e-05	0	3.06082e-05	0	2.60288e-05	0	0	0
>SD_Ssd-54750	0	5.51755e-05	7.77726e-05	0.00160372	0	0	5.93648e-05	9.54897e-05	0	0	0	0	0	7.19502e-05	0	2.8801e-05	0.00113955	7.76739e-05	0	0.000147721	0	2.36647e-05	6.67824e-05	0	0	0	4.09836e-05	0	4.22815e-05	0	0	0	3.75136e-05	0	0	2.7383e-05	0	0	0	0	2.60004e-05	0	0	0	0	0	0	0	5.36668e-05
>SD_Ssd-01214	0	0	0	0	0	0	0	0	0	0	0	0	0	0	0	0	0	0	0	0	0	0	0	0	0	0	0	0	0	5.84864e-05	0.000191117	0.000305157	0.000150054	0.000129232	0.000246158	5.4766e-05	0.000422629	0.000177892	0.000321802	3.83156e-05	0.000182003	0.0002331	0.00033419	0.000183649	0.000202511	0.000234259	0.000208084	9.86972e-05	2.68334e-05
>SD_Ssd-00586	0	0	0	4.0093e-05	0	0	0	0	0	0	0	0	0	0	7.39672e-05	0	0	0	0	0	0	2.36647e-05	0	0	0	0	4.09836e-05	0.000149678	4.22815e-05	0	7.64468e-05	0	3.75136e-05	0	0	0.000136915	6.03755e-05	0.000320205	0.000160901	7.66313e-05	5.20007e-05	5.82751e-05	0.000205656	6.12164e-05	6.75037e-05	0.000130144	5.2021e-05	0.000493486	5.36668e-05
>SD_Ssd-01070	0	0	0	0	0	0	0	0	0	0	0	0	0	0	0	0	0	0	0	0	0	0	0	0	0	0	0	0	0	0	0.000152894	0	0	0	0	0	0	0.000249048	0	0	0.000104001	0.000174825	5.14139e-05	0.00205075	0	0.000312345	0	4.93486e-05	0
>SD_Ssd-13963	0	0	0.000233318	0	9.83865e-05	0.000134048	5.93648e-05	0	0.00217207	0	5.76868e-05	0	0	0	7.39672e-05	0	0	0.000129457	9.93493e-05	0.000517025	0.00012581	7.09942e-05	0	9.11162e-05	4.50714e-05	0.00088096	8.19672e-05	0.000224517	0	0.000877296	0	0	0	0	0	0	0	0.000106735	0.000107267	0	0	5.82751e-05	0	0	0	2.60288e-05	0	0	0
>SD_Ssd-54751	4.17258e-05	0	7.77726e-05	0	0.000196773	0	0	3.18299e-05	0	0	0	0	0	0	0	2.8801e-05	4.06984e-05	0	4.96746e-05	7.38607e-05	6.2905e-05	0	0	0	0	0.00011012	0	0	0	0	0	0.000305157	0.000150054	4.30775e-05	0.00112529	5.4766e-05	0.000362253	0	5.36337e-05	0.000536419	5.20007e-05	0	7.71208e-05	9.18246e-05	0.000270015	2.60288e-05	5.2021e-05	0	0
>SD_Ssd-01171	0	0.000110351	0.000777726	0.000120279	0	0.00080429	0	6.36598e-05	0	2.50006e-05	0	6.58653e-05	0	0.000323776	7.39672e-05	0	0	5.17826e-05	4.96746e-05	0.000147721	0	0	0	0	0	0	0	0.000149678	0.000211408	0	0.00022934	0	3.75136e-05	4.30775e-05	0	8.2149e-05	6.03755e-05	7.11567e-05	0	7.66313e-05	0.000182003	5.82751e-05	5.14139e-05	0.000122433	0	0.000104115	0	0.000148046	2.68334e-05
>SD_Ssd-52587	0.000208629	0.00060693	0.000388863	0	0	0	0.000237459	0	0.00111252	0	5.76868e-05	0.000164663	0.000553929	1.19917e-05	0	0	0	0	0.000298048	0.000147721	0.000566145	9.46589e-05	0.000133565	3.03721e-05	0	5.506e-05	0	0	0.000126845	5.84864e-05	7.64468e-05	0.000101719	3.75136e-05	4.30775e-05	0.000105496	0	0.000241502	0	0.000107267	0	2.60004e-05	0.0002331	0	0	0.000270015	0	0.000156063	0	0
>SD_Ssd-13714	0	0	0	0	0	0	0	0.00015915	5.29773e-05	0	0	0	0	0	0	2.8801e-05	0	0.00152759	0	0.000221582	0	0.000520624	0	0	0	0	0	0	4.22815e-05	0	0.000191117	0.000101719	0	0	0	0.000109532	0.000120751	0.000142313	0	3.83156e-05	5.20007e-05	5.82751e-05	7.71208e-05	3.06082e-05	0	2.60288e-05	0.000104042	0	5.36668e-05
>SD_Ssd-12955	0	0	0	4.0093e-05	0	0	0	0	0	0	0	0	0	0	0	0	0	0	0	0	0	0	0	0	0	0	4.09836e-05	0	0	0	0	0.000101719	0	0	0	0	6.03755e-05	3.55783e-05	0	0.0026821	0	0	0.000231362	9.18246e-05	0.000472526	2.60288e-05	5.2021e-05	0	2.68334e-05
>SD_Ssd-54752	4.17258e-05	5.51755e-05	7.77726e-05	0.00080186	0.000491932	0.000134048	0	3.18299e-05	0	0	0	0	0	0	0	0	0	0	4.96746e-05	7.38607e-05	0.000188715	0	0.000100174	0.000121488	0	0.00060566	0.00122951	0.000374195	8.4563e-05	0.00198854	0	0	0	0	0	0	0	0	0	0	0	0	0	0	0	0	0	0	0
>SD_Ssd-54753	0	0	0	0	0	0	0	0	0	0	0	0	0	0	0	0	0	0	0	0	0	0	0	0	0	0	0	0	0	0	0	0	0	4.30775e-05	0.000316489	0	0.000120751	0	0	3.83156e-05	0	0	5.14139e-05	0	0.000472526	0	0	0	0.00222717
>SD_Ssd-01196	4.17258e-05	5.51755e-05	0.000155545	4.0093e-05	9.83865e-05	0	0	0.000222809	0	2.50006e-05	0	0	7.91327e-05	2.39834e-05	0	2.8801e-05	0.000101746	0.000103565	0.000198699	7.38607e-05	0.00012581	4.73294e-05	3.33912e-05	0.000212604	0.00015775	5.506e-05	0	0	0	0	0	0.000203438	7.50272e-05	8.61549e-05	7.03309e-05	5.4766e-05	0	0.000106735	5.36337e-05	3.83156e-05	5.20007e-05	0.00011655	0.000154242	6.12164e-05	0.000337519	2.60288e-05	0	4.93486e-05	0.000107334
>SD_Ssd-01364	0.000709338	0.000110351	0	0	0	0	0	0	0	0	0	0.000362259	0.000316531	0.000155892	0	0	0	0.000129457	0	0	6.2905e-05	9.46589e-05	0.000734607	9.11162e-05	0	5.506e-05	0	0	0	0.000467891	3.82234e-05	0	0	0.000215387	0.000175827	0	6.03755e-05	3.55783e-05	5.36337e-05	0	0	0	0	0	0.000202511	0.000130144	0	0.000296092	0
>SD_Ssd-00658	0	0	0	0	0	0	5.93648e-05	0	0	0	0	0	7.91327e-05	0	0	0.000115204	2.03492e-05	2.58913e-05	0	0	0.00113229	0	0	0	0	0	0.000122951	7.48391e-05	8.4563e-05	0	7.64468e-05	0	0.000112541	0	0	0	0	0.000142313	0.000214535	3.83156e-05	0.000104001	5.82751e-05	0	0.000918246	0	0	0.000104042	0	0
>SD_Ssd-48919	0.000375532	0.000386228	0.000155545	0	0.000196773	0	5.93648e-05	3.18299e-05	0.000317864	0	0.000692241	0	0	1.19917e-05	3.69836e-05	2.8801e-05	0	2.58913e-05	0.000844469	0.000369303	0.000566145	7.09942e-05	6.67824e-05	3.03721e-05	9.01429e-05	5.506e-05	0	0.000149678	0.000338252	0.000350918	0	0	0	0	0.000105496	2.7383e-05	6.03755e-05	0	0	0	0	5.82751e-05	0	0	0	2.60288e-05	0	9.86972e-05	0
>SD_Ssd-48782	0	0	0.000233318	0	0	0	0	0	0	0	5.76868e-05	0	0	0	0	0	0	0	0	0	0	0	0	0	0	5.506e-05	0	0	0	0	0	0.000813752	0.000187568	8.61549e-05	0.000703309	0	0.000301878	0	0.000589971	7.66313e-05	2.60004e-05	5.82751e-05	0	3.06082e-05	0.00054003	0	0	0	8.05002e-05
>SD_Ssd-54754	0	0	0	4.0093e-05	0	0.00120643	0	0.000190979	0	0	0	6.58653e-05	0	3.59751e-05	3.69836e-05	0	8.13968e-05	0.00176061	0	0.000738607	0.00037743	0	0	0	0	0	0	0	0.000465097	0	0	0	0	0	0	0	0	0	0	0	0	5.82751e-05	0	0	0	0	0	0	0
>SD_Ssd-54755	0	0.000220702	0	0	0	0	0	0	5.29773e-05	0	0	0	0	0	0	0	0	0	0	0.000295443	0	0	0	0	0	0.00011012	0	0	0	0	0	0.000610314	3.75136e-05	0.000215387	0.00038682	0	0.000603755	0	0.000321802	0	2.60004e-05	0.0002331	0	0	0.000405022	0	0.000260105	9.86972e-05	0
>SD_Ssd-01147	0	0	7.77726e-05	8.0186e-05	0.0014758	0.000536193	5.93648e-05	6.36598e-05	0	0.000100003	0	0	0	0.000191867	0	2.8801e-05	0.000956412	0.000181239	0	0	0.00012581	0	3.33912e-05	0	0	0	0.000163934	0	4.22815e-05	0.000467891	0	0	0	0	0	0	0	0	0	3.83156e-05	0	0	0	3.06082e-05	0	0	0	0	0
>SD_Ssd-01305	0	5.51755e-05	0	4.0093e-05	9.83865e-05	0	0.000296824	9.54897e-05	0	2.50006e-05	5.76868e-05	0	7.91327e-05	2.39834e-05	3.69836e-05	5.7602e-05	0	0	0	0	0	4.73294e-05	0	6.07441e-05	0	0	0.00319672	7.48391e-05	4.22815e-05	0	0.000191117	0	0	4.30775e-05	0	2.7383e-05	0	7.11567e-05	0	0	7.80011e-05	0	0	9.18246e-05	0	0	0	0	0
>SD_Ssd-01252	0	5.51755e-05	0	0	0	0	0	0	0	0	0	0	0	0	0	0	0	0	0	0	0	0	0	0	0	0	0.00471311	0.000149678	0	0	0	0	0	0	0	0	0	0	0	0	0	0	0	3.06082e-05	0	0	0	0	0
>SD_Ssd-00025	0	0	0	0	0	0	0	0	0	0	0	3.29327e-05	0	9.59336e-05	0	0.000172806	0.00156689	0	0	0	0	0	3.33912e-05	0	0	0	0	0.000149678	0.000422815	0	0	0	0	0	7.03309e-05	0	0	0	0	7.66313e-05	0.000208003	0	0	0	0	0	0	0	2.68334e-05
>SD_Ssd-01292	0	0	0	0	9.83865e-05	0.000134048	0.000474918	0	0	0	0	0	0	0	0.00151633	0	0.000671523	0	0	0	0	0	0	3.03721e-05	0	0	0.000163934	0.00202066	8.4563e-05	0	0	0	0	0	0	0	0	0	0	0	0	0	0	0	0	0	0	0	0
>SD_Ssd-48669	0	5.51755e-05	0.000233318	0	0	0	0.000178094	0	0	2.50006e-05	0.000288434	3.29327e-05	7.91327e-05	2.39834e-05	3.69836e-05	0	4.06984e-05	0	0.000248373	0.000369303	0.000188715	0	0.000100174	0	0.000135214	0.00308336	4.09836e-05	0.000149678	4.22815e-05	5.84864e-05	0	0	3.75136e-05	0	7.03309e-05	0	0	0	0	0	0	0	0	0	0	0	0	0.000148046	8.05002e-05
>SD_Ssd-14477	0	0	0	0.00184428	0	0.000268097	0.00011873	0	0	0	0.000115374	3.29327e-05	0	1.19917e-05	3.69836e-05	0	6.10476e-05	0	0	7.38607e-05	0	0	0	0	0	0	8.19672e-05	7.48391e-05	0	0	0	0.000305157	0	0	0	2.7383e-05	6.03755e-05	3.55783e-05	0.000697238	3.83156e-05	5.20007e-05	5.82751e-05	0	0	0	5.20576e-05	0.000104042	9.86972e-05	2.68334e-05
>SD_Ssd-54756	4.17258e-05	0.000165526	0.00031109	0	0.000196773	0	0.000178094	0	5.29773e-05	5.00013e-05	0.000346121	6.58653e-05	0	1.19917e-05	3.69836e-05	0	0	0	0.000298048	0	0.000314525	0	0.00026713	0	9.01429e-05	0.00286312	0	7.48391e-05	0	5.84864e-05	0	0	3.75136e-05	8.61549e-05	0.000105496	0	0	0	0.000160901	0	0	5.82751e-05	0	0	6.75037e-05	0	0	0	8.05002e-05
>SD_Ssd-00704	0	0	7.77726e-05	0.000721674	0	0	0	0	0	0.000375009	0	0	0	0.000311784	0	0.000115204	0.000183143	0	0	0	0	7.09942e-05	3.33912e-05	0	0	0.00033036	0.000122951	7.48391e-05	4.22815e-05	0	0.000267564	0	0	0	0	0	0	0.000142313	0	3.83156e-05	7.80011e-05	0.00011655	5.14139e-05	0.000214257	0	0	0	0.000197394	0
>SD_Ssd-01133	0	0	0.000388863	0	0	0.000268097	0	0	0	0	0	0.00062572	0	0	3.69836e-05	0	0	0.000181239	0	0	0	0	0	0	0	0	0	7.48391e-05	0	0	0	0.000203438	0	4.30775e-05	3.51655e-05	0	0.000120751	0.000177892	5.36337e-05	3.83156e-05	0.000104001	0.00011655	0.000128535	0.000122433	6.75037e-05	0.000130144	5.2021e-05	0.000197394	0
>SD_Ssd-14411	0	5.51755e-05	0	0	0.000295159	0	0	0	0	0	0.0013268	3.29327e-05	7.91327e-05	0	0	0	0.000101746	0	0	0	6.2905e-05	0.000165653	0	0.000607441	0	0.00022024	0	0	0	0	0	0	0	4.30775e-05	0	0	0	0	0	0	0	0	0	0	0.000202511	0	0	0	0.000805002
>SD_Ssd-13050	0	0.000220702	0.00031109	0	0.000295159	0.000268097	0	6.36598e-05	5.29773e-05	0	0	0.000362259	7.91327e-05	0	0	0	0.000101746	5.17826e-05	0.000198699	0.000147721	0.00012581	0	3.33912e-05	0.000121488	0.000112679	0	0	0	0	0	0.00011467	0.000101719	0.000150054	0	3.51655e-05	0	6.03755e-05	0.000142313	0.000160901	0.000191578	0	5.82751e-05	0.000205656	9.18246e-05	6.75037e-05	0	0	9.86972e-05	5.36668e-05
>SD_Ssd-00641	0	0	0	0	0	0	0	0	0	0	0	0	0	0	0	0	0	0	0	0	0	0	0	0	0	0	0	0	0	0	0	0.000101719	0	0	0	0	0	0	0	0	0	0	2.57069e-05	0	0.000270015	0	0	0	0.00214667
>SD_Ssd-21252	0	0	0	0	0	0	0	0	0	0	0	0	0	0	0	0	0	0	0	0	0	0	0	0	0	0	0	0	0	0	3.82234e-05	0	0	0	0	2.7383e-05	6.03755e-05	3.55783e-05	5.36337e-05	0	0	0.000407925	7.71208e-05	6.12164e-05	0	0.000702777	5.2021e-05	0	2.68334e-05
>SD_Ssd-52465	0	0.000331053	0	0	0	0	0	0	0	0	0	3.29327e-05	0	0	0	0	0.000122095	0	4.96746e-05	0	6.2905e-05	0.000212982	0	0	2.25357e-05	5.506e-05	0	0	0	0	0	0.000101719	0.000112541	0.000129232	3.51655e-05	5.4766e-05	0	3.55783e-05	0.000160901	3.83156e-05	5.20007e-05	0	0.000102828	0	0.000135007	7.80864e-05	0	4.93486e-05	2.68334e-05
>SD_Ssd-54757	0.000125177	0	0	0	0.000196773	0	0	3.18299e-05	0.000158932	5.00013e-05	0	0.000197596	7.91327e-05	0.00041971	3.69836e-05	0	0.000386635	0.000466044	4.96746e-05	0	0	0	0	0.000334093	0	5.506e-05	8.19672e-05	7.48391e-05	0.000126845	0.000116973	0	0	0	0	0	0	0	0	0	0	0	0	0	0	0	2.60288e-05	0	0	2.68334e-05
>SD_Ssd-01026	0	0	0	0	0	0	0	0	0	0	0	0	0	0	0	0	0	0	0	0	0	0	0	0	0	0	0	0	0	0	0	0	0	0	0	0	0	0	0	0	0.000104001	0	0	0	0.000135007	0	0	0	0.00254917
>SD_Ssd-54758	0	0.000165526	0.000155545	0.000481116	0	0.000134048	0	0	0.000211909	0	0	3.29327e-05	0	0	0.0020341	2.8801e-05	2.03492e-05	0	0	0	0.00025162	0	3.33912e-05	0	0	0	0.000286885	0.000374195	0.000253689	0	3.82234e-05	0.000101719	3.75136e-05	4.30775e-05	0	0	0	3.55783e-05	0	3.83156e-05	0	0	0	0	0	0	0.000208084	0	0
>SD_Ssd-23724	4.17258e-05	5.51755e-05	0.000622181	0	9.83865e-05	0	5.93648e-05	0	0	0	0	0.000823316	0.000633062	0	0	0	0	0	0	0	0.00012581	0	0	0	0.000270429	0.00011012	0	0	0	5.84864e-05	0	0.000406876	7.50272e-05	0.000430775	0.000105496	0	0.000181127	7.11567e-05	0.000160901	7.66313e-05	5.20007e-05	0	0	3.06082e-05	0	2.60288e-05	5.2021e-05	4.93486e-05	0
>SD_Ssd-21247	0	0	0	0	0	0	0	0	0	0	0	0	0	0	0	0	0	0	0	0	0	0	0	3.03721e-05	0	0	0	0	0	0	0	0.000203438	0.000750272	4.30775e-05	0	0	0	0.00021347	0	0.000114947	0.00114402	0.000291375	0.000154242	3.06082e-05	0	0.000156173	0.000260105	0	0
>SD_Ssd-13567	0	0	0	0	0	0	0	0.000413789	0	2.50006e-05	0	0	0	0	0	0	0	0	0	0	0	0	0	0	6.76072e-05	0	0	0	0	0	0	0.00101719	3.75136e-05	0.000215387	0	0	0	0	0	3.83156e-05	0	0	0	0	0.000607533	0	0	0	0.000536668
>SD_Ssd-54759	0.00079279	0.000275877	0.00031109	0	0.000491932	0	5.93648e-05	3.18299e-05	0.000317864	0.000175004	0.000288434	9.8798e-05	0.000395664	8.39419e-05	3.69836e-05	5.7602e-05	2.03492e-05	0	0.000248373	0.000369303	0.00012581	7.09942e-05	6.67824e-05	0.000182232	4.50714e-05	5.506e-05	0	0	0.000253689	0.000116973	3.82234e-05	0	3.75136e-05	0	0.000105496	0	6.03755e-05	0	5.36337e-05	0	2.60004e-05	0	0	0	0	0	0	0	0
>SD_Ssd-12979	0	0	0	0	0	0	0	0	0	0	0	3.29327e-05	0	0	7.39672e-05	0	0	0	0	0	0	0	0	0	0	0	0	0	0	0	0	0.000305157	0.000637731	0.00017231	0	8.2149e-05	0	0	0.000107267	0.00061305	7.80011e-05	0.0002331	0	0	0.00054003	0.000156173	0	0	2.68334e-05
>SD_Ssd-48330	0	0.000165526	0	0	0.000787092	0.000402145	0.000356189	9.54897e-05	0	0	0.000115374	0	0.000474796	9.59336e-05	0	2.8801e-05	0	0	9.93493e-05	0.000147721	0.000188715	2.36647e-05	0.000434086	0.000273349	2.25357e-05	0.00016518	0	0	4.22815e-05	0.000116973	0	0.000203438	3.75136e-05	8.61549e-05	0.000140662	5.4766e-05	0	0	5.36337e-05	0	7.80011e-05	0.000291375	0	0	6.75037e-05	2.60288e-05	0.000156063	0	0
>SD_Ssd-54760	0	0	0	0	0	0	0	0	0	0	0	0	0	0	0	0	0	0	0	0	0	0	0	0	0	0	0	0	0	0	0.000152894	0.000305157	0.000187568	0.000301542	0.000210993	0	0.00054338	0.000249048	0.000482703	0.000153263	5.20007e-05	0.000524476	0.000154242	3.06082e-05	0.000135007	5.20576e-05	0.000364147	0	5.36668e-05
>SD_Ssd-01127	0	5.51755e-05	0	0	0.000196773	0	0.000653013	6.36598e-05	0.000105955	5.00013e-05	0	3.29327e-05	7.91327e-05	2.39834e-05	0.000221902	0.000806428	0	0	0	0	6.2905e-05	2.36647e-05	0	3.03721e-05	0	0	0.000942623	0	0	0.000526377	0.000152894	0.000101719	0	0.000129232	0	0	6.03755e-05	3.55783e-05	0	0	0	0	0	3.06082e-05	0	0	0	9.86972e-05	2.68334e-05
>SD_Ssd-01195	0	5.51755e-05	0.000155545	0.000601395	0	0.000268097	0.00011873	6.36598e-05	5.29773e-05	0	0	3.29327e-05	0	0	3.69836e-05	0.000201607	0.000203492	5.17826e-05	0	0	0.000188715	0	0	9.11162e-05	2.25357e-05	0	0.000614754	0.000748391	0	0.000994268	0.000191117	0	0	0	0	0	0	3.55783e-05	5.36337e-05	0	0.000104001	0	0	6.12164e-05	0	7.80864e-05	0	0	0
>SD_Ssd-39813	0	0	0	0.000441023	0	0.000134048	0	0	0	0	0	0	0	1.19917e-05	0	2.8801e-05	0	0	0	0	0	0	0	0	0	5.506e-05	0	0.000149678	0.00405902	0	0	0	0	0	0	0	0	0	0	0	0	0	0	0	0	0	0	0	0
>SD_Ssd-21281	0	0	7.77726e-05	0	0	0	0	9.54897e-05	0	0	0.000288434	0.000559855	0	0	0	0	0	0	0	0	0	0	3.33912e-05	6.07441e-05	0	0	0	0.000149678	0.000169126	0	0	0.000101719	0	0	0	8.2149e-05	0	3.55783e-05	0	0	7.80011e-05	0	2.57069e-05	3.06082e-05	0	0.000624691	0	0	0
>SD_Ssd-54761	0.000458984	0.000165526	0.000233318	0	0.000196773	0.000134048	0.00011873	3.18299e-05	0.000582751	0.000100003	0.000403807	3.29327e-05	7.91327e-05	5.99585e-05	7.39672e-05	5.7602e-05	2.03492e-05	5.17826e-05	0.000596096	0.000295443	0.00025162	4.73294e-05	0.000133565	3.03721e-05	0.000202821	0.00011012	0	7.48391e-05	0.000338252	5.84864e-05	0	0.000101719	3.75136e-05	0	0	2.7383e-05	0	0	0	0	0	5.82751e-05	2.57069e-05	0	0	0	0	0	0
>SD_Ssd-48732	4.17258e-05	5.51755e-05	7.77726e-05	0	0.000196773	0.000670241	5.93648e-05	0.00124137	5.29773e-05	7.50019e-05	0.000115374	0	0.000158265	3.59751e-05	3.69836e-05	2.8801e-05	2.03492e-05	0	0.000198699	0.000221582	0.00012581	0	0.000534259	3.03721e-05	6.76072e-05	5.506e-05	0	7.48391e-05	4.22815e-05	0.000116973	7.64468e-05	0	0	0	3.51655e-05	0	0	0	0	0	5.20007e-05	0	0	0	6.75037e-05	0	0	0	0
>SD_Ssd-48915	0	0	0	0	0	0	0	0	0	0	0	3.29327e-05	0	0	0	0	0	0	0	0	0	0	0	0	0	0	0	0	0	0	3.82234e-05	0	0	0	0	0.000164298	0	0.000106735	0.000160901	0	2.60004e-05	0.00011655	0.000359897	0.000153041	0	5.20576e-05	0.000208084	0	0
>SD_Ssd-21309	0	5.51755e-05	0	0.000721674	0	0	0	0.000763918	0	0	0.00017306	0	0	0	0.000702689	2.8801e-05	0	2.58913e-05	0	0	6.2905e-05	0	3.33912e-05	0	2.25357e-05	0	0.000983607	0.00082323	4.22815e-05	0	7.64468e-05	0	0	0	0	0	0	0	0	0	2.60004e-05	0	0	3.06082e-05	0	5.20576e-05	0	0	0
>SD_Ssd-54762	0.000125177	0.000165526	0.000388863	0	0.000196773	0	0.000237459	0	5.29773e-05	0	0.000865301	9.8798e-05	0.000237398	1.19917e-05	0.000110951	5.7602e-05	0	7.76739e-05	0.000149024	0.000221582	0.00012581	2.36647e-05	0.000100174	0	4.50714e-05	5.506e-05	0	0	4.22815e-05	0.000350918	0	0.000203438	0	4.30775e-05	0.000105496	0	0.000181127	0	0.000160901	0	0	5.82751e-05	0	0	0.000270015	2.60288e-05	5.2021e-05	0.000197394	0
>SD_Ssd-01222	0	0	0	0	0	0	0	0	0	0	0	0	0	0	0	0	0	0	0	0	0	0	0	0	0	0	0.000245902	0.000523874	0	0	0	0.000203438	0	0	0	0	0	0	0	0	0	0	0.000411311	0	0	0	0	4.93486e-05	0
>SD_Ssd-54763	0.000458984	0.000386228	0.000155545	0	0.000393546	0.000134048	0	9.54897e-05	0.000211909	0.000125003	0.000346121	3.29327e-05	0.000395664	8.39419e-05	7.39672e-05	0.000115204	6.10476e-05	2.58913e-05	0.000298048	7.38607e-05	0.00012581	7.09942e-05	3.33912e-05	6.07441e-05	6.76072e-05	0.00022024	0	7.48391e-05	0.000591941	0	0	0	0	8.61549e-05	3.51655e-05	0	6.03755e-05	0	0	3.83156e-05	0	0	0	0	0	0	0	0	0
>SD_Ssd-01183	0.000333806	0.000110351	0	0.000160372	0	0	5.93648e-05	6.36598e-05	0.000105955	7.50019e-05	5.76868e-05	3.29327e-05	0.000237398	2.39834e-05	0	0.000115204	0.000305238	5.17826e-05	4.96746e-05	0.000147721	0	0	0.00026713	0.000364465	2.25357e-05	5.506e-05	8.19672e-05	0	8.4563e-05	0.0016961	0	0	0	0	0	0	0	0	0	0	2.60004e-05	0	0	0	0	2.60288e-05	0	0	0
>SD_Ssd-00061	0	0	0	0	0	0	0	0	0	0	0	0	0	0	0	0	0	2.58913e-05	0	0	0	0	0	0	0	0	0	0	0	0	0.000382234	0	0.000375136	0.00017231	3.51655e-05	0	0.000181127	0.00042694	0.000482703	0	0.000182003	0.00011655	0.000231362	0.000244865	0	0.000234259	0.000260105	0	8.05002e-05
>SD_Ssd-00137	0	5.51755e-05	7.77726e-05	0	9.83865e-05	0	5.93648e-05	0	0	0	0	3.29327e-05	0	0	7.39672e-05	0	0.000162794	0.000103565	4.96746e-05	7.38607e-05	6.2905e-05	0	3.33912e-05	3.03721e-05	0	0	0	0.000149678	0	5.84864e-05	0	0.000101719	0.000225082	8.61549e-05	0	2.7383e-05	0.000120751	0	0.000160901	0.000727997	5.20007e-05	0	0.000102828	3.06082e-05	6.75037e-05	0.000130144	0	4.93486e-05	0
>SD_Ssd-00583	8.34516e-05	0	0.000155545	0	0	0.000938338	0	0.00015915	0.000158932	0	0.000115374	0.000131731	0.000158265	7.19502e-05	0.000110951	0	0	2.58913e-05	0.000298048	0.000443164	0	0.000141988	0.000133565	0.00015186	2.25357e-05	0	0	0.000149678	4.22815e-05	5.84864e-05	0.000152894	0.000101719	7.50272e-05	0	3.51655e-05	0	0.000181127	0	0.000160901	7.66313e-05	0	5.82751e-05	0	6.12164e-05	0.000405022	2.60288e-05	0	0.000148046	0
>SD_Ssd-13798	0	0	0.000155545	4.0093e-05	9.83865e-05	0	0	0.00012732	0	5.00013e-05	0	0	0	0	0.000369836	2.8801e-05	2.03492e-05	5.17826e-05	0	0	6.2905e-05	0	3.33912e-05	0	2.25357e-05	0	0.00192623	0.00164646	4.22815e-05	0.000350918	3.82234e-05	0	3.75136e-05	0	0	0	0	0	0	0	2.60004e-05	0	0	6.12164e-05	0	0	0	0	0
>SD_Ssd-00352	0	0	0	0	0	0	0	0	0	0	0	0	0	0	0	0	0	0	0	7.38607e-05	0	0	0	0	0	0	0.00368852	0	0	0	0	0	3.75136e-05	0	3.51655e-05	0.000219064	6.03755e-05	0	0	0	0	0	0	3.06082e-05	0	0	5.2021e-05	0	0
>SD_Ssd-00621	4.17258e-05	5.51755e-05	0	4.0093e-05	0	0	5.93648e-05	0	0.000158932	2.50006e-05	0	6.58653e-05	0	4.79668e-05	0	2.8801e-05	0	0	0	0	0.000440335	0	0	6.07441e-05	0	0	0.00045082	0.000149678	4.22815e-05	0.000116973	0.00011467	0.000101719	0	0.000258465	3.51655e-05	0	6.03755e-05	0.00021347	5.36337e-05	3.83156e-05	0.000182003	5.82751e-05	5.14139e-05	6.12164e-05	0.000405022	0	5.2021e-05	0	0
>SD_Ssd-00694	0	0	0	0	0	0	0	0	0	0	0	3.29327e-05	0	0	0	2.8801e-05	0	0	0	0	0	2.36647e-05	0	0	0	0	0	0	0	0	0	0.000203438	0.000262595	8.61549e-05	0.000175827	0	0.000181127	7.11567e-05	0.000321802	0.000383156	0	0	5.14139e-05	0	0.000135007	0.000130144	0	0.000197394	2.68334e-05
>SD_Ssd-01168	0	0	0	0	0	0	0	0	0.000635728	0	0.000115374	0	0	0	0	0	0	0.00020713	0	0	0	0	0	3.03721e-05	0	0	0	7.48391e-05	4.22815e-05	0.000116973	3.82234e-05	0.000101719	3.75136e-05	0	0	2.7383e-05	0	0.000177892	0.000160901	7.66313e-05	0.000156002	0.000932401	0	0.000306082	0	0.000286317	0	0.000444137	0
>SD_Ssd-01192	0	0.000165526	0	0.000320744	0.000491932	0.000268097	0.000178094	6.36598e-05	5.29773e-05	7.50019e-05	0	6.58653e-05	0	0	0	5.7602e-05	8.13968e-05	5.17826e-05	0.000149024	0.000221582	0.000188715	4.73294e-05	3.33912e-05	0.000182232	0	0.00011012	0.000532787	7.48391e-05	0.000422815	0.000116973	7.64468e-05	0	0	0	7.03309e-05	0	0	3.55783e-05	5.36337e-05	0	2.60004e-05	5.82751e-05	0	0	0.000135007	5.20576e-05	0.000104042	4.93486e-05	0
>SD_Ssd-47779	0	0	0	0	0	0	0	0	0	0	0	0	7.91327e-05	0	0	0	0	0	4.96746e-05	0	0	0.000118324	0	0	0	0	0	0	0	0	3.82234e-05	0.000203438	0	4.30775e-05	0.000175827	0.000191681	6.03755e-05	0	0.000107267	3.83156e-05	0.000208003	5.82751e-05	0.000257069	0.000214257	0.000135007	0.000234259	0.000156063	0.000148046	8.05002e-05
>SD_Ssd-01236	4.17258e-05	0.00126904	7.77726e-05	0.000561302	0	0.000402145	5.93648e-05	9.54897e-05	0	0.000100003	5.76868e-05	6.58653e-05	0.000158265	1.19917e-05	0	0	6.10476e-05	5.17826e-05	0	7.38607e-05	0.00037743	9.46589e-05	0.000100174	0.000212604	0.000292964	5.506e-05	4.09836e-05	7.48391e-05	0	0.000292432	0	0	0	0	3.51655e-05	0	0	0	0	0	0	0	0	0	0	0	0	0	2.68334e-05
>SD_Ssd-51953	0	0	0	0	0	0	0	0	0	0	5.76868e-05	0	0	0	0	0	4.06984e-05	0	0	0	0	0.000331306	3.33912e-05	0	0	5.506e-05	0	0	0	0	0	0.000101719	3.75136e-05	0.000129232	7.03309e-05	0.000164298	0.000120751	0	0.000268168	7.66313e-05	5.20007e-05	5.82751e-05	2.57069e-05	0.000153041	0.000202511	0.000130144	0.000156063	0.000246743	0.000134167
>SD_Ssd-26712	0	0	0	0	0	0	0	3.18299e-05	0	0	0	0	0	0	0	0	0	0	0	0	0	0.000212982	0	0	0	0	0	0	0	0	3.82234e-05	0	0	0	0	0	0	0	0	0	0	0	0.000205656	0	0.000270015	0	0	0	0.00214667
>SD_Ssd-01199	0	0	0	0.000481116	0	0	0.000415554	3.18299e-05	0	0	0	0	0	0	0.000258885	8.6403e-05	0.000468031	2.58913e-05	0	7.38607e-05	0.00012581	0	0	0	0	0	0.000778689	0.000523874	0.000211408	0	0.000420457	0	3.75136e-05	4.30775e-05	0	0	0	0	5.36337e-05	0	2.60004e-05	0	0	6.12164e-05	0	0	0	0	0
>SD_Ssd-21306	0	0	7.77726e-05	0.000200465	9.83865e-05	0.000134048	0	0	0	5.00013e-05	0	3.29327e-05	0	1.19917e-05	0	2.8801e-05	4.06984e-05	5.17826e-05	4.96746e-05	7.38607e-05	6.2905e-05	0	3.33912e-05	0	2.25357e-05	0	0.000327869	7.48391e-05	0.000338252	0.00356767	0	0	3.75136e-05	4.30775e-05	0	2.7383e-05	0	0	0	0	0	5.82751e-05	0	0	0	2.60288e-05	5.2021e-05	0	0
>SD_Ssd-13075	0	0.000165526	0.000388863	0	0	0	0	0	0.000158932	2.50006e-05	0	0.000724518	0	4.79668e-05	0	0	0	0.000129457	0.000298048	0.000960189	0.00025162	0.00085193	0	0	0	0	8.19672e-05	0	0	0	0	0.000101719	0	0	0	0	0	0	0	0	0	0	0	6.12164e-05	0	0	0	0	0
>SD_Ssd-54764	0	0	0	0	0	0	0	0	0	0	5.76868e-05	0	0	0	0	0	0	0	0	0	0	9.46589e-05	0	0	0	0.00011012	0	0	0	0	0	0.000101719	3.75136e-05	0	0	2.7383e-05	0	0	0	0	0	0	2.57069e-05	0	0.000202511	0	0.000156063	0	0.00139534
>SD_Ssd-54765	0	5.51755e-05	0	0	0	0	0	0	0	0	0	0	0	0	0	0	0	0	0	0	0.000188715	0	0	0	0	5.506e-05	0	0	0	0	0	0.000203438	0.000187568	4.30775e-05	0.00038682	0	0.000301878	0	0.000375436	0.000153263	0	5.82751e-05	5.14139e-05	3.06082e-05	0.000337519	0.00020823	0.000312126	0	0
>SD_Ssd-01208	0	0	0	0	0	0.000268097	0	6.36598e-05	0	0	0	6.58653e-05	0	0	0	0	0	0	0	0	0	0.000165653	0	0	0	0	0	0	0	0	0	0.000406876	0.000262595	0	0	2.7383e-05	0	0	5.36337e-05	0	0.000182003	0	0.000102828	0.00033669	6.75037e-05	2.60288e-05	0.000260105	4.93486e-05	0
>SD_Ssd-39176	0	0.000110351	7.77726e-05	0	0	0.000268097	0.000178094	0	0	0	0	0	0.000316531	0	0	0	0	0	0	0	0.00012581	0	0	0	0	0	0	7.48391e-05	0	0.000292432	3.82234e-05	0.000203438	0.000112541	0	0.000140662	0.000136915	0.000422629	3.55783e-05	0.000160901	3.83156e-05	0.000156002	0.0002331	2.57069e-05	3.06082e-05	6.75037e-05	2.60288e-05	0.000468189	0	2.68334e-05
>SD_Ssd-54766	0	5.51755e-05	0	0	0	0	0	0	0	0	0	0	0.000237398	0	0	0	0	0	0	0	0.00025162	0	0	6.07441e-05	0	0.00049554	4.09836e-05	0	0	0	0	0.000915471	0.000187568	8.61549e-05	0.000175827	0	0.000362253	3.55783e-05	0.000268168	0.000153263	0	0	7.71208e-05	3.06082e-05	0.000202511	0	0.000104042	0	0
>SD_Ssd-54767	0	5.51755e-05	0	0	0	0.000134048	0.000237459	3.18299e-05	5.29773e-05	0	0	0	0	0	0	2.8801e-05	0	0	0	0	0	0	0	0	0	0	4.09836e-05	0	4.22815e-05	0.000175459	0.000191117	0.000101719	7.50272e-05	0	0.000140662	0.000246447	0.000120751	0.000106735	0.000107267	0	0.000104001	5.82751e-05	0.000102828	3.06082e-05	0.000135007	0.000130144	0.000572231	0.000197394	2.68334e-05
>SD_Ssd-00023	0	0	7.77726e-05	0	0	0	0.000890472	0	0.000105955	0	0	0	7.91327e-05	0	7.39672e-05	0.000547219	0	0	0	0	0	0	0	0	0	0	0	0.000149678	0	0	0.000879138	0	0.000112541	0	7.03309e-05	0.000136915	0.000120751	0	5.36337e-05	3.83156e-05	0	5.82751e-05	0	0	0	0	0.000312126	9.86972e-05	0
>SD_Ssd-54768	0.000125177	0.000110351	0	0	0.000393546	0.000134048	0.00011873	6.36598e-05	0	2.50006e-05	0.00017306	0	0.000316531	3.59751e-05	0	5.7602e-05	0	0	0.000248373	0.000369303	6.2905e-05	0	0.000233738	0.000273349	0	0	0	0	4.22815e-05	5.84864e-05	0	0	3.75136e-05	0.000129232	0.000175827	5.4766e-05	0.000181127	0	0.000160901	0	7.80011e-05	0.0002331	0	0	0.000742541	0	0.000156063	0	2.68334e-05
>SD_Ssd-54769	0	5.51755e-05	0	0	0	0	0.000593648	0.00012732	0	0	0	0	7.91327e-05	0.000503651	0	2.8801e-05	2.03492e-05	7.76739e-05	0.000447072	0	0	0	0	9.11162e-05	0	0	0	0.000449035	0	5.84864e-05	7.64468e-05	0.000101719	3.75136e-05	0.000129232	3.51655e-05	2.7383e-05	0	0	0.000160901	0	0	0	0	0	0	2.60288e-05	0.000104042	4.93486e-05	0
>SD_Ssd-49836	0.000375532	0.000110351	0.000233318	0	0.000196773	0	0	0.00015915	0.000158932	0.000300008	5.76868e-05	6.58653e-05	7.91327e-05	0.0001439	0.000184918	0.000172806	8.13968e-05	7.76739e-05	9.93493e-05	0.000147721	6.2905e-05	4.73294e-05	0.000166956	9.11162e-05	0.000180286	0.00022024	0	0	0.000126845	0	3.82234e-05	0	0	0	0	0	0	0	0	0	0	0	0	0	0	0	0	0	0
>SD_Ssd-49124	0.000250355	0	0.000155545	0	0.000295159	0.000268097	0	3.18299e-05	0.000264887	0	0.000403807	0	7.91327e-05	3.59751e-05	3.69836e-05	8.6403e-05	0	2.58913e-05	0.000149024	0	0	4.73294e-05	3.33912e-05	0	0	0.00011012	0	0.000224517	8.4563e-05	0	3.82234e-05	0.000203438	3.75136e-05	0.00017231	0.000351655	5.4766e-05	0	0	0	0	5.20007e-05	0	2.57069e-05	0	0.000270015	2.60288e-05	0.000104042	9.86972e-05	0
>SD_Ssd-54770	0	0	0	0	0	0	0	0	0	0	0	0	0	0	0	0	0	0	0	0	6.2905e-05	0.000283977	0	0	0	0	0	0	0	0	3.82234e-05	0.000101719	3.75136e-05	8.61549e-05	7.03309e-05	0.000109532	6.03755e-05	3.55783e-05	0.000160901	0	0.000182003	5.82751e-05	7.71208e-05	0.000244865	6.75037e-05	0.000286317	0.000104042	9.86972e-05	8.05002e-05
>SD_Ssd-00055	0	5.51755e-05	0	0	0	0	0	0	0	2.50006e-05	0	0	0	0	0	0	0	0	9.93493e-05	0.000295443	0	4.73294e-05	0	0	0	0.0008259	8.19672e-05	0	0	0	0	0	0	0.00017231	0.000281324	0	0	0	5.36337e-05	0.000421472	0.000156002	0.00011655	5.14139e-05	0	0.000337519	0	0	4.93486e-05	0
>SD_Ssd-00217	0	5.51755e-05	0	0	0	0	0	3.18299e-05	0	2.50006e-05	0	0.000362259	0.000237398	0	0	2.8801e-05	0	5.17826e-05	0	0	0.00012581	2.36647e-05	0	3.03721e-05	0.000112679	0	0	0	0	0	0	0.000203438	0.000187568	4.30775e-05	0.000140662	2.7383e-05	6.03755e-05	0.000106735	5.36337e-05	0.000306525	5.20007e-05	0	2.57069e-05	6.12164e-05	0.000135007	7.80864e-05	5.2021e-05	0	2.68334e-05
>SD_Ssd-21284	0	5.51755e-05	0	0	0	0	0	0	0	0.000300008	0	0.000362259	7.91327e-05	0.000131909	0	2.8801e-05	0.000142444	0	0	0	0.00025162	0	0	9.11162e-05	0	0	0.00122951	0	0.000634223	0.000233945	0	0	0	0	0	0	0	0	0	0	0	0	0	0	0	0	0	0	2.68334e-05
>SD_Ssd-54771	0.000458984	0.000220702	0	0	0.000491932	0	0	3.18299e-05	0.000317864	0.000175004	5.76868e-05	6.58653e-05	0.000316531	0.0001439	0	5.7602e-05	4.06984e-05	0	0.000198699	0.000369303	6.2905e-05	0.000141988	3.33912e-05	0	0.00015775	0.00022024	0	7.48391e-05	0.000465097	0	0	0	0	4.30775e-05	3.51655e-05	2.7383e-05	0	0	0	0	0	0	0	0	0	0	5.2021e-05	0	0
>SD_Ssd-54772	0	0	0	0	0	0	0	0	0	0	5.76868e-05	0	0.000158265	0	0	0	0	0	0.000198699	7.38607e-05	6.2905e-05	0	0	0	0	0.00016518	0	0	0	0	0	0.000406876	0	0.000215387	0.000246158	2.7383e-05	0.000362253	3.55783e-05	0.000214535	0	2.60004e-05	0.00034965	0	3.06082e-05	0.00054003	2.60288e-05	0.000104042	4.93486e-05	8.05002e-05
>SD_Ssd-01297	0	0	0.000388863	0.000521209	0	0	0	0.00015915	0	0	0	0	0	7.19502e-05	0.000147934	0	0	0.000440152	0	0.000295443	0	0	0	6.07441e-05	0	0	4.09836e-05	0.000299356	0	0	0	0.000406876	0	0	0	0	0	0	0	0	7.80011e-05	5.82751e-05	2.57069e-05	0	0	0.000546605	0.000104042	0	0
>SD_Ssd-22148	4.17258e-05	0.000220702	0	0	0.000295159	0.000268097	0.000474918	9.54897e-05	0.000211909	0	0.000692241	3.29327e-05	0.000158265	2.39834e-05	0.000184918	0.000172806	0	5.17826e-05	9.93493e-05	0	0	2.36647e-05	0.000200347	3.03721e-05	6.76072e-05	0	0	0	4.22815e-05	0	0	0	0	8.61549e-05	0.000175827	2.7383e-05	0	0	0.000160901	0	0	0	0	3.06082e-05	0.000135007	0	0.000104042	9.86972e-05	0
>SD_Ssd-22859	0.000375532	0	0.000155545	0	0.000295159	0.000134048	0	0.00015915	0.000105955	0.000250006	0.000115374	9.8798e-05	7.91327e-05	4.79668e-05	0.000110951	0.000201607	8.13968e-05	7.76739e-05	0.000149024	7.38607e-05	0	7.09942e-05	0.00026713	0.00015186	0.000112679	0.00011012	0	7.48391e-05	0.000169126	0	0	0	0	4.30775e-05	0	0	0	0	0	3.83156e-05	0	5.82751e-05	0	0	0	0	0	0	0
>SD_Ssd-54773	4.17258e-05	0.000220702	0	0	0	0	0	0	0.000423819	0.00040001	0	0.000856249	0	0	0.000295869	0	2.03492e-05	5.17826e-05	0	0	6.2905e-05	0	0	0	2.25357e-05	0	0.000327869	0.000149678	4.22815e-05	0.000994268	3.82234e-05	0	0	0	0	0	0	0	0	0	0	0	0	0	0	0	0	0	0
>SD_Ssd-54774	0.000125177	0.000496579	7.77726e-05	0	0.000196773	0	5.93648e-05	9.54897e-05	0	7.50019e-05	0.000634554	3.29327e-05	0.000158265	4.79668e-05	3.69836e-05	5.7602e-05	6.10476e-05	0	0.000447072	0.000147721	0.00012581	4.73294e-05	3.33912e-05	0.000121488	0.000135214	0.00016518	4.09836e-05	0	8.4563e-05	0.000116973	7.64468e-05	0	0	4.30775e-05	0.000105496	0	0.000181127	0	5.36337e-05	0	0	0	0	3.06082e-05	0	2.60288e-05	0	0	0
>SD_Ssd-54775	0	5.51755e-05	0.000155545	0	0	0	0	0	0	0	0	3.29327e-05	0.000316531	0	0	0	0	0	0	0	0.000314525	0	0	0	0	0.0002753	0	0	0	0	0	0.000712033	0.000112541	0.000129232	0.000421985	0	0.000241502	3.55783e-05	0.000107267	7.66313e-05	0	0	0	3.06082e-05	0.000135007	5.20576e-05	0.000208084	0	2.68334e-05
>SD_Ssd-54776	4.17258e-05	0	7.77726e-05	8.0186e-05	0	0	0	3.18299e-05	0	0	0	6.58653e-05	0	7.19502e-05	0	0	0	0.000103565	0	7.38607e-05	0	0	3.33912e-05	0	0	0	0	0.000299356	0.00118388	0	0.000152894	0.000101719	0.000112541	8.61549e-05	0	0.000109532	0	7.11567e-05	5.36337e-05	0	2.60004e-05	0	0	0	6.75037e-05	5.20576e-05	0.000208084	0.000197394	8.05002e-05
>SD_Ssd-21248	0	0	0	4.0093e-05	0	0	0	0	0	0	0	3.29327e-05	0	0	0	0	0	0	0	0	0	0	0	0	0	0	0	0	0	0	0	0	0	0	0	0	0	0	0	0	0	0.000174825	0.000128535	0.00202014	0	0	0	0	0
>SD_Ssd-21244	0	5.51755e-05	0	0	0	0	5.93648e-05	0	0	0	0	0.000131731	0	0	0	0	0	0	0	0	0	0	0	0	0	0	0	7.48391e-05	0	0	0	0	0	0	0	5.4766e-05	0	7.11567e-05	0.000268168	0	0.000130002	0	0	6.12164e-05	0.000135007	5.20576e-05	0.000416168	0.00246743	0
>SD_Ssd-21392	0	0	0	0	0	0.000134048	0	0	0	0	0	0	0	0	0	0	0.00187213	2.58913e-05	0	0	0	0	0	0	0	0	0	0	0	0	0	0	0	0	0	0	0	0	0	0	2.60004e-05	0	2.57069e-05	0	0	2.60288e-05	0	0	0
>SD_Ssd-14343	0	0	0	0	0	0	0	0	0	0	0	0	0	0	0	0	0	2.58913e-05	0	0	0	4.73294e-05	0	0	0	0	0	0	0	0	0	0.000101719	0	0	0	0	0	0	0	0.000306525	2.60004e-05	0	2.57069e-05	0.000153041	6.75037e-05	5.20576e-05	0	0	2.68334e-05
>SD_Ssd-54777	0	0	0	0	0	0	0	0	0	2.50006e-05	0	0	0	0	0	0	0	0	0	0	0	0	0	0	0	0	0	0	0	0	0	0	0	0	0	0	0	0	0	0.00352504	0	5.82751e-05	2.57069e-05	0	6.75037e-05	0	0	0	0
>SD_Ssd-00458	0	0	7.77726e-05	0	0	0	0	9.54897e-05	0	2.50006e-05	0	9.8798e-05	7.91327e-05	0.000167884	7.39672e-05	2.8801e-05	0.00024419	0	9.93493e-05	7.38607e-05	0.00025162	7.09942e-05	0	3.03721e-05	4.50714e-05	0.00011012	0	0	0	0	3.82234e-05	0.000101719	0.000112541	8.61549e-05	0.000175827	0	0.000120751	3.55783e-05	0	0.000229894	2.60004e-05	0	0	3.06082e-05	0	0.000104115	0	9.86972e-05	0
>SD_Ssd-01242	0	0	0	0	0	0	0	0	0	0	0	0	0	0	0	0	0	2.58913e-05	0	0	0	4.73294e-05	0	0	0	5.506e-05	0	0	0	0	3.82234e-05	0	0	0.000215387	3.51655e-05	0.000246447	0.000120751	7.11567e-05	0.000160901	3.83156e-05	0.000208003	0.000291375	7.71208e-05	0.000275474	0	0.000130144	5.2021e-05	4.93486e-05	8.05002e-05
>SD_Ssd-45565	0	0	0	0	0	0	0	0	0	0	0	0	0	0	0	0	0	0	0	0	0	0	0	0	0	0	0	0	0	0	3.82234e-05	0.000203438	7.50272e-05	0.000646162	0.000210993	0	0.000603755	0	0.000268168	0	2.60004e-05	0.000524476	0	0	0.000270015	0	0.000364147	4.93486e-05	0
>SD_Ssd-12890	0	0	7.77726e-05	0	0	0	0	0	0	0	0	3.29327e-05	0	0.000107925	0	2.8801e-05	0	0	0	0	0.00012581	2.36647e-05	0	0	0	0	4.09836e-05	0	0	0	0.000191117	0.000203438	0.000112541	0	0	0.000191681	0	0.000391362	0.000107267	0.000114947	2.60004e-05	5.82751e-05	2.57069e-05	0	0.000135007	5.20576e-05	5.2021e-05	0.000197394	2.68334e-05
>SD_Ssd-54778	0	0	0.00031109	0.000320744	0	0	0	0	0	2.50006e-05	0	0	0	0	3.69836e-05	0	0.000162794	0	0	0.000295443	0	2.36647e-05	0	0	0	0	0.00172131	7.48391e-05	0.000169126	0	3.82234e-05	0	0	4.30775e-05	0	0	6.03755e-05	3.55783e-05	0.000160901	0	2.60004e-05	0	0.000102828	0	0	0	5.2021e-05	4.93486e-05	0
>SD_Ssd-54779	0	0	0	0	0	0	0	0	0	0	0	0	0	0	0	0	0	0	0	0	0	0	0	0	0	0	0	0	0	0	0.00011467	0.000305157	0.000112541	0.000473852	0.000140662	2.7383e-05	0.000483004	0.000106735	0.000375436	0	0.000104001	0.000524476	0.000128535	6.12164e-05	0	0.000104115	0.000156063	0	2.68334e-05
>SD_Ssd-00285	0	5.51755e-05	7.77726e-05	4.0093e-05	0	0	0.00142476	0	0	0	0	0	0	1.19917e-05	3.69836e-05	0	0	5.17826e-05	0	0	6.2905e-05	0	0	0	0	0	0	0	0.00257917	0	0	0	0	0	0	0	0	0	0	0	0	0	0	0	6.75037e-05	0	0	0	0
>SD_Ssd-22486	0	5.51755e-05	0.000155545	0	0	0	5.93648e-05	0	0	0	0	0.00102091	0	3.59751e-05	3.69836e-05	0	2.03492e-05	0	0	0.000369303	0	0	3.33912e-05	0	0	0	0	0	0	0	0	0.000305157	0	0.000430775	0	0	0	3.55783e-05	0.000321802	0.000153263	5.20007e-05	0.000174825	2.57069e-05	6.12164e-05	6.75037e-05	0	5.2021e-05	0	0
>SD_Ssd-21294	0	0	7.77726e-05	0	0	0.00134048	0	0	0	0.000300008	0	0	0	0	3.69836e-05	0	2.03492e-05	0	0	0.000221582	0	0	6.67824e-05	0	0	0	4.09836e-05	0.0017213	0	0.000175459	3.82234e-05	0	0	0	0	0.000109532	0	0.000177892	0	0.000114947	0.000104001	5.82751e-05	5.14139e-05	9.18246e-05	0	0	5.2021e-05	9.86972e-05	0
>SD_Ssd-01033	0	0	0	0	0	0	0	0	0	0	0	0	0	0	0	0	0	2.58913e-05	0	0	0	4.73294e-05	0	0	0	0	0	0	0	0	0	0.000203438	0.000187568	0.000215387	0	5.4766e-05	0.000301878	0.000106735	0.000107267	0.000498103	0.000130002	0.00011655	7.71208e-05	0	0.000202511	0.000130144	0	4.93486e-05	0
>SD_Ssd-53190	8.34516e-05	0.000220702	0.000155545	0	0.000196773	0	0	0.000190979	0.000158932	0.000150004	0.00017306	0.000164663	0.000158265	5.99585e-05	3.69836e-05	2.8801e-05	2.03492e-05	0	0.000248373	0.000517025	0.000188715	0	0.000100174	6.07441e-05	9.01429e-05	0.0002753	0	0	0.000126845	0	0	0	0	0	3.51655e-05	0	6.03755e-05	0	0	0	0	0.00011655	2.57069e-05	0	6.75037e-05	2.60288e-05	5.2021e-05	0	0
>SD_Ssd-53400	0.000166903	5.51755e-05	0	0	9.83865e-05	0.000134048	0	0.000222809	0.000211909	0.000200005	0	6.58653e-05	0	9.59336e-05	3.69836e-05	0.000230408	4.06984e-05	0	0.000149024	7.38607e-05	6.2905e-05	0.000212982	0.000133565	0.00015186	0.000247893	0.00011012	4.09836e-05	7.48391e-05	8.4563e-05	0	0	0	0	0	0	0	0	0	0	0	0	0	0	0	0	5.20576e-05	0	0	2.68334e-05
>SD_Ssd-48832	4.17258e-05	5.51755e-05	7.77726e-05	0	0.000295159	0.000268097	0.00011873	0.000318299	5.29773e-05	2.50006e-05	0.000519181	6.58653e-05	0.000158265	3.59751e-05	7.39672e-05	0.000115204	2.03492e-05	0.000129457	0	0	0	2.36647e-05	0.00026713	0.000121488	9.01429e-05	0	0	0	0	0	0	0	7.50272e-05	4.30775e-05	0	8.2149e-05	0	3.55783e-05	0	0	2.60004e-05	0	7.71208e-05	0	0	0	0	4.93486e-05	0
>SD_Ssd-31838	0.000125177	5.51755e-05	0.000622181	0	0	0.000402145	5.93648e-05	0.00015915	5.29773e-05	0	0	6.58653e-05	0	2.39834e-05	7.39672e-05	5.7602e-05	0.000732571	0.000129457	0	0	0	0	6.67824e-05	0	0	0	0	7.48391e-05	0	5.84864e-05	0	0.000101719	3.75136e-05	8.61549e-05	0	5.4766e-05	0.000120751	0	0	0	0	0	0	3.06082e-05	0.000135007	2.60288e-05	0	0	0
>SD_Ssd-13342	0	5.51755e-05	0	0	0	0	0	3.18299e-05	0.000211909	0	0	0	7.91327e-05	1.19917e-05	0	2.8801e-05	4.06984e-05	0	0	0	0.000440335	0	0	3.03721e-05	2.25357e-05	5.506e-05	4.09836e-05	0	0	5.84864e-05	0.00011467	0.000406876	7.50272e-05	0.000301542	0	8.2149e-05	0.000422629	0.000284627	0.000214535	0	5.20007e-05	5.82751e-05	7.71208e-05	3.06082e-05	0.000202511	2.60288e-05	0	0	8.05002e-05
>SD_Ssd-21261	0	0	0	0	0	0	0	0	0	0	0	0	0	0	0	0	0	0	0	0	0	0	6.67824e-05	0	0	0	0.00270492	0	0	0	0	0.000305157	0	0	0	0	0	0.000106735	0	0	5.20007e-05	5.82751e-05	0	6.12164e-05	0	7.80864e-05	0.000104042	0	0
>SD_Ssd-16279	0	0	0.000155545	0	0	0.000134048	0	0	0	0	0	0	0	0	0	2.8801e-05	0	0	0	7.38607e-05	0	0.000189318	0	0	0	0	0	0.000149678	0	0	3.82234e-05	0.000305157	0.000787786	4.30775e-05	0	2.7383e-05	0.000120751	3.55783e-05	0.000214535	0	7.80011e-05	0.00011655	2.57069e-05	0.000153041	6.75037e-05	0	0.000104042	0.000296092	8.05002e-05
>SD_Ssd-48315	0	0	0	0	0	0	0	0	0	0	0	0	0	0	0	0	0	0	0	0	0	0	0	0	0	0	0	0	0	0	0	0.0047808	0.000112541	0	0.000421985	0	0.00169052	0	0	0	0	0	0	0	0	0	0	0	0
>SD_Ssd-54780	0	5.51755e-05	0	0	0	0.000134048	0	0	0	2.50006e-05	0	0.000131731	0	0.000359751	0	0	0	0	0	7.38607e-05	0	0.000260312	3.33912e-05	0	0.000202821	0	0	0	0	0	0.00011467	0	3.75136e-05	0.000301542	0	0	0	0.000142313	0.000107267	3.83156e-05	0	0	0	9.18246e-05	0.000135007	7.80864e-05	0	0	0
>SD_Ssd-54781	0	0.00308983	7.77726e-05	0	0	0.000134048	0	0	0.00079466	0	5.76868e-05	0	0	0	0	0	0	0	0	0	0.000188715	0	3.33912e-05	0	0.000202821	0	0	0	0	0	0	0	0	0	0	0	6.03755e-05	0	5.36337e-05	0	0	5.82751e-05	0	0	6.75037e-05	0	0	0	0
>SD_Ssd-00632	0	0	7.77726e-05	0	0	0	0	0	0	7.50019e-05	0	0	0	0.000119917	0	0	2.03492e-05	0	0	0	0	0.000236647	0	3.03721e-05	0	0	0	7.48391e-05	4.22815e-05	5.84864e-05	3.82234e-05	0	0.000150054	0	0	5.4766e-05	6.03755e-05	7.11567e-05	0.000160901	0.00103452	0	0	0	0.000275474	0	0	0	4.93486e-05	0
>SD_Ssd-48204	0	0	0	0	0	0	0	0	0	0	0	0	0	0	0	0	0	0	0	0	0	0	0	0	0	0	0	0	0	0	0	0.000203438	0.000862813	0.00116309	0	0.000109532	0.00054338	0	0.000321802	7.66313e-05	0	0	0	0	0	2.60288e-05	0	0	0
>SD_Ssd-38594	0	0	0	0.00300698	0	0	0	0	0	0	0	0	0	0	0	0	0.000101746	0	0	0	0	0	0	0	0	0	4.09836e-05	0	8.4563e-05	0	0	0	0	0	0	0	0	3.55783e-05	0	0	0	0	0	0	6.75037e-05	0	0	9.86972e-05	0
>SD_Ssd-21576	0	0	0	0	0	0	0	0	0	0	0	0	0	0	0	0	0	0	0	0	0	0	0	0	0	0	0	0	0	0	0	0	0	0	0	0	0	0	0	0	0	0	0	0	0.000135007	0	0	0	0.00206617
>SD_Ssd-54782	0.000751064	0	0	0	0	0	0	0	0.000317864	0	0.000346121	6.58653e-05	0.000553929	0.000131909	3.69836e-05	0	2.03492e-05	0	9.93493e-05	0.000147721	0	4.73294e-05	3.33912e-05	0	0	0.00022024	0	0	0	5.84864e-05	0	0.000101719	0	4.30775e-05	0.000105496	0	0	7.11567e-05	0.000160901	0.000114947	0	0.000174825	0	0	6.75037e-05	2.60288e-05	5.2021e-05	4.93486e-05	0
>SD_Ssd-54783	0	5.51755e-05	0.000155545	0	0	0	0	0	0	0.000175004	0.000115374	6.58653e-05	0	3.59751e-05	0.000221902	0	4.06984e-05	2.58913e-05	0	7.38607e-05	0	2.36647e-05	0.000233738	0	0.000180286	0.0011012	4.09836e-05	7.48391e-05	0	0	0	0	3.75136e-05	0	0	0	0	0	0	0	0	0	0	0	0	0	0	9.86972e-05	0.000134167
>SD_Ssd-54784	0	5.51755e-05	0	0	9.83865e-05	0	0.000415554	0.000254639	0	2.50006e-05	0	9.8798e-05	0	3.59751e-05	0.000332853	5.7602e-05	0	5.17826e-05	4.96746e-05	0	0	0	3.33912e-05	0.000182232	0	0	0	0.00187098	8.4563e-05	0.000467891	0	0	0	0	0	5.4766e-05	0	0	0	0	2.60004e-05	0	0	3.06082e-05	0	2.60288e-05	5.2021e-05	0	0
>SD_Ssd-48575	0	0.000220702	7.77726e-05	0	0	0	0	0	0	2.50006e-05	0	3.29327e-05	0	0	0	5.7602e-05	0.000630825	0.000155348	0	7.38607e-05	0.00012581	2.36647e-05	0	6.07441e-05	2.25357e-05	0	0	0	8.4563e-05	0	3.82234e-05	0	0	0.000258465	0	5.4766e-05	6.03755e-05	0.000177892	0	0	0	0	7.71208e-05	3.06082e-05	6.75037e-05	0.000130144	5.2021e-05	4.93486e-05	2.68334e-05
>SD_Ssd-21721	0	0	0	0	0	0	0	0	0	0	0	0	0	0	0	0	0	0	0	0	0	0	0	0	0	0	0	0	0	0	0	0	0.000262595	4.30775e-05	0	0.000164298	0	0.000533675	5.36337e-05	7.66313e-05	5.20007e-05	0	0.000128535	0.000183649	0	0	5.2021e-05	0	0
>SD_Ssd-54785	8.34516e-05	0	0	0	0	0.000268097	0	0	0.000741683	0	0.000115374	0	0.000791327	0	0	0	0	2.58913e-05	0.000298048	0.000369303	0	0	0	0	0	0.0005506	0	0	0	0.000116973	0	0.000101719	0	4.30775e-05	0.000105496	0	0.000120751	3.55783e-05	0.000268168	0	0	0.000407925	0	3.06082e-05	6.75037e-05	0	0.000364147	0	0
>SD_Ssd-54786	0	0	0	0	0	0	0	0	0	0.000175004	5.76868e-05	0	0	0	0	0.000172806	0.000305238	0	0	7.38607e-05	0	0	3.33912e-05	0	6.76072e-05	0	0	0	0	0	0.00011467	0	0.000150054	0	0.000105496	0	0	0.000142313	0	3.83156e-05	7.80011e-05	0	0.000154242	0	6.75037e-05	5.20576e-05	0	0	2.68334e-05
>SD_Ssd-54787	0	5.51755e-05	0.000155545	0	0	0.000134048	0.00011873	3.18299e-05	0	2.50006e-05	0	0	0.000395664	0	0	0	0	0	0	0	6.2905e-05	0	0	0	0	0	0	0	0	5.84864e-05	3.82234e-05	0.000101719	0.000150054	0	0.000105496	0.000136915	0.000120751	7.11567e-05	0.000160901	0	5.20007e-05	0.00011655	2.57069e-05	3.06082e-05	0.000135007	0.000156173	0.000728294	4.93486e-05	0
>SD_Ssd-54788	0	0	0	0	0	0	0	0	0	0	0	0	0	0	0	0	0	0	0	0	0	0.000141988	0	0	0	0	4.09836e-05	0	0	0	3.82234e-05	0	0	0	7.03309e-05	0.000301213	6.03755e-05	7.11567e-05	0	7.66313e-05	2.60004e-05	0	0.000128535	0.000214257	0	0.000130144	0	0.000148046	0.000214667
>SD_Ssd-00361	0	0	0	0	0	0	0	0	0	0	0	0	0	0	0	0	0	2.58913e-05	0	0	0	0	0	0	0	0	0	0	0	0	3.82234e-05	0	0.000112541	0.000129232	0	2.7383e-05	0.000241502	0.000177892	0.000107267	0.00153263	7.80011e-05	5.82751e-05	0	0.000122433	0.000135007	0	0	4.93486e-05	2.68334e-05
>SD_Ssd-01110	0	0.000110351	0	0	0	0	0	0	0	0	0	0	0	0	0.000591738	0	0.000122095	0.000155348	0	0	0.000566145	0	0	3.03721e-05	0	0	0.00045082	0.000449035	0.000295971	0.000175459	0.000382234	0.000101719	0	0	0	0	0	0	0	0	5.20007e-05	0	0	3.06082e-05	0	0.000104115	0	4.93486e-05	0
>SD_Ssd-01374	0	0.000220702	7.77726e-05	8.0186e-05	0.000393546	0.00080429	0	0	0	5.00013e-05	0	6.58653e-05	0	0	0	0	0.000976761	2.58913e-05	0	0	0.00025162	4.73294e-05	3.33912e-05	0	0	5.506e-05	0.000163934	0	0	0.000292432	0	0	0	0	0	0	0	0	0	0	0	0	0	0	0	0	0	0	0
>SD_Ssd-54789	0	0	0	0.000681581	0	0	0	0	0	0	0	0	0	0	0.00192315	2.8801e-05	0	2.58913e-05	0	0	0	0	0	0	0	0	8.19672e-05	0	0.000211408	0	0.000191117	0	3.75136e-05	0	0	0	0	3.55783e-05	0	3.83156e-05	0	0	0	0	6.75037e-05	0	0	4.93486e-05	0
>SD_Ssd-00313	0	5.51755e-05	0	0	0	0	0	0	0	0	0	0	7.91327e-05	0	0	2.8801e-05	0	0	0	0	0	0	0	0	0	0	0	0	0	0	7.64468e-05	0.000101719	0.000150054	0	0.000210993	0.000301213	6.03755e-05	0.000106735	0.000107267	0	0.000130002	0	5.14139e-05	6.12164e-05	0	0.000104115	0.000208084	4.93486e-05	0
>SD_Ssd-00330	0	0	0	0	0	0	0	0	0	0	0	0.000724518	0.000158265	0	0	0	4.06984e-05	0	0	0	6.2905e-05	0	0	0	0.000135214	0	4.09836e-05	0	0	0	0	0	0.000300109	8.61549e-05	0.000140662	0	0	0	0.000268168	0.000114947	7.80011e-05	0	5.14139e-05	9.18246e-05	0	2.60288e-05	0.000104042	9.86972e-05	0
>SD_Ssd-49129	4.17258e-05	0.000165526	0.000544408	0	9.83865e-05	0.000134048	0	0	5.29773e-05	0	0.000115374	9.8798e-05	0	0	0	0	4.06984e-05	0	4.96746e-05	0.000221582	0.00012581	0	0	0	0	0.00011012	0	0	0	0.000116973	0	0.000101719	0	0.000301542	0.000175827	0	0.000181127	0	0	0	0	0	0	3.06082e-05	0.00054003	0	5.2021e-05	0	2.68334e-05
>SD_Ssd-12872	0	0	0	0	0	0	0	0	0	0	0	0	0	0	0	0	0	0	0	0	0	0	0	3.03721e-05	0	0	0	0	0	0	0	0	0.000262595	0.000387697	3.51655e-05	0	6.03755e-05	0.000249048	5.36337e-05	0.00061305	0	5.82751e-05	0.000154242	3.06082e-05	0.000202511	5.20576e-05	5.2021e-05	0	0
>SD_Ssd-54790	0	0	0	0	0	0	0	0	0	0	0	0	0	0	0	0	0	0	0	0	0	0	0	0	0	0	0	0	0	0	3.82234e-05	0.000203438	3.75136e-05	0.000473852	0.000105496	2.7383e-05	0.00054338	3.55783e-05	0.000375436	0	2.60004e-05	0.0004662	0	0	0.000135007	0	0.000208084	0	0
>SD_Ssd-54791	0.000125177	0	7.77726e-05	0	0	0	5.93648e-05	0	0.000105955	0	0.000980675	0.000164663	0	2.39834e-05	0	0.000259209	0	0	0	0.000295443	6.2905e-05	0	0.000100174	0.000242976	0.000428179	0	0.000245902	0.000374195	4.22815e-05	0	0	0	0	0	0	0	0	0	0	0	0	0	0	0	0	0	0	0	0
>SD_Ssd-00649	0	0.000937983	7.77726e-05	0	0	0.000134048	0	0	0	5.00013e-05	0	0	0	2.39834e-05	0	0	0	0.000284804	0.00064577	0	0.000188715	2.36647e-05	0	0	4.50714e-05	0	0	0	0	0	3.82234e-05	0	0	0.000689239	0	0	0	0.000106735	0	0	7.80011e-05	0.00011655	0	0	0	0	5.2021e-05	4.93486e-05	2.68334e-05
>SD_Ssd-01309	0	0	0	0	0	0.00817694	0.000237459	0	5.29773e-05	0	0	0	0	0	0	0	0	2.58913e-05	0.000496746	0.000369303	0	0	0	0	6.76072e-05	0	0	0	0	0	0	0	0	0	0	0	0	0	0	0	0	0	0	0	0	0	5.2021e-05	0	0
>SD_Ssd-38546	0	5.51755e-05	0	0	0	0	0	0	0	0	0	0	0.000237398	0	3.69836e-05	2.8801e-05	0	0	0	0	0	0	0	0	0	0	0	0	4.22815e-05	0.000233945	0.00011467	0.000203438	0.000225082	0	0.000175827	0.000136915	0	0	0	7.66313e-05	0	0	2.57069e-05	3.06082e-05	0	0.00020823	0.000572231	9.86972e-05	0
>SD_Ssd-25600	0	0	0.00155545	4.0093e-05	0	0.000536193	0	0	0	0	0	0	0	0	0	0	0	0	0	0	0	0	0	0	0	0	0	0	0	0	0	0.000610314	0	0	0	0	0.000181127	0	0.000965406	0	5.20007e-05	0.00034965	0	9.18246e-05	0	0	0.000728294	9.86972e-05	0
>SD_Ssd-54792	4.17258e-05	0	0	0	9.83865e-05	0	5.93648e-05	0	5.29773e-05	5.00013e-05	0.000346121	0	0	2.39834e-05	7.39672e-05	2.8801e-05	2.03492e-05	0	4.96746e-05	0	0	0	0.000233738	6.07441e-05	0.000135214	0.00214734	0	0.000224517	0	0	0	0	0	0	0	0	0	0	0	0	0	0	0	0	0	0	0	9.86972e-05	8.05002e-05
>SD_Ssd-54793	0	0.00165526	0	0	0	0.000134048	0	0	0.00132443	0	5.76868e-05	9.8798e-05	0	0	0	0	0	0	4.96746e-05	0	0.00025162	0	0	3.03721e-05	0.000360572	0	0	0	0	0	0	0	3.75136e-05	4.30775e-05	0	0	0	0	0	0	0	0	0	0	0	0	0	0	0
>SD_Ssd-54794	0	5.51755e-05	0.000233318	0	9.83865e-05	0	0	0	5.29773e-05	0	0.00017306	0	0	0	0	0	2.03492e-05	0	9.93493e-05	0	6.2905e-05	0	3.33912e-05	3.03721e-05	4.50714e-05	0.00236758	0	0.000224517	0	5.84864e-05	0	0	0	8.61549e-05	0.000175827	0	6.03755e-05	0	0	0	0	0	0	0	6.75037e-05	0	0	0	0
>SD_Ssd-54795	0	0	0	0	0	0	0	0	0	0	0	0	0	0	0	0	0	0	0	0	0	0	0	0	0	0	0	0	0	0	0.000152894	0	0	0.000258465	0	0	0	0	0.000375436	0	2.60004e-05	0	0	0	0	0	0	0.000197394	2.68334e-05
>SD_Ssd-54796	0	0	7.77726e-05	0.000601395	0.000295159	0.000268097	0.00011873	0	0	0	5.76868e-05	0	0	0	0	0	0	0	0	7.38607e-05	0	0	6.67824e-05	0.000121488	2.25357e-05	0.00016518	0.000655738	0.000299356	4.22815e-05	0.00157913	0	0	0	0	0	0	0	0	0	0	0	0	0	0	0.000135007	0	0	0	0
>SD_Ssd-01158	4.17258e-05	5.51755e-05	0.000777726	0	0	0	0	0	0	0	5.76868e-05	0.000230529	0	0	0.000147934	0	0	0	0	0	0	0	3.33912e-05	0	0	0	0.000491803	7.48391e-05	0.00054966	0	7.64468e-05	0.000101719	0	0	0	0	0	3.55783e-05	0.000375436	0	2.60004e-05	0	2.57069e-05	6.12164e-05	0	2.60288e-05	0	9.86972e-05	0
>SD_Ssd-01320	0.000125177	0	0	4.0093e-05	0	0.000134048	0	3.18299e-05	5.29773e-05	0.000100003	5.76868e-05	3.29327e-05	0	0.000467676	3.69836e-05	5.7602e-05	6.10476e-05	2.58913e-05	9.93493e-05	0	0.00012581	7.09942e-05	0.000100174	6.07441e-05	6.76072e-05	0	4.09836e-05	7.48391e-05	8.4563e-05	0.000175459	0	0	0	4.30775e-05	0	0	6.03755e-05	0	0	0	0	0	2.57069e-05	0	0	0	0	0	0
>SD_Ssd-45851	0	0	7.77726e-05	0	0	0	5.93648e-05	0	0	0	0	0	0	1.19917e-05	0	0.000115204	2.03492e-05	0	0	0	0	0	0	0	0	0	0	0	0	0	7.64468e-05	0.000101719	3.75136e-05	0	0	0.000109532	0	0.000106735	5.36337e-05	3.83156e-05	2.60004e-05	0.000641026	5.14139e-05	0	0	0.000312345	0	0	0
>SD_Ssd-54797	0	5.51755e-05	0	0	9.83865e-05	0.000134048	0	0	0	5.00013e-05	0	0	0.000158265	0	0	5.7602e-05	0.000183143	0	4.96746e-05	7.38607e-05	0	0	3.33912e-05	0	2.25357e-05	0.00011012	0	0	0.000295971	0	0.000191117	0	3.75136e-05	0.000129232	0.000281324	2.7383e-05	6.03755e-05	0.000106735	5.36337e-05	7.66313e-05	0.000104001	5.82751e-05	0.000102828	0	0.000270015	2.60288e-05	0.000104042	4.93486e-05	5.36668e-05
>SD_Ssd-54798	0	0	0	0.00220512	0	0	0	0	0	0	0	0	0	3.59751e-05	0	0	0	0.000129457	0	0.000147721	0	2.36647e-05	0	0	0	0	8.19672e-05	0	0	0	0	0	0	0	0	2.7383e-05	6.03755e-05	0	0	0	0	0	0	3.06082e-05	0	0	0	9.86972e-05	0
>SD_Ssd-39005	0	5.51755e-05	0	0	0	0	5.93648e-05	0	5.29773e-05	2.50006e-05	0	0	7.91327e-05	0	0	2.8801e-05	0	0	0	0	0.00012581	0	0	3.03721e-05	0	0	0	0	0	0	0.00011467	0	0.000150054	0	0.000175827	0.000136915	0.000181127	7.11567e-05	0.000160901	3.83156e-05	2.60004e-05	0.00011655	5.14139e-05	9.18246e-05	6.75037e-05	5.20576e-05	0.000364147	4.93486e-05	0
>SD_Ssd-54799	8.34516e-05	0.000165526	0	4.0093e-05	9.83865e-05	0	0	0	5.29773e-05	0.000100003	0.000230747	3.29327e-05	7.91327e-05	9.59336e-05	0	0.000172806	2.03492e-05	0	0.000198699	0.000147721	0	4.73294e-05	0.000133565	0.000303721	0.000202821	5.506e-05	0	0	4.22815e-05	0.000116973	0	0	3.75136e-05	4.30775e-05	3.51655e-05	2.7383e-05	0	3.55783e-05	5.36337e-05	3.83156e-05	0	0	2.57069e-05	0	6.75037e-05	0	0	4.93486e-05	0
>SD_Ssd-54800	0	0.000165526	0.000155545	0	9.83865e-05	0	0.000178094	0.00012732	0.000158932	0	5.76868e-05	0	0	1.19917e-05	0.000295869	2.8801e-05	0	5.17826e-05	0.000149024	7.38607e-05	0	0	0	0.000121488	0	0	0.000122951	0.00164646	0.000169126	0.000526377	0	0	0	0	0	0	0	0	0	0	2.60004e-05	0	0	0	0	2.60288e-05	0.000104042	0	0
>SD_Ssd-54801	0	0.000165526	0	0	0	0	0.00011873	0	0	0	0	0	7.91327e-05	0	7.39672e-05	8.6403e-05	2.03492e-05	2.58913e-05	0	0	0	0	0	0	0	0	0.00204918	0	8.4563e-05	0.000409405	7.64468e-05	0	0	0.00017231	0	0	0	0	0	0	2.60004e-05	5.82751e-05	0	0	0	0	0	0	0
>SD_Ssd-01163	0	0	0.000466636	0	0.000885478	0.00227882	5.93648e-05	6.36598e-05	0	7.50019e-05	0	6.58653e-05	0	8.39419e-05	0	0.000259209	0	0.000103565	0	0	0	0	0	0	0	0	0	0.000449035	0.000169126	0.000233945	7.64468e-05	0	3.75136e-05	0	0	0	0	0	0	7.66313e-05	0	0	0	0	0	0	0	0	0
>SD_Ssd-48312	0	0	0	0	0	0	0	0	0	2.50006e-05	0	0	0	0	0	0	0	0	0	0	0	0	0	0	0	0	0	0	0	0	0	0.000203438	0	0	0	0.000903639	6.03755e-05	0	5.36337e-05	0.000191578	2.60004e-05	0.00034965	5.14139e-05	3.06082e-05	0.000337519	2.60288e-05	0	0	0
>SD_Ssd-48395	0	5.51755e-05	7.77726e-05	0	0	0.000268097	5.93648e-05	0	0	5.00013e-05	0	3.29327e-05	0	8.39419e-05	0	0	2.03492e-05	0	0	0	0	7.09942e-05	0	0	2.25357e-05	5.506e-05	8.19672e-05	0	0	0	0.000152894	0.000203438	7.50272e-05	0	3.51655e-05	8.2149e-05	0.000241502	0.000106735	5.36337e-05	0.000114947	7.80011e-05	5.82751e-05	7.71208e-05	9.18246e-05	0	5.20576e-05	0	0.000148046	2.68334e-05
>SD_Ssd-38780	0	0	0	0	0	0	0	0	0	0	0	0	0	0	0	0	0	0	0	0	0	0	0	0	0	0	0	0	0	0	0.000152894	0.000101719	3.75136e-05	0.000301542	7.03309e-05	5.4766e-05	0.000301878	0.000249048	0.000160901	0.000114947	0.000156002	0.000291375	0.000102828	0.000153041	6.75037e-05	0.000156173	0.000104042	0	5.36668e-05
>SD_Ssd-14094	0	0	0	0.00040093	0	0.000134048	0	6.36598e-05	0	5.00013e-05	0	0	7.91327e-05	8.39419e-05	7.39672e-05	0	0	0.000932087	0	0.000738607	0	0	0	3.03721e-05	0	0	0	0.000149678	4.22815e-05	0	3.82234e-05	0.000101719	0	0	0	0	0	0	0	0	2.60004e-05	0	0	0	0	2.60288e-05	0	0	0
>SD_Ssd-54802	0	0	0	0	0	0	0	0	0	0	0	0	0	0	0	0	0	0	0	0	0	0	0	0	0	0	0	0	0	0	3.82234e-05	0.000406876	3.75136e-05	0.000560007	0.000316489	0	0.000181127	0	0.000643604	3.83156e-05	0	0.00034965	0	0	0	0	0.000260105	0	2.68334e-05
>SD_Ssd-54803	0.000375532	0.000331053	0.00031109	0	0.000196773	0.000134048	0.00011873	3.18299e-05	0.000264887	5.00013e-05	0.000288434	3.29327e-05	7.91327e-05	0	0	0	2.03492e-05	0	0.000248373	0.000443164	0.000314525	0	0	0	9.01429e-05	0.00016518	0	7.48391e-05	0.000507378	0.000175459	0	0.000101719	0	0	0	0	0	0	0	0	0	0	0	0	0	0	0	0	0
>SD_Ssd-54804	4.17258e-05	5.51755e-05	0	0	0	0	0	0	0	0	0	0	7.91327e-05	0	0	0	0	2.58913e-05	4.96746e-05	0	0	2.36647e-05	0	0	0	5.506e-05	0	0	0	0	3.82234e-05	0.000203438	0	0.000129232	3.51655e-05	0.000109532	0.000120751	7.11567e-05	0.000268168	0	0.000104001	0.00011655	0.000102828	6.12164e-05	0.000472526	5.20576e-05	0	4.93486e-05	0
>SD_Ssd-54805	4.17258e-05	5.51755e-05	7.77726e-05	4.0093e-05	0	0	0.000178094	0	0.000105955	0	5.76868e-05	6.58653e-05	0	1.19917e-05	0.000221902	8.6403e-05	0.000406984	0	0.000496746	0.000369303	0	9.46589e-05	3.33912e-05	0	2.25357e-05	0.00011012	0	0	0	0.000292432	0	0	3.75136e-05	0	0	0	6.03755e-05	0	0	3.83156e-05	0	0	0	0	6.75037e-05	0	0	9.86972e-05	5.36668e-05
>SD_Ssd-54806	0	0	7.77726e-05	0	0	0	0	0	0.000105955	7.50019e-05	0	3.29327e-05	0	0	0	0	6.10476e-05	0	4.96746e-05	0	6.2905e-05	0	0	0	0	0.00033036	0	0	0	0	3.82234e-05	0.000101719	0.000375136	0.00017231	0.000175827	0	0.000120751	0	0.000321802	0.000344841	5.20007e-05	5.82751e-05	2.57069e-05	0	0.000135007	5.20576e-05	0	0	0
>SD_Ssd-01153	0	0	0	0	0	0	0	0	0	2.50006e-05	0	0	7.91327e-05	0	0	0	0.000101746	0	0	0	0	0	0	6.07441e-05	0	0	0	0.000224517	0	0	0	0	0	0	0	5.4766e-05	0	0.000106735	5.36337e-05	0.000191578	0	0.000757576	2.57069e-05	0.000367298	0	0.00020823	0.000104042	4.93486e-05	0
>SD_Ssd-12647	0	0	0	0	0	0	0	0	0	0	0	0	0	1.19917e-05	0	0	0	0	0	0	0	0	0	0	0	0	0	0	0	0	0	0	0	0	0	2.7383e-05	0	3.55783e-05	0	0.000498103	2.60004e-05	0	0	0.000122433	0	0	0	0	2.68334e-05
>SD_Ssd-21823	0	0.000165526	0	4.0093e-05	0	0	5.93648e-05	0	0	2.50006e-05	0	0	0	0	3.69836e-05	0.000115204	0.000630825	2.58913e-05	0	0	0.00176134	0	0	0	0	0	4.09836e-05	0.000299356	8.4563e-05	5.84864e-05	0	0	0	0	0	0	0	0	0	0	2.60004e-05	0	0	0	0	0	0	0	0
>SD_Ssd-22711	0	5.51755e-05	7.77726e-05	0.0011627	0	0	0.00124666	0	0	0	5.76868e-05	0	0	0	0	0	0	2.58913e-05	4.96746e-05	0	0	0	0	0	0	0	0	7.48391e-05	0	0.00146216	0	0	0	0	0	0	0	0	0	0	0	0	0	0	0	0	0	0	0
>SD_Ssd-54807	0	0	0	0	0	0	0.000474918	3.18299e-05	5.29773e-05	0	0	0	0.000237398	0	0	0	0	0	0	0	0	0	3.33912e-05	6.07441e-05	0	0	0	7.48391e-05	0	0.000116973	7.64468e-05	0	3.75136e-05	0	0.000246158	8.2149e-05	0	3.55783e-05	0.000107267	0	0	0	2.57069e-05	3.06082e-05	0	7.80864e-05	0.000728294	4.93486e-05	0
>SD_Ssd-01365	0	0	0	0.00160372	0	0	0	0	0	0	0	3.29327e-05	0	5.99585e-05	0	2.8801e-05	0	0	0	0	0	0	0	0	0	0	0.000614754	0.000972908	8.4563e-05	0.000116973	3.82234e-05	0	0	0	0	0	0	0	0	0	0	0	0	0	0	0	0	0	0
>SD_Ssd-54808	0	0	7.77726e-05	0	0	0	5.93648e-05	0	5.29773e-05	0.000175004	0	3.29327e-05	7.91327e-05	0.0001439	0.000258885	0	2.03492e-05	0	0	0	0	2.36647e-05	0	0	0	0	0.000204918	0	8.4563e-05	0	0.000305787	0.000203438	0	8.61549e-05	0	2.7383e-05	6.03755e-05	0.000177892	5.36337e-05	3.83156e-05	2.60004e-05	0	0	3.06082e-05	6.75037e-05	0	0	0	8.05002e-05
>SD_Ssd-54809	0	5.51755e-05	0	0	0	0	0	0	0	0	0	0	0	0	0	0	0	0	4.96746e-05	0.000147721	0	0.000141988	0	0	0	0.00011012	0	0	0	0	0	0.000305157	0	0.000129232	0.000140662	2.7383e-05	0.000422629	3.55783e-05	0.000107267	0	7.80011e-05	0.000174825	2.57069e-05	3.06082e-05	0.000472526	0	0.000104042	0	5.36668e-05
>SD_Ssd-54810	0	0	0.00334422	0	0	0	0	0	0	0	0	0	0	0	0	0	0	0	0	0	0	0	0	0	4.50714e-05	0	0	0	0	0	0	0.000203438	0	0	0	0	0.000181127	0	0	0	0	0.00011655	7.71208e-05	3.06082e-05	0	2.60288e-05	0	4.93486e-05	0
>SD_Ssd-01349	0	0	0	0	0	0	5.93648e-05	0	0	0	0	0	0	0	7.39672e-05	0	0	0	0	0	0	0	0	0	0	0	0	0	0	0	7.64468e-05	0.000203438	7.50272e-05	0	0.000281324	0.000246447	0.000120751	7.11567e-05	0.000107267	0.000191578	0.000130002	0.00011655	5.14139e-05	0	0.000202511	0.000104115	0.000260105	9.86972e-05	0
>SD_Ssd-01378	8.34516e-05	5.51755e-05	0	0	0	0	0	0.000286469	0	0.000175004	0	0	0	0	0.000110951	0.000144005	6.10476e-05	0.000129457	4.96746e-05	0	6.2905e-05	7.09942e-05	0.000100174	3.03721e-05	0.00015775	0.00011012	0	0	0.000169126	0	7.64468e-05	0	0	4.30775e-05	3.51655e-05	0	0	3.55783e-05	0	3.83156e-05	5.20007e-05	0.00011655	2.57069e-05	3.06082e-05	0	5.20576e-05	0	0	0
>SD_Ssd-21524	0	0	0.000388863	0	0.000295159	0.000402145	0	0	0.000211909	0	0	0	0	8.39419e-05	3.69836e-05	0	4.06984e-05	0.000336587	4.96746e-05	7.38607e-05	6.2905e-05	2.36647e-05	0	0.000212604	0	0	4.09836e-05	0	0.000295971	0	3.82234e-05	0	3.75136e-05	4.30775e-05	0	2.7383e-05	0	0	0	0	2.60004e-05	0	0	0	0	5.20576e-05	5.2021e-05	0.000197394	2.68334e-05
>SD_Ssd-21619	0	0	0	0.00308716	0	0	0	0	0	0	0	0	0	0	0	0	0	0	0	0	0	0	0	0	0	0	8.19672e-05	0	0	0	0	0	0	0	0	0	0	0	0	0	0	0	0	0	0	0	0	0	0
>SD_Ssd-54811	0	0	0	0	0	0	0	0	0	2.50006e-05	0	0	0	0	0	0	0	2.58913e-05	0	0	0	0.000260312	0	0	0	0	0	0	0	0	0	0	0	4.30775e-05	0	0.00027383	0	0.000106735	0	7.66313e-05	0.000130002	0	5.14139e-05	9.18246e-05	0	0.00020823	5.2021e-05	0.000246743	5.36668e-05
>SD_Ssd-00031	0	0	0	0	0	0	0	0	0	0	0	0	0	0	0	0	0	0	0	0	0	0	0	0	0	5.506e-05	0	0	0	0	0	0	3.75136e-05	0.000258465	0.000457151	0	0	0	0.000160901	0.000191578	0.000338005	0	5.14139e-05	0	0.000135007	2.60288e-05	0	0	0.000348834
>SD_Ssd-00399	0	0	0	0	0	0	0	0	0	0	0	0	0	0	0	0	0	0	4.96746e-05	0	0	0	0	0	0	0	0	0	0	0	7.64468e-05	0.000101719	0.000300109	0.000689239	0.000210993	8.2149e-05	6.03755e-05	0.000106735	0	0.000114947	5.20007e-05	0.000174825	5.14139e-05	9.18246e-05	0.000135007	0.000156173	0.000104042	0	0
>SD_Ssd-48369	0	0.000110351	0	0	0	0.00134048	5.93648e-05	0	0	0	0	0	0	0	0	0	0.000203492	7.76739e-05	0	0	0.00119519	0	0	0	0	0	0	0	8.4563e-05	0.000175459	0	0	0	0	0	8.2149e-05	0.000120751	0	0.000160901	0	0	0.0002331	2.57069e-05	0	0	0	0.000104042	0	0
>SD_Ssd-54812	0	0	0	0	0	0	0	0	0	0	0	0	0	0	0	0	0	0	0	0	0	0	0	0	0	5.506e-05	0	0	0	0	0.000191117	0.000508595	0	0.000258465	0.000140662	0	0.000181127	0.00021347	0.000482703	0.000114947	2.60004e-05	0.000174825	0.000154242	9.18246e-05	0.000270015	2.60288e-05	0	0	0
>SD_Ssd-00253	0	0	0	4.0093e-05	0	0	5.93648e-05	0	0	0	0	3.29327e-05	0	0	0.000147934	0	0	0	0	0	0.00012581	0	0	0	0	0	0	0	0	0	0.000152894	0.000203438	0.000225082	0	7.03309e-05	8.2149e-05	0.000120751	0.000142313	5.36337e-05	0.000114947	0.000104001	0	7.71208e-05	9.18246e-05	6.75037e-05	0.000130144	0.000208084	0	2.68334e-05
>SD_Ssd-01108	0	0	0.000544408	0	0	0	0	0	0	0	0	0	0	0	0	0	0	0	0	0	0	0	0	0	0	0	0	7.48391e-05	0	0	0	0.000305157	0	0	0	2.7383e-05	0	3.55783e-05	0.000268168	0	0	0	0.000231362	0	0	0.000104115	0.000676273	4.93486e-05	0
>SD_Ssd-21791	0	0.000165526	0.000466636	0.00128298	0	0	0	0	0	0	0	3.29327e-05	0	0	0	0	0.000101746	0	0	0	0	0	0	0	0	5.506e-05	4.09836e-05	0.000898069	0	0	0	0.000101719	3.75136e-05	0	0	2.7383e-05	0	0	0	0	2.60004e-05	0	0	0	0.000135007	2.60288e-05	0.000156063	4.93486e-05	0
>SD_Ssd-22142	0	5.51755e-05	0	0.000521209	0	0	0	0	0	0	0	0	0.000158265	0	0.000147934	0	6.10476e-05	5.17826e-05	0	0	0	0	0	0	0	0	0.000163934	0.000224517	4.22815e-05	0.000116973	0.000152894	0	3.75136e-05	0.000215387	0	2.7383e-05	0	3.55783e-05	0.000160901	0	2.60004e-05	0.0002331	5.14139e-05	0.000183649	0	2.60288e-05	0.000208084	4.93486e-05	0
>SD_Ssd-54813	0	0	0	0	0	0	0	3.18299e-05	5.29773e-05	0	0	9.8798e-05	0	0.000107925	0	0	0.00107851	0	0	0	0	0	0	3.03721e-05	0	0	8.19672e-05	0.000224517	0	0	0	0	0	0	0	0	0.000120751	0	0	0	0	0	0	0	0	0	0	0	0
>SD_Ssd-49188	8.34516e-05	0.000220702	0	4.0093e-05	0	0	5.93648e-05	3.18299e-05	0	0	0.000634554	0	7.91327e-05	3.59751e-05	0	8.6403e-05	6.10476e-05	2.58913e-05	0.000298048	0.000295443	0.00025162	4.73294e-05	3.33912e-05	9.11162e-05	0.000180286	0	0	0	0	5.84864e-05	0	0	0	0	0.000210993	0	0	0	0.000107267	0	5.20007e-05	0	0	0	6.75037e-05	0	0	0	0
>SD_Ssd-54520	0.000417258	0	0.000233318	0	9.83865e-05	0	0	0.00012732	0.000317864	0.000125003	5.76868e-05	0	0.000237398	9.59336e-05	0	8.6403e-05	2.03492e-05	2.58913e-05	0.000149024	0	0.000188715	2.36647e-05	3.33912e-05	0.000121488	6.76072e-05	0.00011012	0	0.000224517	0.000211408	0	0	0	0	0	3.51655e-05	0	0	0	0	0	0	0.00011655	0	0	6.75037e-05	0	0	0	0
>SD_Ssd-25580	0	0	0	0.00152353	0	0	0	0	0	0	0	0	0	0	3.69836e-05	0	2.03492e-05	2.58913e-05	0	0	0	0	0	0	0	0	0.000491803	0.000673552	0	0	0	0	0	0	0	0	0	3.55783e-05	0	3.83156e-05	2.60004e-05	0	0	0.000244865	0	2.60288e-05	0	0	0
>SD_Ssd-54814	8.34516e-05	0.000220702	7.77726e-05	0	0.000393546	0.000134048	5.93648e-05	3.18299e-05	0.000158932	0	0.000230747	3.29327e-05	0	4.79668e-05	0	5.7602e-05	6.10476e-05	0	0.000546421	0	0.00025162	2.36647e-05	3.33912e-05	0.00015186	0.000135214	5.506e-05	4.09836e-05	0	0	0.000233945	3.82234e-05	0	0	0	3.51655e-05	2.7383e-05	0	0	0.000107267	0	0	0	0	3.06082e-05	6.75037e-05	0	0	4.93486e-05	0
>SD_Ssd-00670	0	0	7.77726e-05	0	0	0	0	0	0	0	0	0	0	1.19917e-05	0	0	0	0	0	0	0	0	0	0	4.50714e-05	0	0	0.00104775	8.4563e-05	0.000116973	0.000535127	0.000203438	0	0	0	0	0.000301878	0	0	3.83156e-05	2.60004e-05	5.82751e-05	0	0.000428515	0	5.20576e-05	0	0	0
>SD_Ssd-48951	0	0	0.000233318	0	0	0	5.93648e-05	0	0	0	0	3.29327e-05	0	0	0	0	0	0	0	0	0	0	0	0	0	0	0	0	0	0	0.000152894	0.000712033	3.75136e-05	0.000129232	0	2.7383e-05	0.000362253	0.000142313	0.000429069	0.000191578	7.80011e-05	5.82751e-05	2.57069e-05	6.12164e-05	6.75037e-05	2.60288e-05	0.000104042	0	0
>SD_Ssd-16919	0	0	0	0	0	0	0	0	0	0	0	0	0	0	0	0	0	0	0	0	6.2905e-05	0	0	0	0	0	0.000163934	0.00329292	0.000972475	0	3.82234e-05	0	0	0	0	0	0	0	0	0	0	0	0	0	6.75037e-05	0	0	0	0
>SD_Ssd-48614	0.00029208	0.000110351	0.000155545	4.0093e-05	0.000295159	0	5.93648e-05	3.18299e-05	0.000158932	0	5.76868e-05	0	0	5.99585e-05	0	0	2.03492e-05	0	0	0.000147721	6.2905e-05	4.73294e-05	0	0	4.50714e-05	0.00022024	0	0	4.22815e-05	0	0	0.000101719	3.75136e-05	4.30775e-05	0.000175827	0	0.000301878	3.55783e-05	5.36337e-05	0	5.20007e-05	5.82751e-05	2.57069e-05	0	0.000202511	0	5.2021e-05	0	0
>SD_Ssd-51749	4.17258e-05	0	0	0	0	0.000268097	0	0	0	0	0.000115374	0	0	0	0	0	0	5.17826e-05	0	0	0	2.36647e-05	6.67824e-05	3.03721e-05	0	0	0	0	0	0.000116973	3.82234e-05	0	0.00052519	0	0	2.7383e-05	0	3.55783e-05	0.000107267	0	0	5.82751e-05	0.000154242	3.06082e-05	0	0	0.000312126	4.93486e-05	0
>SD_Ssd-13573	0	0	0	0	0	0	0	0	0	0	0	0	0	0	3.69836e-05	0	0	0	0	0	0	0	0	0	0	0	0	0.000449035	0.000126845	0	0	0	0	0	0	0	0	0	0	0	0.000520007	0	0.000642674	0.000122433	0	7.80864e-05	0	0	0
>SD_Ssd-22431	0	0	7.77726e-05	0	0	0	0	0	0	0	0	0	0	0	0	0	0.00146514	2.58913e-05	0	0	0	0	0	0	0	0	0	0	0	0	0	0	0	0	0	0	0	0	0	0	0	0	0	0	0	0	0	0	0
>SD_Ssd-48561	0	0	0	0	0	0	0	0	0	0	0	0	0	0	0	0	0	0	0	0	0	0	0	0	0	0	0	0	0	0	3.82234e-05	0	3.75136e-05	0.000129232	0.000457151	0.000164298	0.000181127	3.55783e-05	0	0	0.000104001	0.00011655	5.14139e-05	0	0.000405022	0	0.000104042	0	0.000134167
>SD_Ssd-54815	0	5.51755e-05	0	0.00040093	0	0	0	0	0	0	0	3.29327e-05	0	0	0.000221902	0	0	5.17826e-05	0	0	0	0	6.67824e-05	0	0	0	8.19672e-05	0.000673552	8.4563e-05	0	0.000382234	0.000101719	3.75136e-05	4.30775e-05	0	0.000136915	0.000120751	7.11567e-05	5.36337e-05	0	0	0.00011655	0	0.000122433	0	2.60288e-05	5.2021e-05	0	0
>SD_Ssd-01119	0	0	0	8.0186e-05	0	0	0	9.54897e-05	0	2.50006e-05	0	0	0	2.39834e-05	0	5.7602e-05	0.000264539	5.17826e-05	0	0	6.2905e-05	0	3.33912e-05	0	0	0	8.19672e-05	0.000224517	4.22815e-05	0.000584864	0.000152894	0.000101719	0	4.30775e-05	0	2.7383e-05	0	7.11567e-05	0	0	2.60004e-05	0	2.57069e-05	0	0	2.60288e-05	0	9.86972e-05	0
>SD_Ssd-00611	0	0	0	0	0	0	0	3.18299e-05	0	2.50006e-05	0	0	0	0	0	2.8801e-05	0	0	0	0	0	0	0.000601042	9.11162e-05	0.000135214	0	4.09836e-05	0	0	0	0.000152894	0	0	0	0	0	0	0	0	0	0	0	5.14139e-05	0	0	0	0	0	0.000670835
>SD_Ssd-00617	0	0.000331053	0	0	0	0.000134048	0	0	0	0.000200005	0	0	0.000553929	1.19917e-05	0	2.8801e-05	2.03492e-05	0	0	0	0.000754859	2.36647e-05	0	0	0	0.00016518	4.09836e-05	0	8.4563e-05	5.84864e-05	0.000152894	0.000101719	0	0	0	0	0	0.000106735	5.36337e-05	0	0	0	0	6.12164e-05	6.75037e-05	2.60288e-05	0.000208084	0	0
>SD_Ssd-00618	0	0	7.77726e-05	0	0	0	0	0	0	0	0	6.58653e-05	7.91327e-05	0	0	5.7602e-05	0	0	0	0	0.000188715	0	0	0	0	0.00022024	0	0	0	0	3.82234e-05	0.000203438	0.000187568	4.30775e-05	0.000175827	2.7383e-05	6.03755e-05	3.55783e-05	0	0.000344841	7.80011e-05	0	5.14139e-05	9.18246e-05	0.000135007	7.80864e-05	0.000104042	9.86972e-05	2.68334e-05
>SD_Ssd-48891	0	0	0	0	0	0.000134048	5.93648e-05	0	5.29773e-05	0	0	0	0	4.79668e-05	0	0.000115204	0.00024419	0	0	0	0	0	0	0	0	0	0	0.00112259	0.00143757	0	0	0	0	0	0	0	0	0	0	3.83156e-05	0	0	0	0	0	0	0	0	0
>SD_Ssd-13073	0	0	7.77726e-05	0	0	0	0	0	0	0	0	3.29327e-05	0	0	0	0	0	2.58913e-05	0	0	0	0	0	0	0	0	0	0	0	0	7.64468e-05	0.000203438	3.75136e-05	0	0	2.7383e-05	0.000181127	3.55783e-05	5.36337e-05	0.000229894	7.80011e-05	0.00011655	5.14139e-05	9.18246e-05	6.75037e-05	5.20576e-05	5.2021e-05	4.93486e-05	5.36668e-05
>SD_Ssd-01172	0	0	0	0	0	0	0	0	0.000211909	0	0	0	0	0	0	0	0	0	0	0	0	0	0	0	0	0	0	0	8.4563e-05	0	0	0.000406876	0.000375136	4.30775e-05	0	0	0	0.00021347	0.000375436	0	0.000234003	0	0.000205656	0	6.75037e-05	2.60288e-05	0	9.86972e-05	0
>SD_Ssd-21288	0	0	0	0	0	0	0	0	0	0	0	0	0	0	0	0	0	0	0	0	0	0	0	0	0	0	4.09836e-05	0	0	0	7.64468e-05	0	0	0	0	0.000219064	0	3.55783e-05	0.000107267	0	2.60004e-05	0.000291375	5.14139e-05	6.12164e-05	6.75037e-05	0.000182202	0.000104042	0	8.05002e-05
>SD_Ssd-49858	0	5.51755e-05	0	0	0	0	0	0	0	0	0	0	0	0	0	0	2.03492e-05	0	4.96746e-05	7.38607e-05	0	0	0	0	0	5.506e-05	0	0	0	0	0	0.000203438	0	8.61549e-05	0.000175827	0	0.000241502	0	0.000429069	0	7.80011e-05	0.000291375	0	3.06082e-05	0.000135007	0	0.000364147	4.93486e-05	0
>SD_Ssd-21283	0	0	0	0	0	0	0	0	0	0	0	0	0	0	0	0	0	0	0	0	0	0	0	0	0	0	0	7.48391e-05	0	0	0	0	3.75136e-05	0	0	8.2149e-05	0	0.00021347	0.000160901	0	7.80011e-05	5.82751e-05	0.000231362	3.06082e-05	0	5.20576e-05	0	0.000838926	0
>SD_Ssd-54816	0	0.000110351	0	0	0.000688705	0.000134048	0.000178094	6.36598e-05	0.000158932	0	0.000288434	0	0.000474796	1.19917e-05	0	0	0	0	9.93493e-05	0.000886328	6.2905e-05	0	0	6.07441e-05	0	5.506e-05	0	0	0	5.84864e-05	0	0	0	0.000129232	7.03309e-05	0	0.000120751	0	0	0	2.60004e-05	0.00011655	0	0	0.000135007	0	0.000104042	0	0
>SD_Ssd-54817	0	5.51755e-05	0	0	0	0	0.000356189	0	0	0	0	0	0.000237398	0	3.69836e-05	0	0	0	0	0	6.2905e-05	0	0	0	0	0	0	0	0	0.000116973	3.82234e-05	0.000101719	3.75136e-05	0	0.000246158	5.4766e-05	0.000181127	3.55783e-05	0.000107267	0	0	0.000174825	0	0	0	5.20576e-05	0.000676273	0	0
>SD_Ssd-38634	0	0	0	0	0	0.000134048	0	0	0	0	0	0	0	0	0	0	0	0	0	0	0	0	0	0	0	0	0	0	0	0	0.00011467	0	0.000112541	8.61549e-05	0	2.7383e-05	0.000120751	0.000284627	0.000107267	0.000153263	0.000130002	0.00011655	0.000282776	0.000122433	0	0.000260288	0.000104042	4.93486e-05	0
>SD_Ssd-01051	0	5.51755e-05	0	0	0	0	5.93648e-05	0	0	7.50019e-05	0	3.29327e-05	0	3.59751e-05	0	2.8801e-05	4.06984e-05	0	0	7.38607e-05	6.2905e-05	0	6.67824e-05	0	0	0.00066072	0.000163934	7.48391e-05	0	0	0	0	0	4.30775e-05	0	0	0	0	0	0	0	0	5.14139e-05	0	0	0	0	0.000148046	0.000161
>SD_Ssd-38771	0	0	0	0	0	0	0	0	0	0	0	3.29327e-05	0	0	0	0	0	0	0	0	0	0	0	0	0	0	0	0	0	0	3.82234e-05	0.000101719	0	0.00017231	3.51655e-05	2.7383e-05	0	0.000177892	0.000107267	0.000114947	0.000104001	0.0002331	0.000282776	0.000122433	0	0.000182202	0.000156063	0.000148046	0
>SD_Ssd-54818	0	0.000772456	0.000388863	0	0	0.000402145	0	0	0.000105955	0	0	3.29327e-05	0	0.000131909	0	0	0	0	4.96746e-05	0.000221582	0	0	3.33912e-05	0	0	0	4.09836e-05	7.48391e-05	0	0	0	0.000101719	0	0	0	0	6.03755e-05	0	0.000107267	3.83156e-05	0	0	0	0	0.00121507	0	5.2021e-05	0	0
>SD_Ssd-54819	0	0	0	0	0	0	0	0	0	0	0	0	0	0	0	0	0	0	0	0	0	0	0	0	0	0	0	0	0	0	0	0	0	0	0	0.000246447	0	0.00042694	0	0	0.000286004	0.00011655	7.71208e-05	0.000244865	0	0.000130144	0.000260105	0.000197394	0
>SD_Ssd-51658	0.000125177	5.51755e-05	0	0	9.83865e-05	0	0	9.54897e-05	5.29773e-05	0.000275007	0	0.000131731	0.000158265	7.19502e-05	0.000110951	0.000172806	6.10476e-05	0.000103565	0	0	0	0.000118324	3.33912e-05	0.000121488	0.000180286	0.00011012	0	0	4.22815e-05	0	0	0	0	0	0	0	0	0	0	0	0	0	0	0	0	0	0	4.93486e-05	0
>SD_Ssd-54820	0	0	0	0	0	0	0	0	0	0	0	0	0	0	0	0	0	0	0	0	0	0	0	0	0	0	0	0	4.22815e-05	0	0	0	3.75136e-05	0	0.00239125	0	0	0	0	0	0	0	0	0	0	0	0	0	0
>SD_Ssd-54821	0	0	0	0	0	0	0	0	0	0.000575014	0	0	0	0	0	0.000345612	0.000162794	2.58913e-05	0	0	6.2905e-05	0	0	3.03721e-05	6.76072e-05	0	0	0	0	0	0	0	7.50272e-05	0	0	2.7383e-05	0	0	0	0	0.000130002	0	0	0	0.000135007	0	0	0	8.05002e-05
>SD_Ssd-54822	0	5.51755e-05	0	0	0	0	0	0	0	0	5.76868e-05	0	0	0	3.69836e-05	0	0	0	0.000248373	0.000221582	0	0	3.33912e-05	0	2.25357e-05	0.00264288	0	0.000224517	0	5.84864e-05	0	0	0	4.30775e-05	0	0	6.03755e-05	0	0	0	0	0	0	0	0	0	0	0	0
>SD_Ssd-00572	0	0	7.77726e-05	0	0	0	0	0	0	0	0	0	0	0	0	0	0	0	0	0	0	0	0	0	0	0	0	0	0	0	3.82234e-05	0	0	0	0	0	0	7.11567e-05	0	0.000306525	5.20007e-05	0.000582751	7.71208e-05	0.000122433	0	2.60288e-05	5.2021e-05	0.000394789	0
>SD_Ssd-01206	0	0	0	0	0	0	0	0	0	0	0	0	0	0	0	0	0	5.17826e-05	0	0	0	0	0	0	0	0	0	7.48391e-05	0	0	0	0	0	0	0	0	0.000784882	0	0	0.000153263	0	0.000757576	0.000102828	0	0	0.000104115	0.000260105	0	0
>SD_Ssd-01312	0	0.00204149	0	0	0	0	0	0	0	0	0	0	0	0	0	0	0	0	0	0	0.00176134	0	0	0	0	0.00011012	0	0	0	0.000116973	0	0	0	0	0	0	0	0	0	0	0	0	0	0	0	0	0	0	0
>SD_Ssd-48093	0	0	0	0	0	0	0	0	0	0	0	0	0	0	0	0	0	0	0	0	0	0	3.33912e-05	0	0	0	0	0	0	0	3.82234e-05	0	0	0	0	2.7383e-05	0	3.55783e-05	0	3.83156e-05	0.000364005	0.000174825	5.14139e-05	6.12164e-05	0	0.000338374	0	0	8.05002e-05
>SD_Ssd-54823	0.000166903	5.51755e-05	0	0	0	0	0	6.36598e-05	0	7.50019e-05	0	6.58653e-05	0	0.000155892	0.000221902	0.000172806	0	0	4.96746e-05	7.38607e-05	0.00012581	7.09942e-05	0.000333912	9.11162e-05	0.00015775	0	0	0	0.000126845	0	0	0	3.75136e-05	0	0	0	0	0	0	0	0	0	0	0	0	2.60288e-05	0	0	0
>SD_Ssd-54824	0.000166903	0.000110351	7.77726e-05	0	9.83865e-05	0.000134048	0	0.00015915	0.000158932	0.000125003	5.76868e-05	0	0	0.000107925	0.000110951	0.000115204	2.03492e-05	5.17826e-05	0	0	0	7.09942e-05	6.67824e-05	0.000121488	0.000202821	0	0	0.000149678	8.4563e-05	0	0	0	0	0	3.51655e-05	0	0	0	0	0	0	0	0	6.12164e-05	0	0	5.2021e-05	0	0
>SD_Ssd-54825	0	0	7.77726e-05	0	0	0	0	0	0	0	0	0	0	0	0	0	0	0	0	0	0	0	0	0	0	0	0	0	0	0	0	0	0.000150054	0.000258465	0.00038682	2.7383e-05	0	3.55783e-05	0	0.000114947	0.000234003	0	5.14139e-05	0	6.75037e-05	0	0	0	0.000134167
>SD_Ssd-54826	0	0	0	4.0093e-05	0	0	0.00130603	0.000254639	0	0	0	0	0	5.99585e-05	0	0	6.10476e-05	0	0	0	6.2905e-05	0	0	3.03721e-05	0	0	0	0	0.00109932	0	3.82234e-05	0	0	0	0	0	0	0	0	0	0	0	0	0	0	0	0	0	0
>SD_Ssd-54827	0.000375532	0.000331053	0.000233318	0	0.000491932	0.000134048	5.93648e-05	0	0.000105955	2.50006e-05	0.000576868	3.29327e-05	0.000316531	1.19917e-05	3.69836e-05	0	2.03492e-05	0	0.000298048	7.38607e-05	0.000314525	2.36647e-05	3.33912e-05	0	0	0	0	0	0.000169126	5.84864e-05	0	0	0	0	0	0	0	0	0	0	0	0	0	0	0	0	0	0	0
>SD_Ssd-54828	0.00029208	0.000275877	0.000155545	0	9.83865e-05	0	0.00011873	3.18299e-05	0.000158932	0.000200005	0.000115374	3.29327e-05	0.000237398	5.99585e-05	3.69836e-05	5.7602e-05	0	2.58913e-05	0.000149024	0	0.000188715	4.73294e-05	6.67824e-05	6.07441e-05	2.25357e-05	0.00011012	0	0.000149678	0.000169126	5.84864e-05	0	0	0	4.30775e-05	0	0	0	0	0	0	0	0	0	0	0	0	0	0	0
>SD_Ssd-54829	0	5.51755e-05	0	0.000200465	0	0	5.93648e-05	3.18299e-05	0	0	0	0	0	0	0.00144236	0	2.03492e-05	0	0	0	0.000754859	2.36647e-05	0	0	0	0	0	0	0.000295971	0	0	0	0	0	0	0	0	0	0	0	0	0	0	0	0	0	0	0	0
>SD_Ssd-54830	0	0.000165526	0	0	9.83865e-05	0	0	0	0.000158932	0	0.000346121	6.58653e-05	0	4.79668e-05	0	0.000316811	8.13968e-05	0	0	0	0.000188715	0	0	3.03721e-05	0.00015775	0	4.09836e-05	0.000374195	0.000338252	0.000409405	0	0	0	0	0	2.7383e-05	0	0	0	0	0	0	0	0	0	0	0	4.93486e-05	0
>SD_Ssd-54831	0	0	0	4.0093e-05	0	0.000268097	0	0.000222809	0	0	0	0	0	1.19917e-05	0	0	6.10476e-05	0.00113922	0	0.000295443	0.00025162	0	0	0	0	0	0	0	8.4563e-05	0	0	0	0	0	0	0	0	0	0	0	0	0	0	0	0	0	0	0	0
>SD_Ssd-54832	0	0	0	0	0	0	0.0011873	0	0	0	0	0	0	0	0	0	0	0	0	0	6.2905e-05	0	0	0	0	0	0	0	0.00198723	0	0	0	0	0	0	0	0	0	0	0	0	0	0	0	0	0	0	0	0
>SD_Ssd-13274	0	0	0.00031109	0	0	0	0	0	0	0	0	6.58653e-05	7.91327e-05	0	0	0	0	0	4.96746e-05	0	6.2905e-05	0	0	0	2.25357e-05	0.00011012	0	0	4.22815e-05	0	0	0.000203438	0.000225082	0.000430775	0.000210993	0	0.000120751	3.55783e-05	0.000107267	7.66313e-05	2.60004e-05	0	0	0	0	5.20576e-05	0	4.93486e-05	0
>SD_Ssd-17011	0	0	0	0	0	0	0	0	0	0	0	3.29327e-05	0	0	0	0	0	0	0	0	0	4.73294e-05	0	0	0	0	0	0	0	0	0	0.000101719	0.000150054	0.00017231	0	0.000136915	0.000120751	0	0	0	2.60004e-05	0.00034965	5.14139e-05	3.06082e-05	6.75037e-05	0	5.2021e-05	0	5.36668e-05
>SD_Ssd-52796	0	0.000110351	0	0	0	0.000134048	0	0	0	2.50006e-05	5.76868e-05	0	7.91327e-05	0	7.39672e-05	2.8801e-05	0	2.58913e-05	0	0	0	0	0	0	0	0	0	0	4.22815e-05	0	0.000267564	0	0.000262595	0	7.03309e-05	0.000136915	6.03755e-05	7.11567e-05	0	3.83156e-05	7.80011e-05	5.82751e-05	2.57069e-05	3.06082e-05	6.75037e-05	2.60288e-05	5.2021e-05	0	0
>SD_Ssd-28801	0	0	0	0.00184428	0	0	0	0	0	0	0	0	0	0	0	0	0	0	0	0	0	0	0	0	0	0	0.000819672	7.48391e-05	0	0	0	0	0	0	0	0	0	0	0	0	0	0	0	0	0	0	0	0	0
>SD_Ssd-21242	0	0	0	0	0	0	0	9.54897e-05	0	0	0	0	0	0	0	0	0.000325587	0	0	7.38607e-05	6.2905e-05	0	0	0	0	0	0	0	0	0	0	0.000203438	0	0	0	8.2149e-05	0	3.55783e-05	0.000321802	0	0	0.00011655	0.000102828	3.06082e-05	0	0	0	0.000148046	0
>SD_Ssd-54833	0.000125177	0	0.000466636	0	0	0.000134048	0	0	0.000423819	0	0.00109605	0	0	0	0	0.000259209	0	0	0	7.38607e-05	0	0	0.000100174	0	0.000225357	0	0.000122951	0.000299356	0	0	0	0	0	0	0	0	0	0	0	0	0	0	0	0	0	0	0	0	0
>SD_Ssd-01207	0	0	0	0	0	0	0	0	0	0	0	0	0	0	0	0	0	0	0	0	0	0	0	0	0	0	0	0	0	0	7.64468e-05	0	0.000112541	0.000129232	0.000105496	2.7383e-05	6.03755e-05	0.000284627	5.36337e-05	3.83156e-05	7.80011e-05	0.00011655	0.000179949	6.12164e-05	6.75037e-05	7.80864e-05	0.000312126	4.93486e-05	2.68334e-05
>SD_Ssd-20544	0	0	0	0	0	0	0	0	5.29773e-05	0	0	0	0	0	0	0	0	0	0	0	0	0	0	0	0	0	0	0	0	5.84864e-05	7.64468e-05	0.000101719	7.50272e-05	0	0.000210993	0.000109532	6.03755e-05	3.55783e-05	0.000268168	3.83156e-05	2.60004e-05	0	2.57069e-05	3.06082e-05	6.75037e-05	2.60288e-05	0.000832336	0	0
>SD_Ssd-40205	0	0	0	0	0	0.000134048	0	0	0	0	0	0	0.000158265	0	3.69836e-05	0	0	0	0	7.38607e-05	0	0	0	3.03721e-05	0	0	0	0	0	0.000116973	0.000191117	0	0.000187568	0	3.51655e-05	0.000109532	0	0.000106735	5.36337e-05	7.66313e-05	5.20007e-05	5.82751e-05	5.14139e-05	0	0	0.000104115	0.000104042	4.93486e-05	2.68334e-05
>SD_Ssd-38541	0	5.51755e-05	0	0	0	0	5.93648e-05	6.36598e-05	0	0	0	0	0	0	7.39672e-05	5.7602e-05	0	0	0	0	0	0	0	0	0	5.506e-05	0	0	4.22815e-05	5.84864e-05	0	0.000101719	0	0	0	0.000164298	6.03755e-05	0.000142313	5.36337e-05	7.66313e-05	0	0	5.14139e-05	9.18246e-05	0	0.000104115	0.000208084	9.86972e-05	0
>SD_Ssd-50185	0	0	0	0	0	0	0.000296824	0	0.000741683	0	0	0.000164663	0.00087046	0	0	0	0	0.000621391	0	0	0	0	0	0	0	0	0	0	4.22815e-05	0.000292432	0	0	0	0	0	0	0	0	0	0	0	0	0	0	0	0	0	0	0
>SD_Ssd-54834	0.000208629	0.000165526	0.00031109	0	0.000196773	0.00080429	0	0	0	2.50006e-05	0	0	7.91327e-05	0	0.000110951	5.7602e-05	0	0	9.93493e-05	0.000295443	0.00012581	0	0	9.11162e-05	0	0.00011012	0	0	0	0.000292432	0	0.000101719	0	0.000129232	0	2.7383e-05	6.03755e-05	0	0	3.83156e-05	0	0	0	0	0.000270015	0	0.000104042	0	0
>SD_Ssd-54835	0	5.51755e-05	0	0	0	0	0	0	0	0	0	0	7.91327e-05	0	0	0	0	2.58913e-05	0	0	0.00025162	0	0	0	0	5.506e-05	0	0	0	0	0	0.000406876	7.50272e-05	0.000129232	0.000246158	2.7383e-05	0.000181127	3.55783e-05	0.000268168	7.66313e-05	0	0	0	0	0.000337519	2.60288e-05	5.2021e-05	0	2.68334e-05
>SD_Ssd-54836	0	5.51755e-05	0	0	0	0	0.000296824	0	0	0	0	0	0	0	0.000110951	8.6403e-05	0	0	0	0	0	0	0	0	0	0	0.00180328	0	0	0	3.82234e-05	0	0	0.000129232	0	0	6.03755e-05	0	0	0	7.80011e-05	0	0	0	0	0	0	4.93486e-05	0
>SD_Ssd-18388	0	0	0.000699953	0.000120279	0	0	0	0	0	0	0	0.000197596	0	2.39834e-05	0	0	0.000122095	0	0	0	0	2.36647e-05	0.000133565	3.03721e-05	0	0	0	7.48391e-05	0	0	3.82234e-05	0.000101719	0	0	0	2.7383e-05	0.000241502	7.11567e-05	0.000214535	0	0	0.00011655	0	6.12164e-05	0	0	5.2021e-05	9.86972e-05	0
>SD_Ssd-48427	0	0	0	0	0	0	0	0	0	7.50019e-05	5.76868e-05	0	0	0	0.000110951	2.8801e-05	4.06984e-05	0	9.93493e-05	0	0	0	0.000233738	0	0.000247893	0.00044048	0.000245902	0	0	0	3.82234e-05	0	3.75136e-05	0	0	0	0	0	0	0	0	0	0	0	0	0	0	0.000296092	0.000134167
>SD_Ssd-23663	0.00029208	0	7.77726e-05	0	0.000196773	0.000134048	5.93648e-05	3.18299e-05	0.000317864	0	0.000288434	0	0.000474796	2.39834e-05	0.000110951	0	0	2.58913e-05	0.000149024	0.000369303	0	2.36647e-05	0	3.03721e-05	0	0.00016518	0	0.000374195	0	5.84864e-05	0	0	0.000112541	0	0	2.7383e-05	0	0	5.36337e-05	0	0	0	0	0	0	0	0.000104042	4.93486e-05	0
>SD_Ssd-53563	0.000250355	0.000110351	0.000388863	0	0.000393546	0.000670241	0.000415554	0	0.000211909	0	0.000230747	6.58653e-05	0	0	0.000110951	0.000115204	0	5.17826e-05	0.000149024	0.000221582	6.2905e-05	9.46589e-05	0	0	0	0	0	0.000149678	0	0	0	0	0	0	0	0	0	0	0	0	0	0	0	0	0	0	5.2021e-05	0	5.36668e-05
>SD_Ssd-54837	0.000250355	0.000165526	0	0	0	0	5.93648e-05	6.36598e-05	0.000264887	0	0.000115374	0	0.000158265	1.19917e-05	3.69836e-05	0	0	0	0.000298048	0.000443164	0.000188715	2.36647e-05	3.33912e-05	6.07441e-05	0.000112679	0.00011012	0	7.48391e-05	0.000253689	5.84864e-05	0	0	0	4.30775e-05	3.51655e-05	0	0	0	0	0	2.60004e-05	5.82751e-05	0	0	6.75037e-05	2.60288e-05	5.2021e-05	0	0
>SD_Ssd-54838	0	0	0.00303313	0	0	0	0	0	5.29773e-05	0	0	0	0	0	0	0	0	0	0	0	0	0	0	0	0	0	0	0	0	0	0	0	0	0	0	0	0.000784882	0	0	0	0	0	0	0	0	0	0	0	0
>SD_Ssd-54839	0	0	7.77726e-05	8.0186e-05	0	0	0	0	0.000158932	0	0	0	0	0	0.0015903	0	2.03492e-05	0.000103565	0	0	0	0	0	0	0	0	4.09836e-05	0	8.4563e-05	0	3.82234e-05	0	0	0	0	0	0	0	5.36337e-05	0	0	0	0	0	0	2.60288e-05	5.2021e-05	0	0
>SD_Ssd-01215	0	0	0	0	0	0	0	6.36598e-05	0	0	0	0	0	0	3.69836e-05	0.000115204	0	0	0.000149024	0	0	2.36647e-05	0	3.03721e-05	4.50714e-05	0	0	0	4.22815e-05	0	0.00022934	0	7.50272e-05	4.30775e-05	0.000105496	0	0.000120751	7.11567e-05	0.000214535	7.66313e-05	2.60004e-05	0	5.14139e-05	0	0.000202511	7.80864e-05	0	0	0
>SD_Ssd-01201	4.17258e-05	0.000110351	0	0	0	0	0	0	0	0	0	3.29327e-05	0.000316531	0	0	0	4.06984e-05	0	4.96746e-05	0	0.00050324	2.36647e-05	0	6.07441e-05	2.25357e-05	0	4.09836e-05	0	0	5.84864e-05	0	0.000203438	0.000112541	0.000129232	3.51655e-05	0	0.000120751	3.55783e-05	0	0.000114947	0.000130002	0	2.57069e-05	0	0.000135007	5.20576e-05	5.2021e-05	0	0
>SD_Ssd-01218	0	0	7.77726e-05	0	0	0.000402145	0	0	0	0	0	0	0	5.99585e-05	0	0	6.10476e-05	0	0	0	0	0	0	0	0	0	0	0	0	0	0	0.000203438	0.000112541	0.00017231	0	5.4766e-05	6.03755e-05	0	0	0.000191578	0	5.82751e-05	0.000128535	6.12164e-05	0	0.000260288	0	0.000197394	0
>SD_Ssd-22505	0	0	0	0	0	0	0	0	0	0	0	9.8798e-05	0.000474796	3.59751e-05	0	0	0	0	0	7.38607e-05	0	0	6.67824e-05	0	0	0	0	0	0	0	0	0.000101719	7.50272e-05	8.61549e-05	0	0	0	3.55783e-05	0.000321802	7.66313e-05	7.80011e-05	0.00011655	2.57069e-05	9.18246e-05	6.75037e-05	5.20576e-05	5.2021e-05	4.93486e-05	0
>SD_Ssd-23606	0	5.51755e-05	0	0	0.000393546	0	0.000178094	0.00015915	0	0	0	0	0	0	7.39672e-05	0	0	2.58913e-05	0.000149024	0	0	0	3.33912e-05	3.03721e-05	0	0	4.09836e-05	0.00187098	8.4563e-05	0.000584864	0	0	0	0	0	2.7383e-05	0	0	0	0	2.60004e-05	0	0	0	6.75037e-05	0	0	0	0
>SD_Ssd-48444	0	0	0	0	0	0	0	0	0	0	0	3.29327e-05	7.91327e-05	0	0	0	0.00103781	0	0	0	0	9.46589e-05	0	0	0	0	0	0	0	0	0	0	0	0	0	2.7383e-05	6.03755e-05	0	0	3.83156e-05	0	0	0	0	0	0	5.2021e-05	0	0
>SD_Ssd-16709	0	0	0	0	0	0	0	0	0	0	0	0	0	0	0	0	2.03492e-05	0	0	0	0	0	0	0	0	0	0.00168033	0	0	0	0	0	3.75136e-05	4.30775e-05	0	0	0	0	0	0	0	0.0002331	0	3.06082e-05	0	0	0	0	0
>SD_Ssd-21335	0	0	0	0	0	0	0	0	0	0	0	0	0	0	0	0	0	2.58913e-05	0	0	0	2.36647e-05	0	0	0	0	0	0	0	0	0	0.000406876	3.75136e-05	4.30775e-05	0	2.7383e-05	0	0.000284627	0	3.83156e-05	0.000156002	0	5.14139e-05	9.18246e-05	0	7.80864e-05	0	0.00034544	0
>SD_Ssd-20192	0	0	0	0	0	0	0	0	0	0	0	0	0	0	0	0	0	0	0	0	0	0	0	0	0	0	0	0	0	0	0.000191117	0.000203438	0.000112541	0.000129232	3.51655e-05	5.4766e-05	6.03755e-05	0.000177892	0	0.000114947	7.80011e-05	0	0.000231362	0.000122433	6.75037e-05	0.000156173	5.2021e-05	4.93486e-05	0
>SD_Ssd-54840	0	0	0	0	0	0	0	0	0	0	0	0	7.91327e-05	0	0	0	0	0	0	0	0	7.09942e-05	0	0	0	5.506e-05	0	0	0	0	0	0.000203438	0	0.000387697	0.000210993	5.4766e-05	6.03755e-05	3.55783e-05	0.000107267	0	5.20007e-05	0.00011655	0	0	0.000472526	5.20576e-05	0.000104042	4.93486e-05	0
>SD_Ssd-54841	0	0.000110351	0	0	0	0	0	0	0	0	0	0	7.91327e-05	0	0	0	0	0	0	7.38607e-05	0	2.36647e-05	0	0	0	5.506e-05	0	0	0	0	0	0.000203438	0	0.00017231	0.000140662	2.7383e-05	0.000301878	3.55783e-05	5.36337e-05	3.83156e-05	5.20007e-05	5.82751e-05	0	3.06082e-05	0.000337519	5.20576e-05	0.000104042	9.86972e-05	2.68334e-05
>SD_Ssd-01298	0	0	0	0	0	0	0	0	5.29773e-05	0	0	0	0	0	0	0	0	0	0	0	0	0	0	0	0	0	0	0	0	0	0	0.000101719	3.75136e-05	0	0	2.7383e-05	0.000120751	0.000177892	0.000107267	0	0	0.0002331	5.14139e-05	0.000183649	0.000135007	0.000234259	0.000260105	0.000592183	0
>SD_Ssd-00405	0	0	0	0	0	0	0	0	0	0	0	3.29327e-05	0	1.19917e-05	0	0	0	0	0	0	0	0	0	0	0	0	0	0	0	0	0	0	3.75136e-05	0	3.51655e-05	0	0	7.11567e-05	0	0.000114947	2.60004e-05	0	2.57069e-05	0	0	0	0	0	0.000322001
>SD_Ssd-00474	0	0	0	0	0	0	0	0	0	0	0	9.8798e-05	0.000158265	0	0	0	4.06984e-05	0	0	0	0	0	0	0	2.25357e-05	5.506e-05	0	0	0	0	0	0	0.000300109	0.000215387	0.000105496	0	0	0	0	0.000114947	2.60004e-05	0	5.14139e-05	0	0	2.60288e-05	0	0	2.68334e-05
>SD_Ssd-14680	0	0	0	0	0	0	0	0	0	0	0	0	0	0	0	2.8801e-05	0	0	0	0	6.2905e-05	0	0	0	0	0	0	0	0	0	0	0.000203438	0	4.30775e-05	0	5.4766e-05	6.03755e-05	0	0	0.000191578	0	0.000174825	2.57069e-05	0	0.000135007	7.80864e-05	0	9.86972e-05	0
>SD_Ssd-16332	0	0.000165526	7.77726e-05	8.0186e-05	0	0	0.000237459	0	5.29773e-05	2.50006e-05	0.000115374	6.58653e-05	0	3.59751e-05	7.39672e-05	0	0.000122095	5.17826e-05	0	0	6.2905e-05	2.36647e-05	3.33912e-05	0	2.25357e-05	0	0.000245902	0.000224517	8.4563e-05	0.000116973	3.82234e-05	0	0	0	0	0	0	3.55783e-05	0	3.83156e-05	5.20007e-05	0	5.14139e-05	3.06082e-05	0	5.20576e-05	0	0	0
>SD_Ssd-54842	0	0	0	0	0	0	0	0	0	0.000250006	0.000519181	0	7.91327e-05	1.19917e-05	0	2.8801e-05	2.03492e-05	0	0.000248373	0.000517025	6.2905e-05	2.36647e-05	0	0.000212604	0.0003155	0.00011012	0	0	0	0	0	0	0	0	3.51655e-05	0	0	0	0	0	0	0	0	0	0	0	0	0	0
>SD_Ssd-54843	0	0	0	0	0	0	0	0	5.29773e-05	0	5.76868e-05	0	0	0	0	0	0	0	0	0	0	0	0	0	0	0	4.09836e-05	0	0	0	7.64468e-05	0.000101719	0	8.61549e-05	0.000105496	2.7383e-05	0.000120751	7.11567e-05	5.36337e-05	0	0.000156002	0.00011655	5.14139e-05	6.12164e-05	0.000202511	2.60288e-05	5.2021e-05	4.93486e-05	5.36668e-05
>SD_Ssd-00459	0	0	0	0	0	0	0	0	0	0	0	0	0	1.19917e-05	0	0	0	2.58913e-05	0	0.000738607	0	0	0	0	0	0	0	0	0	0	0	0.000406876	0.000112541	4.30775e-05	0	5.4766e-05	0	0	5.36337e-05	0	0	0.000757576	2.57069e-05	3.06082e-05	0	2.60288e-05	0.000260105	4.93486e-05	0
>SD_Ssd-00850	0	0	0.000155545	0	0	0.000134048	5.93648e-05	0	0	0	0	0	0	0.000131909	0	0	0	5.17826e-05	4.96746e-05	0	0	2.36647e-05	0	0	0	0	0	0	0	0	7.64468e-05	0	3.75136e-05	8.61549e-05	0	0	0.000241502	7.11567e-05	5.36337e-05	0.000536419	5.20007e-05	0	0	0	0	5.20576e-05	0	0	2.68334e-05
>SD_Ssd-00879	8.34516e-05	0.000220702	0.000155545	0	0.000196773	0	0	0.000190979	0.000264887	0.000100003	5.76868e-05	9.8798e-05	0.000158265	0.0001439	3.69836e-05	2.8801e-05	2.03492e-05	0	4.96746e-05	0.000147721	0	0.000118324	6.67824e-05	3.03721e-05	0	0	0	7.48391e-05	0	5.84864e-05	0	0	0	0	0	0	0	0	0	3.83156e-05	2.60004e-05	0	0	0	0	2.60288e-05	0	0	0
>SD_Ssd-01386	0	0	0	0	0	0	0	0	0	0	0	0	0	0	0	0	0	2.58913e-05	0	0	0	0	0	0	0	0	0	0	0	0	0.00034401	0	0.000262595	0.00017231	7.03309e-05	2.7383e-05	0.000241502	7.11567e-05	5.36337e-05	3.83156e-05	0.000208003	0.0002331	0.000205656	0	0	2.60288e-05	0	0	2.68334e-05
>SD_Ssd-12784	0	0	0	0	0	0	0	0	0	0.000100003	0	0.000263461	0	0	0	5.7602e-05	0	0	0	0	0	0	0	0	0	0	0	0	0	0	0.000496904	0.000101719	0	0	0	0	0.000120751	0.00021347	0	3.83156e-05	2.60004e-05	0	2.57069e-05	9.18246e-05	0	0	0.000260105	0	0
>SD_Ssd-41453	0	0	7.77726e-05	0	0	0	5.93648e-05	0	5.29773e-05	0	0	0	0.000158265	0	0	0	0	0	0	0	0.00025162	0	0	0	0	0.00022024	0	0	0	0	0	0.000610314	3.75136e-05	4.30775e-05	0.000210993	0	0.000120751	3.55783e-05	0.000107267	3.83156e-05	0	0	0	0	0	0	0.000208084	0	2.68334e-05
>SD_Ssd-22692	0	0	0	0.0011627	0	0.000268097	0	0	0	0	0	3.29327e-05	0	0	7.39672e-05	0	0	2.58913e-05	0	0	0	0	0	0	0	0	0.000532787	0.000299356	0	0	0	0	0	0	0	0	0	0	5.36337e-05	3.83156e-05	2.60004e-05	0	0	6.12164e-05	0	2.60288e-05	5.2021e-05	4.93486e-05	0
>SD_Ssd-54844	4.17258e-05	0	0	0	0	0	0	0	0	0	0	0	0	0	0	0	0	0	0	0	0	0	0	0	0	0	0	0	0	0	0	0.000101719	0	0	0	0.000191681	0	0.00021347	0	0	0.000130002	0	0.000102828	0.000153041	0	0.000130144	0	0	0.000107334
>SD_Ssd-01161	4.17258e-05	0	7.77726e-05	0	0	0	5.93648e-05	0	0	0.000150004	0	0	7.91327e-05	0	3.69836e-05	0	0	0.000129457	0	0	0	0	0	0	0	5.506e-05	0	0	0.00122616	0	0	0	0	4.30775e-05	0	5.4766e-05	0	0.000142313	0	0.000153263	0	0	0	0	0	2.60288e-05	0	0	0
>SD_Ssd-01228	0	0	0	0	0	0	0	0	0	0	0	0	0	0	3.69836e-05	0	0	0	0	0	0	0	0	0	0	0	0	0.000224517	8.4563e-05	0	0	0.0016275	0	0	0	0	0	3.55783e-05	0.000214535	0	0	5.82751e-05	2.57069e-05	0	0	0	0.000208084	0.000197394	0
>SD_Ssd-00983	0	5.51755e-05	0	0	0	0	0	0	0	0	0	0	0	0	0	0	0	2.58913e-05	0	0	0.000691954	2.36647e-05	0	0	0	0	0	0.000149678	4.22815e-05	0.000116973	0.000152894	0	0	0	0	2.7383e-05	0	3.55783e-05	0	3.83156e-05	0.000598008	0.00011655	0	6.12164e-05	0	0	0	0.000197394	0
>SD_Ssd-48995	8.34516e-05	0.000110351	7.77726e-05	0.000200465	0	0.000134048	0.00011873	9.54897e-05	0.000105955	0	0	0	7.91327e-05	2.39834e-05	0	0	6.10476e-05	2.58913e-05	9.93493e-05	0	6.2905e-05	0	3.33912e-05	6.07441e-05	4.50714e-05	0	0	0	4.22815e-05	0.000760323	0	0	0	4.30775e-05	0	2.7383e-05	0	0	5.36337e-05	3.83156e-05	0	0.00011655	2.57069e-05	9.18246e-05	0	0	5.2021e-05	4.93486e-05	0
>SD_Ssd-48706	0.000125177	0.000165526	7.77726e-05	0	0.000196773	0	5.93648e-05	0	0	2.50006e-05	0.000230747	0	0.000237398	3.59751e-05	3.69836e-05	5.7602e-05	0	0	0.000546421	0	0.00012581	2.36647e-05	3.33912e-05	6.07441e-05	2.25357e-05	0.00011012	0	0	0.000126845	0.000175459	0	0	0	4.30775e-05	3.51655e-05	0	0	0	0	0	0	0	0	0	6.75037e-05	2.60288e-05	5.2021e-05	0	0
>SD_Ssd-26021	0	0	0	0	0	0	0	0	0	0	0	3.29327e-05	0	0	7.39672e-05	0	0	0	0	0	0.00025162	0	0	0	0	0	0	0.00404131	0	0	0	0	0	0	0	0	0	0	0	0	0	0	0	0	0	0	0	0	0
>SD_Ssd-48527	0	0	0	0	0	0	0	0	5.29773e-05	0	0	0	0	0	0	0	0	0	0	0	0	0	0	0	0	0	0	0	0	0	0	0	0	0	0	0	0	0.000106735	0	0	0	0.000641026	0	9.18246e-05	0.00101256	0	0	0.000197394	0
>SD_Ssd-54845	0.000584161	0	0.000466636	0	0	0	0	0	0.000105955	0.000100003	0.000230747	9.8798e-05	0.000474796	0	0	0	0	0	0.000149024	0	0	0	0	0	0	0.00022024	0	0	0	0.000760323	0	0	0	0	0	0	0	3.55783e-05	0	0	0	0	0	3.06082e-05	0	0	0	0	0
>SD_Ssd-54846	0	5.51755e-05	0	0	0	0	0	0	0	0	0	0	0	0	0	0	2.03492e-05	0	0.000149024	7.38607e-05	0	7.09942e-05	3.33912e-05	0	0	0	0	0	0	0	0	0.000203438	0	8.61549e-05	7.03309e-05	8.2149e-05	0	3.55783e-05	0.000107267	3.83156e-05	2.60004e-05	0.000174825	0	9.18246e-05	0.000270015	5.20576e-05	0.000208084	0	2.68334e-05
>SD_Ssd-54847	0	5.51755e-05	0	0	0	0	0	0	0	0	0	0	0	0.000119917	0	5.7602e-05	0.000549428	0	0	0	0	0	0	0	0	0	0	0.000374195	0.000507378	0	0	0	0	4.30775e-05	0	0	0	0	0	3.83156e-05	5.20007e-05	0	0	0	0	0	0	0	0
>SD_Ssd-54848	0	0.000110351	0	0	0	0	0	0	0	0	0	0	0	0	0	0	2.03492e-05	0	0	0	0	2.36647e-05	0	0	0	0	0	0	0	0	0	0.000203438	0	0	0.000210993	2.7383e-05	0.000362253	0	0.000107267	3.83156e-05	0	5.82751e-05	2.57069e-05	3.06082e-05	0.000337519	0	0.000260105	9.86972e-05	0
>SD_Ssd-54849	0	0	7.77726e-05	0.000240558	0.000295159	0.000268097	0.000178094	0	0	2.50006e-05	5.76868e-05	0	0	1.19917e-05	0	2.8801e-05	0	0	0.000198699	7.38607e-05	6.2905e-05	0	0	0.000242976	0	0	0.000204918	0.00142194	0	0.000233945	0	0	0	0	0	0	0	0	0	0	0	0	0	0	0	0	0	0	0
>SD_Ssd-51944	0	0	0	0	0	0	0	0	0	5.00013e-05	0	0	0	0	0	0.00028801	0.000223841	0	0	0	0	2.36647e-05	0	0	0	0	0	0	0	0	0.000152894	0	3.75136e-05	8.61549e-05	0	2.7383e-05	0	0	0	3.83156e-05	0.000156002	0	0.000154242	3.06082e-05	0.000135007	0	0	4.93486e-05	0.000107334
>SD_Ssd-15071	4.17258e-05	0	0	0	0	0	5.93648e-05	0	5.29773e-05	0	0	0.000131731	0	4.79668e-05	7.39672e-05	5.7602e-05	2.03492e-05	0	0	0	0	7.09942e-05	6.67824e-05	3.03721e-05	2.25357e-05	0	8.19672e-05	7.48391e-05	0	0	0	0	3.75136e-05	4.30775e-05	7.03309e-05	5.4766e-05	0	3.55783e-05	0	0	7.80011e-05	0.00011655	2.57069e-05	3.06082e-05	0	5.20576e-05	0	4.93486e-05	5.36668e-05
>SD_Ssd-27353	0	0	7.77726e-05	0.000160372	0	0	0	3.18299e-05	0	0	0	0	0	0	0	0	0	0	0	0	0	0	0	0	0	0	0.00217213	0	0	0	0	0	0	0	0	0	0	0	0	0	0	0	0	0	0	0	0	0	0
>SD_Ssd-21635	0	0	0	4.0093e-05	0	0	0	0	0.000105955	0	5.76868e-05	0	0	0	0	0	0	0	0	0	0	0	0	0	0	0	4.09836e-05	0	0	0	0	0	0	0	0	0	6.03755e-05	0	5.36337e-05	0	0	0	0	0.00143858	6.75037e-05	0	5.2021e-05	0	5.36668e-05
>SD_Ssd-54850	4.17258e-05	0.000110351	0.000155545	0	0	0	0	9.54897e-05	0.000211909	0.000175004	5.76868e-05	3.29327e-05	7.91327e-05	5.99585e-05	0.000147934	5.7602e-05	2.03492e-05	5.17826e-05	0	7.38607e-05	0.00012581	0.000118324	0.000133565	6.07441e-05	0.00015775	5.506e-05	0	0	4.22815e-05	0	0	0	0	0	3.51655e-05	0	0	0	0	0	0	0	0	0	0	0	0	0	0
>SD_Ssd-54851	0	0	0	0	0	0	0	0	0	0	0	0	7.91327e-05	0	0	0	2.03492e-05	0	0	0	0	0	0	0	0	0	0	0	0	0	7.64468e-05	0.000101719	0	0.00017231	0	5.4766e-05	0.000120751	0.000498097	0	0	0.000156002	0	0.000102828	0.000244865	0	7.80864e-05	0	0	0
>SD_Ssd-54852	0	0	0	0	0	0	0	0	0	0	0	0	0	0	0	0	0.000691873	0	0	0.000590886	0	0	0	0	0	0	0.000655738	0	0	0	0	0	0	0	0	0	0	0	0	0	2.60004e-05	0	0	0	0	0	0	0	0
>SD_Ssd-54853	0	5.51755e-05	0	0.000561302	0	0	0.0010092	0	0	2.50006e-05	0	0	0	0	3.69836e-05	0	0	7.76739e-05	0	0	0	0	6.67824e-05	6.07441e-05	0	0	0	0	0	0.000994268	0	0	0	0	0	0	0	3.55783e-05	0	0	0	0	0	0	0	0	0	0	0
>SD_Ssd-54854	0	5.51755e-05	0	0	0	0	0	0	0	0	0	0	0	0	0	0	0	0	0	0	0	0	0	0	0	0	0	0	0	0	0	0.000203438	0	0.00034462	7.03309e-05	0	0.000241502	0	0.000321802	7.66313e-05	2.60004e-05	0.00034965	0.000154242	3.06082e-05	6.75037e-05	0.000104115	5.2021e-05	0	0
>SD_Ssd-01276	0	0.000110351	0	0	0	0	5.93648e-05	0	0	5.00013e-05	0.000346121	0	0	4.79668e-05	0	2.8801e-05	2.03492e-05	0	0.000198699	0.000147721	0.00012581	0	0.000100174	9.11162e-05	0.000202821	0.00044048	4.09836e-05	0	0	5.84864e-05	0	0	0	0	7.03309e-05	0	0	0	0	0	0	0	0	0	0	0	0	4.93486e-05	8.05002e-05
>SD_Ssd-22892	0	0	7.77726e-05	0.000320744	0	0	5.93648e-05	0	0	0	0	0	0	1.19917e-05	0.000147934	0	0.000183143	0	0	7.38607e-05	0	0	0	0	0	0	0.000983607	7.48391e-05	0	0	0	0	0	4.30775e-05	0	0	0	7.11567e-05	0	0	0	5.82751e-05	0	0	0	0	0	4.93486e-05	2.68334e-05
>SD_Ssd-13577	0	0	0	0	0	0.000134048	0	0	0	2.50006e-05	0	3.29327e-05	0	0	0	0	0.000101746	0	0	0	0.00025162	0	0	0	0	0	0.000122951	0.000299356	0	0	7.64468e-05	0	0	0.000473852	0	2.7383e-05	0.000120751	3.55783e-05	5.36337e-05	3.83156e-05	5.20007e-05	0	0	0	0.000135007	2.60288e-05	0	0	2.68334e-05
>SD_Ssd-54855	0	0	0	0	0	0	0	0	0	0	0	0	0	0	0	0	0	0	0	0	0	9.46589e-05	0	0	0	0	4.09836e-05	0	0	0	0	0.000203438	0	0	0	0.000109532	6.03755e-05	0	0	0	0.000130002	0	5.14139e-05	0.000122433	6.75037e-05	0.000130144	5.2021e-05	0	2.68334e-05
>SD_Ssd-00511	0	0	0	0	0	0	0	0	0	0	0	0	0	0	0	0	2.03492e-05	0	0	0	0	0.000260312	0	0	0	5.506e-05	0	0	0	0	0	0.000101719	0	0	0	0.000136915	6.03755e-05	0	0	0	0.000130002	0	0.000102828	9.18246e-05	6.75037e-05	0	0	4.93486e-05	8.05002e-05
>SD_Ssd-49227	0	5.51755e-05	0	0	0	0	0	0	0	0	0	0	0	0	0	0	0	0	0	0	6.2905e-05	0	0	0	0	0	0	0	0	0	0	0	0	0.00103386	0	8.2149e-05	0	0	0	0.000191578	2.60004e-05	0	2.57069e-05	0	0.000202511	0	0	0	0
>SD_Ssd-21735	0	0	0	0	0	0	0	0	0	0	0	6.58653e-05	0	2.39834e-05	0	0	0	0	0	0	0	0	0	0	0	0	0	0.000224517	0.000972475	0.000760323	3.82234e-05	0	0	0	0	0	0	0	0	0	0	0.000641026	0	6.12164e-05	0	0	0	0	0
>SD_Ssd-47460	0	0	0	0	0	0	0	0	0	0	0	0	0	0	0	0	0	0	0	7.38607e-05	0	9.46589e-05	0	0	0	5.506e-05	0	0	0	0	3.82234e-05	0.000101719	0	8.61549e-05	3.51655e-05	8.2149e-05	0.000181127	3.55783e-05	0.000214535	0	5.20007e-05	0.00011655	0	9.18246e-05	0.000135007	0	5.2021e-05	0	0.000107334
>SD_Ssd-21521	0	5.51755e-05	0	0	0	0	0.000237459	3.18299e-05	0	0	0	0	0	0	0.000369836	2.8801e-05	0	0	0	0.000147721	0	0	0.000100174	0	0	0	0	0.000149678	0	0.00157913	3.82234e-05	0	0	0	0	2.7383e-05	0	0	0	0	5.20007e-05	0	0	0	0	0	0	9.86972e-05	0
>SD_Ssd-38582	0	0	0.000155545	0.000120279	0	0	0.00011873	0	0	0	0	0	0	0	0.000628721	0	0	0	0	0	0	2.36647e-05	0	0	0	0	0.000614754	0.000673552	8.4563e-05	0	0	0	0	0	0	0	0	0	0	0	0	0	0	6.12164e-05	0	0	0	4.93486e-05	0
>SD_Ssd-54856	0.000417258	0.000275877	0.000544408	0	0.000295159	0	0	3.18299e-05	0.000158932	0	0.000230747	0	0	1.19917e-05	0	0	0	2.58913e-05	0.000347722	0.000147721	0.000188715	0	0	0	0	0.00016518	0	0.000149678	8.4563e-05	5.84864e-05	0	0	0	4.30775e-05	0	0	0	0	0	0	0	0	0	0	0	0	5.2021e-05	0	0
>SD_Ssd-54857	8.34516e-05	0.000772456	7.77726e-05	0	0.000295159	0	0	3.18299e-05	0	0	0	0	7.91327e-05	0	0	0	0	0	0.000149024	0	0.000943574	0	3.33912e-05	0	0	0.00033036	0	7.48391e-05	4.22815e-05	0	0	0.000203438	0	0	0	0	0	0	5.36337e-05	0	2.60004e-05	5.82751e-05	2.57069e-05	0	0	0	0	0	0
>SD_Ssd-54858	0	0.00171044	0	0	0	0.000134048	0	0	0.000476796	0	5.76868e-05	9.8798e-05	0	0	0	0	0	0	0	0	0.00012581	0	0	0	0.00015775	0	0	0	0	0	0	0	0	0	0	0	0	0	5.36337e-05	0	0	0	0	0	6.75037e-05	0	5.2021e-05	0	0
>SD_Ssd-54859	0	5.51755e-05	0	0	0	0	0	0	0	0	5.76868e-05	0	0.000158265	0	0	0	0	0	0	0	0.00012581	0.000118324	0	0	0	5.506e-05	0	0	0	0	0	0	3.75136e-05	4.30775e-05	7.03309e-05	5.4766e-05	0.000120751	0	0.000107267	0	5.20007e-05	0.00011655	0	6.12164e-05	0.000135007	2.60288e-05	5.2021e-05	0	0
>SD_Ssd-54860	0	5.51755e-05	0	4.0093e-05	0	0	5.93648e-05	3.18299e-05	5.29773e-05	0	0	0	0	1.19917e-05	0	5.7602e-05	0	0	0	0	0	0	0	6.07441e-05	0	0	0	0.000374195	4.22815e-05	0.000350918	0.000267564	0	3.75136e-05	0.00017231	0	2.7383e-05	0.000120751	7.11567e-05	0	7.66313e-05	5.20007e-05	0.000174825	2.57069e-05	0	6.75037e-05	0	0	0	2.68334e-05
>SD_Ssd-54861	0	0	0.000388863	0	0	0	5.93648e-05	0	0	0	0	0.000197596	0	0	0	0	0	0	0	0	0	0	0	0	0.000112679	5.506e-05	0	0	0	0	0	0.000101719	3.75136e-05	0.000258465	0.000140662	0	0.000241502	3.55783e-05	5.36337e-05	3.83156e-05	2.60004e-05	0	0	0	0	0	5.2021e-05	0	0
>SD_Ssd-54862	0	0.000110351	0	0.0011226	0	0	0	3.18299e-05	5.29773e-05	2.50006e-05	0	0	0	1.19917e-05	0	2.8801e-05	0	0	0	0	0	0	0.000133565	9.11162e-05	0	0	0.00045082	0.000149678	0	0.000175459	0	0	0	0	0	0	0	0	0	0	0	0	0	0	0	0	0	0	0
>SD_Ssd-54863	0	5.51755e-05	0	0	0	0	5.93648e-05	0	0	0	0	0	0.000158265	0	3.69836e-05	0	0	0	0	0	0	0	0	0	0	0	0	0	0	0.000116973	7.64468e-05	0	3.75136e-05	0	0.000140662	0.000136915	0	7.11567e-05	0.000107267	0	5.20007e-05	5.82751e-05	0	3.06082e-05	0	5.20576e-05	0.000208084	9.86972e-05	0
>SD_Ssd-01361	0	0	0	0.000481116	0	0.000268097	0	0	0	0	0	0	7.91327e-05	0.000107925	0	0	0.000101746	0	0	0.000443164	0	0	0	0	0	0	0	7.48391e-05	4.22815e-05	0	0	0.000203438	0	0	0	0	0	0	0.000107267	0	0	0	0	0	0	2.60288e-05	0.000260105	0	0
>SD_Ssd-00587	0	0	0	0	0	0	0.00178094	0	0	0	0.000230747	0	0	0	0	0	0	0	0	0.000147721	0	0	0	0	2.25357e-05	5.506e-05	0	0	0	0	0	0	3.75136e-05	0	0.000175827	0	6.03755e-05	0	0.000107267	0	2.60004e-05	0	0	0	0	0	0.000104042	0	0
>SD_Ssd-00845	0	0.000110351	7.77726e-05	4.0093e-05	0	0	0	0	0.000105955	0	0	3.29327e-05	0	1.19917e-05	3.69836e-05	0	0.000101746	7.76739e-05	0	7.38607e-05	0	0	0	3.03721e-05	2.25357e-05	0	8.19672e-05	7.48391e-05	0.000422815	0	3.82234e-05	0	0	0.00017231	0	0	0.000120751	3.55783e-05	5.36337e-05	0	0.000104001	0	0	0	0	0	5.2021e-05	0	8.05002e-05
>SD_Ssd-00865	0	0	0	0	0	0	0	3.18299e-05	0	0	0	0	7.91327e-05	0	0	0	4.06984e-05	0	0	0	0	0	3.33912e-05	0	0	0	4.09836e-05	0	4.22815e-05	5.84864e-05	7.64468e-05	0.000203438	0	0.00034462	0	0	0.000241502	0.00021347	0.000214535	3.83156e-05	0.000104001	0	0	3.06082e-05	0	0	0.000208084	4.93486e-05	0
>SD_Ssd-01209	0	0	0	0	0	0	0	0	0	0	0	0	0	0	0	0	0	2.58913e-05	0	7.38607e-05	0	2.36647e-05	0	0	0	0	0	0	0	0	0	0	3.75136e-05	8.61549e-05	0	8.2149e-05	0	0.000142313	0	3.83156e-05	0.000156002	0	5.14139e-05	0	0.000270015	7.80864e-05	0.000104042	0.000493486	0
>SD_Ssd-00416	0	5.51755e-05	0	0.000160372	0	0	0	0	0	0	0	3.29327e-05	0	0	0	2.8801e-05	0	0	0	0	0	0	0	0	0	0	0	0	0	0	0.00011467	0	0	0.000129232	0	0	0	0.000249048	0	0	0	0	0	0.000765205	0	7.80864e-05	0	4.93486e-05	0
>SD_Ssd-21585	4.17258e-05	5.51755e-05	7.77726e-05	0	0	0	0	0	0.0011655	2.50006e-05	0	0.00049399	0	0	0	0	0	0	0	0	0	0	0	0	0	0	0.000163934	0.00082323	4.22815e-05	0	0	0	0	0	0	0	0	0	0	0	0	0	0	0	0	0	0	0	0
>SD_Ssd-19734	4.17258e-05	0	0	0	0	0.000670241	0.0011873	3.18299e-05	0	0	0	3.29327e-05	0	4.79668e-05	0	0	0	0.00020713	0	0	0	0	3.33912e-05	0	0	0	8.19672e-05	7.48391e-05	4.22815e-05	0	0	0	3.75136e-05	8.61549e-05	0	0	0	0	5.36337e-05	0	0	5.82751e-05	0	0	0.000202511	2.60288e-05	0	0	0
>SD_Ssd-47944	0	0.000110351	0	0	9.83865e-05	0	0	3.18299e-05	5.29773e-05	5.00013e-05	0.000230747	3.29327e-05	7.91327e-05	7.19502e-05	0	0.000172806	4.06984e-05	0	9.93493e-05	0	0	4.73294e-05	0.000133565	6.07441e-05	0.00015775	0	4.09836e-05	0	4.22815e-05	0	0.00011467	0	3.75136e-05	0	0	2.7383e-05	0	3.55783e-05	0	0	0	0	0	0	0	0	0	0	0
>SD_Ssd-54864	4.17258e-05	5.51755e-05	0.00031109	0	9.83865e-05	0	5.93648e-05	0	0	2.50006e-05	0.000346121	3.29327e-05	0	1.19917e-05	0	0	2.03492e-05	0	9.93493e-05	0.000147721	6.2905e-05	0	6.67824e-05	3.03721e-05	6.76072e-05	0.00099108	0	7.48391e-05	4.22815e-05	5.84864e-05	0	0	0	4.30775e-05	0.000105496	2.7383e-05	0	0	0	0	0	0	0	0	0	0	0	0	0
>SD_Ssd-54865	0	0	0	0	0	0	0	0	0	0	5.76868e-05	0.000197596	0	0	7.39672e-05	0	0.000101746	5.17826e-05	0	0	0	0	6.67824e-05	0	0	0	4.09836e-05	7.48391e-05	0.000126845	0	0.000420457	0	0	0	0	0	0	0	0	0	0	5.82751e-05	2.57069e-05	0	0.00128257	0	0	9.86972e-05	0
>SD_Ssd-54866	0	0	0.000388863	0	9.83865e-05	0.000536193	0.000178094	0	5.29773e-05	0	0.000288434	0	7.91327e-05	2.39834e-05	0	0	0	0	9.93493e-05	0.000147721	0.000188715	4.73294e-05	0	6.07441e-05	0	0	0	0.000149678	0.000126845	5.84864e-05	0	0	0	4.30775e-05	3.51655e-05	0	6.03755e-05	0	5.36337e-05	0	2.60004e-05	0	0	0	0.000270015	0	0.000208084	0	0
>SD_Ssd-54867	0	0	0	0.00148344	0	0	0	0	0	0	0	0	0	0	0	0	0	2.58913e-05	0	0	0	0	0	0	0	0	0.000614754	0	4.22815e-05	0	0	0	0	0	0	0	0	0	0	0	2.60004e-05	0	0	0	0	2.60288e-05	0	0	0
>SD_Ssd-00483	0	0.000220702	7.77726e-05	0	0	0.000134048	0	3.18299e-05	0	7.50019e-05	0	3.29327e-05	0.000237398	3.59751e-05	3.69836e-05	0.000115204	0	0	0	0	0.000566145	2.36647e-05	0	3.03721e-05	0	0.00011012	0	0	0	0	0	0.000101719	0	8.61549e-05	0.000105496	2.7383e-05	0	0	0	0	0	0	0	0	0	0	0	0	0
>SD_Ssd-01241	0	0	0.000388863	0	0	0	0	0	5.29773e-05	0	0	0	0	0	0	0	0	0	0	0	0	0	0	0	0	0	0	0	0	0	0.00034401	0	3.75136e-05	0.00034462	0	2.7383e-05	6.03755e-05	7.11567e-05	0.000375436	0	0	0	2.57069e-05	0	0	5.20576e-05	0.000104042	0	8.05002e-05
>SD_Ssd-48923	0	5.51755e-05	7.77726e-05	0	9.83865e-05	0.000134048	0.00011873	0	0.000105955	2.50006e-05	0.00017306	0	0	1.19917e-05	0	0	0	0	0.000198699	7.38607e-05	6.2905e-05	0	3.33912e-05	0	2.25357e-05	0.00143156	0	0.000149678	0	0	0	0	0	4.30775e-05	3.51655e-05	0	0	0	5.36337e-05	0	0	0	0	0	6.75037e-05	0	0	0	5.36668e-05
>SD_Ssd-50170	0	0	0.000233318	0	0	0.000134048	0	0	0	2.50006e-05	0	0	0	1.19917e-05	3.69836e-05	0	0.000122095	0	0	7.38607e-05	0	0	0	0	0	0	0.00057377	0.000149678	4.22815e-05	5.84864e-05	0.00011467	0.000101719	3.75136e-05	4.30775e-05	0	0	0.000362253	0	0	0	7.80011e-05	0.00011655	0	0	0	0	0	0.000197394	0
>SD_Ssd-13717	0.000208629	0	0	0	0	0	5.93648e-05	0	5.29773e-05	0	5.76868e-05	0	0	0	0	0	0	2.58913e-05	0.000149024	0.000738607	0	0	0	0	0	0	4.09836e-05	0	8.4563e-05	0	0	0.000203438	0	0	0	0	6.03755e-05	0	0	7.66313e-05	2.60004e-05	0.00011655	2.57069e-05	6.12164e-05	0.000202511	2.60288e-05	5.2021e-05	0	2.68334e-05
>SD_Ssd-19246	0	0	0	0	0	0	0	0	5.29773e-05	0	0	0	0	2.39834e-05	0	0	2.03492e-05	0.000957978	0	0	0	0	6.67824e-05	0	6.76072e-05	0	0	0	0	0	7.64468e-05	0	0	0	0	0	0	0	0	0	0	0	0	6.12164e-05	0	0	5.2021e-05	9.86972e-05	5.36668e-05
>SD_Ssd-48902	0	0	0	0	0	0	0	0	0	0	0	0	0	0	0	0	0	0	0	0	0	0	0	0	0	0	0	0	0	0	0	0	7.50272e-05	0	0	0	0	3.55783e-05	0	0.000919575	5.20007e-05	0	5.14139e-05	0	6.75037e-05	7.80864e-05	0	0	2.68334e-05
>SD_Ssd-21656	0	0	0	0	0	0	0	0.000254639	5.29773e-05	0	0	0	0	0	0	0	0	0	0.000149024	0	0	0	0	0.000698557	0	0	0	0	0	0	0	0	0	0	0	2.7383e-05	0	0	0	0	5.20007e-05	0	2.57069e-05	0	6.75037e-05	5.20576e-05	0	0	0.000187834
>SD_Ssd-54868	4.17258e-05	0.000110351	0.000777726	0	0	0	0	0	0	0	0	3.29327e-05	7.91327e-05	0	0	0	0	0	0	0	0.00012581	0	0	0	0	0	4.09836e-05	0	0	0	0	0	0.000225082	0.000129232	0.000105496	0	0.000120751	3.55783e-05	0.000214535	0	0	0	0	0	6.75037e-05	0.000104115	0	0	0
>SD_Ssd-54869	0	0	0	0	0	0	0	0	0	0	0	0	0	0	0	2.8801e-05	6.10476e-05	5.17826e-05	0	0	0.00012581	0.000165653	0	0	2.25357e-05	0	0	7.48391e-05	4.22815e-05	0	0	0	0	8.61549e-05	0	2.7383e-05	0	0.000106735	5.36337e-05	0	0	0.000932401	7.71208e-05	0	0	0	0.000156063	0	0
>SD_Ssd-54870	0	5.51755e-05	0.000622181	0	9.83865e-05	0	0	0	0	0	5.76868e-05	0	0.000395664	0	0	0	0	0	0	0	0	0	0	0	0	0.00011012	0	0	0	0	0	0	3.75136e-05	0.000301542	0.000246158	0	0.000120751	0	0.000107267	7.66313e-05	0	0	0	3.06082e-05	0	0	0	0	0
>SD_Ssd-00110	0	5.51755e-05	0.000233318	0	0	0	0.000890472	0	0.000105955	2.50006e-05	0	0	0.000395664	0	7.39672e-05	0.000316811	0	0	0	7.38607e-05	0	0	0	0	2.25357e-05	0	0	7.48391e-05	0	0	0.000152894	0	0	0	0	0	0	3.55783e-05	0	0	2.60004e-05	0	2.57069e-05	0	0	2.60288e-05	0	0	0
>SD_Ssd-00477	0	0	0	0	0	0	0	0	0	0	0	0	0	0	0	0	0	0	0	0	0	0	0	0	0	0	0	0	0	0	0	0.000203438	0.000487677	0	7.03309e-05	0	6.03755e-05	0	0	0.000229894	0.000182003	0	0.000102828	3.06082e-05	0.000135007	0	0	0	2.68334e-05
>SD_Ssd-14366	0	0.000331053	0	0	0	0	0	0	5.29773e-05	0	0	0	0	0	0	0	0	0	0	0.000147721	0	0	0	0	0	0	0	0.000449035	0	0	0	0	3.75136e-05	0.000215387	0	0	6.03755e-05	3.55783e-05	0.000214535	0	0	0	7.71208e-05	9.18246e-05	0	0.000130144	0	0	0
>SD_Ssd-13709	0	0	0.000155545	0	0	0.000134048	0	0	0	5.00013e-05	0	3.29327e-05	7.91327e-05	0.000119917	0	0	4.06984e-05	0	0	0	0	0	3.33912e-05	0	0	0	0	0	0	0	0	0	3.75136e-05	8.61549e-05	0.000210993	2.7383e-05	6.03755e-05	0.000142313	0	7.66313e-05	0	0	2.57069e-05	0	6.75037e-05	2.60288e-05	0	4.93486e-05	5.36668e-05
>SD_Ssd-54871	0.000125177	0.000110351	0.000155545	0	0.000196773	0.000402145	0.000534283	0	0.000158932	0	0.000346121	3.29327e-05	0.000237398	0	0	0	0	0	9.93493e-05	0	0	0	3.33912e-05	0	0	0	0	0	0	5.84864e-05	0	0	0	4.30775e-05	0	0	0	0	0.000107267	0	0	5.82751e-05	0	0	6.75037e-05	0	5.2021e-05	0	0
>SD_Ssd-54872	0	0.000110351	0.000233318	0	0.000196773	0.000268097	0	6.36598e-05	0	0	0	6.58653e-05	0.000237398	1.19917e-05	0	0	2.03492e-05	2.58913e-05	0.000298048	0.000147721	0	0	0	3.03721e-05	2.25357e-05	0	0	0	0	0	0	0.000101719	0	0.00017231	0	0	6.03755e-05	0	0.000160901	7.66313e-05	2.60004e-05	0	2.57069e-05	0	6.75037e-05	0	0	0	2.68334e-05
>SD_Ssd-54873	0	5.51755e-05	7.77726e-05	0	9.83865e-05	0	0.000237459	0	0.000264887	2.50006e-05	0	9.8798e-05	0	1.19917e-05	0	0	0	0.000466044	0	0	6.2905e-05	0	0.000100174	3.03721e-05	4.50714e-05	0	0	0	0	0	7.64468e-05	0	0	0.000129232	0	2.7383e-05	0	0	0	7.66313e-05	0	0	0	0	6.75037e-05	2.60288e-05	0	0	2.68334e-05
>SD_Ssd-00309	0	0	0	0	0	0	0	0	0	0	0	0	0	0	0	0	0	0	0	0	0	0	0	0	0	0	0.000204918	0	0	0	0	0	0	0	3.51655e-05	0	6.03755e-05	0	0	7.66313e-05	0	0	2.57069e-05	3.06082e-05	0	0	0	0	0.000107334
>SD_Ssd-00970	0	0	0	0	0	0	0	0	0	7.50019e-05	0	0	0	0	0	0.000230408	0.000183143	0	0	0	0	2.36647e-05	0	0	0	5.506e-05	0	0	0	0	0.00011467	0	0.000112541	4.30775e-05	3.51655e-05	2.7383e-05	0	7.11567e-05	0	0.000114947	0.000104001	0	5.14139e-05	0	0	2.60288e-05	0	4.93486e-05	5.36668e-05
>SD_Ssd-22581	0.000166903	5.51755e-05	7.77726e-05	0	0	0	0.000237459	3.18299e-05	0.000105955	5.00013e-05	0	0	0.000158265	5.99585e-05	0	2.8801e-05	0	5.17826e-05	0.000248373	7.38607e-05	0	2.36647e-05	0	6.07441e-05	2.25357e-05	0.00011012	0	7.48391e-05	4.22815e-05	5.84864e-05	0	0	3.75136e-05	4.30775e-05	3.51655e-05	0	0	0	0	0	0	5.82751e-05	2.57069e-05	0	0.000135007	0	0	0	5.36668e-05
>SD_Ssd-48435	0	0	0	0	0	0	0	0	0	0	0	0	0	0	0	0	0	0	0	0	0	0	0	0	0	0	0	0	0	0	0	0.000508595	0	0.000215387	0.000316489	0	0	3.55783e-05	0	0.000383156	2.60004e-05	5.82751e-05	0	0	6.75037e-05	0	0	0	0
>SD_Ssd-21659	0	0	0	0	9.83865e-05	0	0	0	0	0	0	0	0	0	0	0	0	0	0	0	0	0	0	0	0	0	0	0	0	0	3.82234e-05	0	0.000375136	0.000516929	0	2.7383e-05	0.000120751	0	0	7.66313e-05	0.000104001	0	0	0	0	0	5.2021e-05	0	0
>SD_Ssd-54874	0	0.000110351	0	0	0	0	0	0	0	0	0	0	0	0	0	0	2.03492e-05	0	0	0	6.2905e-05	0.000118324	0	0	0	0	4.09836e-05	0	0	0	0	0.000101719	0	8.61549e-05	3.51655e-05	2.7383e-05	6.03755e-05	0	0	0	2.60004e-05	0	2.57069e-05	0.000122433	0	2.60288e-05	0.000104042	4.93486e-05	2.68334e-05
>SD_Ssd-14368	0	0	7.77726e-05	0.000601395	0	0.000134048	5.93648e-05	0	0	2.50006e-05	0	3.29327e-05	0	1.19917e-05	0	0	0	0	0	0	0	0	0	0	0	0	0	0.000224517	0	0	0	0	0	8.61549e-05	0	5.4766e-05	0.000120751	0.000106735	5.36337e-05	0	2.60004e-05	0.0002331	0	3.06082e-05	0	2.60288e-05	0.000104042	0	2.68334e-05
>SD_Ssd-20785	0	0	0	0	0	0	0	0	0	0	0	3.29327e-05	0	4.79668e-05	0	0	0	0	0	0	0	0	0	0	0	0	0	0	0	0	0	0	7.50272e-05	0.000258465	0.000421985	0	0.000181127	0	0	0	0	0	0	0	0.000405022	0	0	0	2.68334e-05
>SD_Ssd-15427	0	0.000110351	7.77726e-05	0.000240558	9.83865e-05	0	0.000178094	0.00012732	5.29773e-05	0	0	0.000131731	0	2.39834e-05	3.69836e-05	0	0.000101746	2.58913e-05	0	7.38607e-05	0.000188715	2.36647e-05	0	3.03721e-05	6.76072e-05	5.506e-05	0	7.48391e-05	8.4563e-05	0.000292432	0	0	3.75136e-05	0	0	0	0	3.55783e-05	0	3.83156e-05	0	0	0	0	0	0	5.2021e-05	0	0
>SD_Ssd-21891	0	5.51755e-05	0	0.000320744	0	0.000268097	5.93648e-05	0.000222809	0	0	5.76868e-05	3.29327e-05	0	3.59751e-05	3.69836e-05	0	0.000325587	2.58913e-05	4.96746e-05	0.000369303	0	0	0	3.03721e-05	0	0	0	0	4.22815e-05	0	0	0	0	4.30775e-05	0	0	0	0	0	3.83156e-05	0	0	0	0	0	0	0	0	0
>SD_Ssd-38758	0	0	0	0	0	0.000134048	0.000178094	0	0	2.50006e-05	0	0	0	0	3.69836e-05	2.8801e-05	0	0	0	0	0	0	0	0	0	0	0	0	0	0.000116973	0.00011467	0	7.50272e-05	0	0.000140662	0	0.000181127	3.55783e-05	0.000107267	0	0	0.000174825	0	0	0	7.80864e-05	0.000260105	4.93486e-05	0
>SD_Ssd-54875	0.000250355	0.000110351	0	0	0.000196773	0	5.93648e-05	0	0.000105955	2.50006e-05	0.000403807	3.29327e-05	0	1.19917e-05	0	5.7602e-05	0	0	0.000347722	7.38607e-05	0.00012581	2.36647e-05	3.33912e-05	3.03721e-05	4.50714e-05	0	4.09836e-05	7.48391e-05	0	0.000116973	0	0	0	4.30775e-05	0.000140662	0	0	0	5.36337e-05	0	0	5.82751e-05	0	0	6.75037e-05	0	0	0	0
>SD_Ssd-54876	0	0	0.000233318	0	0	0	0	0	0	0	0	0	0	0	0	0	0	0	0	0	6.2905e-05	0	0	0	0	0	0	0.00336776	0	0	0	0	0	0	0	0	0	0	0	0	0	0.00011655	0	0	0	0	0	0	0
>SD_Ssd-54877	0	0	7.77726e-05	0	0	0	0	3.18299e-05	0	0.000375009	0	3.29327e-05	0	0.000107925	0	0	0	0	4.96746e-05	7.38607e-05	0	0	0	3.03721e-05	0	0	0	0	0	0	3.82234e-05	0	3.75136e-05	0	0	2.7383e-05	0	3.55783e-05	0	3.83156e-05	7.80011e-05	0	2.57069e-05	3.06082e-05	0	2.60288e-05	0	0	8.05002e-05
>SD_Ssd-54878	0	0	0.000233318	4.0093e-05	0	0	0	0	0	0	0.00017306	6.58653e-05	0	0	0	0	0.000427333	0	4.96746e-05	0	6.2905e-05	0.000118324	0	0	0	0	0.000122951	0	0	0	0	0	0	4.30775e-05	0	5.4766e-05	0	0	0	0	0	0	2.57069e-05	3.06082e-05	6.75037e-05	0	0	0	2.68334e-05
>SD_Ssd-54879	0	0	7.77726e-05	0.000561302	9.83865e-05	0.000134048	0.000178094	0	0	0	0	0	0	0	3.69836e-05	2.8801e-05	0	2.58913e-05	0	0.000221582	0	0	0	9.11162e-05	0	5.506e-05	0.000245902	0.000972908	0	0.000175459	0	0	0	0	0	0	0	0	0	0	0	0	0	0	0	0	0	0	0
>SD_Ssd-00278	0	0	0	0	0	0	0	0	0	0	0	0	0	0	0	0	4.06984e-05	0	0	0	0	0	0	3.03721e-05	0	0	0	0	0	0	3.82234e-05	0	0.000675245	0	7.03309e-05	0	6.03755e-05	0	0	0	0	0	0	0	0	0	0	0	0
>SD_Ssd-00281	0	0	0	0.000160372	0	0	0	0	0	7.50019e-05	0	0	7.91327e-05	0	0	8.6403e-05	0.000488381	0	0	0	0.00012581	0	0	0	0	0	0	7.48391e-05	0	0	7.64468e-05	0	0	0	0	0	0	3.55783e-05	0	0	5.20007e-05	0	0	0.000153041	0	2.60288e-05	0	0	0
>SD_Ssd-48333	0	0	0	0	0	0	0	0	0	0	0	0	0	0	0	0	0	0	0	0	0	0	0	0	0	0	0	0	0	0	0	0	0	0	0	0	0	0	5.36337e-05	0	5.20007e-05	0	0	0	0	0	0	0	0.000751335
>SD_Ssd-48446	0	5.51755e-05	0	0	9.83865e-05	0	0	0	5.29773e-05	0	0	3.29327e-05	0.000158265	0	0	0	2.03492e-05	0	0	0	0.000314525	2.36647e-05	0	0	2.25357e-05	0.00011012	0	0	0	0	0	0.000203438	7.50272e-05	0	0.000492316	0	0	3.55783e-05	0	3.83156e-05	0	5.82751e-05	0	3.06082e-05	6.75037e-05	0	0	0.000148046	2.68334e-05
>SD_Ssd-21298	0	5.51755e-05	0	0.000200465	0	0	0	0	0	0	0	0	0	1.19917e-05	7.39672e-05	0	0.000162794	2.58913e-05	0	0	0	0	3.33912e-05	0	0	0	0.00118852	7.48391e-05	0	0	7.64468e-05	0	0	0	0	0	0	0	0	0	0	0	0	0	0	0	0	0	0
>SD_Ssd-53474	0	0	0	0	0	0	0	0	0	0	0	0	0	0	0	0	0	0	0	0	0	2.36647e-05	0	0	0	0	0	0	0	0	0	0.000203438	0	0.000129232	0.000175827	2.7383e-05	0.000181127	0	0.000107267	3.83156e-05	0	5.82751e-05	2.57069e-05	6.12164e-05	6.75037e-05	0	5.2021e-05	0	2.68334e-05
>SD_Ssd-39259	0	0	0	0.000280651	0	0	0	0	0	0	0	0	0	0	0.000480787	0	0	0	0	0	0	0	0	0	0	0	0	0	0	0	0.000305787	0	0	0	0	2.7383e-05	6.03755e-05	0	5.36337e-05	0	0	0	0	0.000153041	0	0	0	9.86972e-05	0
>SD_Ssd-41200	0	5.51755e-05	0	0.000120279	9.83865e-05	0	0	0	0	0	0	3.29327e-05	0	5.99585e-05	0	0	2.03492e-05	0	0	0	0	0	0	0	0	0	0.000368852	7.48391e-05	4.22815e-05	0	0.00011467	0	0	8.61549e-05	0	0	0	0.000106735	5.36337e-05	3.83156e-05	7.80011e-05	0	0	3.06082e-05	0	0.000104115	0	0.000197394	2.68334e-05
>SD_Ssd-54880	0	0	7.77726e-05	0.000240558	0	0	0	0	0	0	0	0	0	0	0	5.7602e-05	0	0	0	0	0	0	0	0	4.50714e-05	0	0.000819672	0	0.000591941	0	0	0	0	0	0	0	0	0	5.36337e-05	0	2.60004e-05	0.00011655	0	3.06082e-05	0	0	0	0	0
>SD_Ssd-54881	0.00029208	0	0.00031109	0	9.83865e-05	0	0	0	0.000211909	7.50019e-05	0.000288434	0.000164663	0.00087046	1.19917e-05	0	0	0	0	0.000198699	0	0	0	0	0	0	0.00016518	0	0	0	0.000233945	0	0	0	0	0	0	0	0	0	0	0	0	0	0	0	0	0	0	0
>SD_Ssd-00325	0	5.51755e-05	0.000155545	0	0	0	0	0	0	0	0	3.29327e-05	0	0	0	0	2.03492e-05	0	0	0	0	0	0	0	0	0	0	0	0	0	0	0	0.000300109	4.30775e-05	3.51655e-05	2.7383e-05	0.000301878	3.55783e-05	0.000107267	0.000306525	0	5.82751e-05	0	3.06082e-05	0	5.20576e-05	5.2021e-05	4.93486e-05	2.68334e-05
>SD_Ssd-00814	0	0.000165526	0	0	9.83865e-05	0	0	0	0	2.50006e-05	0	0	0	0	0	0	0	0	0	0	0.000188715	0	3.33912e-05	0	0	0	0	0	0	0	0	0.000203438	3.75136e-05	8.61549e-05	0.00077364	0	0	3.55783e-05	0	0.000153263	0	0	0	0	0	2.60288e-05	0	0	0
>SD_Ssd-00867	0	5.51755e-05	0.000233318	0	9.83865e-05	0.000134048	0	0	5.29773e-05	0	0	0	0	0	0	0	0	2.58913e-05	0.000149024	7.38607e-05	6.2905e-05	0.000141988	0	0	0	0	0	7.48391e-05	0	0.000467891	0	0	3.75136e-05	8.61549e-05	0	0	0	0	0	0	2.60004e-05	5.82751e-05	5.14139e-05	6.12164e-05	0	0.000104115	0	0	5.36668e-05
>SD_Ssd-42339	0	0	0	0	0	0	5.93648e-05	0	0	0	0	0	0	0	3.69836e-05	0	0	0	0	0	0	0	0	0	0	0	0	0	0	0	0.00011467	0.000101719	3.75136e-05	0.000129232	0	5.4766e-05	0.000120751	0.000142313	0	0.000114947	2.60004e-05	0.0002331	0.000128535	6.12164e-05	0	0.000104115	0.000104042	0	0
>SD_Ssd-18570	0.000166903	0	7.77726e-05	0	0	0	0.00011873	9.54897e-05	0	5.00013e-05	0	3.29327e-05	0	0.000167884	0	0	0	7.76739e-05	0	0	0	7.09942e-05	6.67824e-05	0.000182232	2.25357e-05	0	0	0	0	5.84864e-05	0	0	0	0	3.51655e-05	0	0	3.55783e-05	0	0	0	5.82751e-05	0	0	0	0	0	4.93486e-05	0
>SD_Ssd-21308	0	0.000110351	7.77726e-05	0.000200465	9.83865e-05	0.000402145	0	0	0	0	0	9.8798e-05	0	0	0.000517771	0	0.000122095	0	0	0	6.2905e-05	0	0	0	0	0	0.000163934	0	4.22815e-05	0	7.64468e-05	0	0	0	0	2.7383e-05	0	0	5.36337e-05	0	0	0	0	0	0	2.60288e-05	0	0	0
>SD_Ssd-54882	0.000417258	0.000220702	0	0	0.000295159	0	0	3.18299e-05	0.000317864	2.50006e-05	0.000288434	0	0.000395664	3.59751e-05	0	0	0	0	0.000149024	0.000147721	0	4.73294e-05	0	0	0	0	0	0	0.000211408	5.84864e-05	0	0	0	0	0	0	0	0	0	0	0	0	0	0	0	0	0	0	0
>SD_Ssd-54883	4.17258e-05	0	7.77726e-05	4.0093e-05	9.83865e-05	0.000268097	0	0	0.000105955	0	0	0	0	0.000155892	0	5.7602e-05	4.06984e-05	2.58913e-05	9.93493e-05	0.000147721	6.2905e-05	4.73294e-05	0.000133565	0	2.25357e-05	0.00011012	0.000122951	0	8.4563e-05	0	0	0	0	4.30775e-05	3.51655e-05	0	0	0	5.36337e-05	0	0	0	0	0	0	0	0	0	0
>SD_Ssd-54884	0	0.000110351	0	0	0	0	0	0	0	2.50006e-05	0.000749928	0	7.91327e-05	0	0	5.7602e-05	0	0	0.000397397	0.000147721	0	0	0	0	6.76072e-05	0.00049554	0	0	0	0.000116973	0	0	0	0	3.51655e-05	0	0	0	5.36337e-05	0	0	5.82751e-05	0	0	0	2.60288e-05	0	0	0
>SD_Ssd-54885	0	0	0	4.0093e-05	0	0.000134048	0	3.18299e-05	0	2.50006e-05	0	3.29327e-05	0	0	0	0	6.10476e-05	0.00100976	0	0.000147721	0	0	0	0	0	0	0	0	8.4563e-05	0	0	0	0	0	0	0	0	0	0	0	0	0	0	0	0	0	0	0	0
>SD_Ssd-54886	0.000375532	5.51755e-05	7.77726e-05	0	0	0	0.00011873	6.36598e-05	0.000105955	2.50006e-05	0	3.29327e-05	0	7.19502e-05	0	0	0	5.17826e-05	0.000298048	0	0	0	0	9.11162e-05	0	0	0	0	0	0	3.82234e-05	0	0	4.30775e-05	7.03309e-05	2.7383e-05	0	0	0	0	0	0.000174825	0	0	0	0	0	0	0
>SD_Ssd-54887	0.000166903	5.51755e-05	0	0.000120279	9.83865e-05	0.000134048	0	0	5.29773e-05	0	0	3.29327e-05	0	1.19917e-05	0	0	0	0	0.000198699	0.000517025	0	2.36647e-05	0	0	0	0.0002753	8.19672e-05	7.48391e-05	0	0.000233945	0	0.000101719	0	4.30775e-05	0	0	0	0	0	0	0	0	0	0	0.000405022	0	0	0	0
>SD_Ssd-54888	0.000166903	5.51755e-05	7.77726e-05	0	9.83865e-05	0.000134048	0.00011873	3.18299e-05	0	5.00013e-05	0.000288434	0	0	2.39834e-05	0	0.000144005	0	2.58913e-05	9.93493e-05	0	0.00012581	0	3.33912e-05	0	0.000135214	0.00011012	0	0.000149678	0.000126845	0	0	0	0	0	0.000105496	0	0	0	0	0	0	0	0	0	6.75037e-05	0	0	0	0
>SD_Ssd-54889	0	5.51755e-05	0	0	9.83865e-05	0.000134048	5.93648e-05	0.000254639	0	2.50006e-05	0.000115374	3.29327e-05	0	7.19502e-05	3.69836e-05	2.8801e-05	2.03492e-05	0	4.96746e-05	0	0	0	0.000133565	0.000212604	0	0	0	0	0	0	3.82234e-05	0.000101719	0	0	0	0	0	0	0	0	5.20007e-05	0.00011655	0	0	0	0	0	4.93486e-05	0
>SD_Ssd-54890	0.000125177	5.51755e-05	0.000233318	0	0	0	5.93648e-05	0	0	0	0	0.000197596	0.000158265	0	0	0	0	0	0	0	0	0	0	0	6.76072e-05	5.506e-05	0	0	0	0	0	0.000101719	3.75136e-05	8.61549e-05	0.000246158	0	0	0	0.000321802	0	0	0	0	0	6.75037e-05	0	5.2021e-05	0	0
>SD_Ssd-54891	0	0.000110351	0	0	0	0	0	0	0	0	0	0	0	0	0	0	0	0	0	0	6.2905e-05	0	0	0	0	5.506e-05	0	0	0	0	0	0	0	0.00017231	0.000175827	0	0.000120751	0	0	0	2.60004e-05	0.000291375	0	3.06082e-05	0.000202511	0	5.2021e-05	0	8.05002e-05
>SD_Ssd-54892	0	0	0	4.0093e-05	0	0	0	0	0	0	0	3.29327e-05	0	0	0	2.8801e-05	8.13968e-05	0	0	0	0.00012581	0	0	0	0	5.506e-05	0.000778689	0.000224517	4.22815e-05	0	0	0	0	0	0	0	0	0	0	0	0	0.0002331	0	0	0	0.000234259	0	4.93486e-05	0
>SD_Ssd-54893	0	0	0	0.000882046	0	0	0	0	0	0	0	0	0	1.19917e-05	3.69836e-05	0	0	0	0	0	0	0	0	0	0	5.506e-05	0.00057377	0	0	0.000584864	0	0	0	0	0	0	0	0	0	0	2.60004e-05	0	0	0	0	0	0	0	0
>SD_Ssd-01179	0	5.51755e-05	0	4.0093e-05	0	0	5.93648e-05	3.18299e-05	0	0	0	0	0	2.39834e-05	0.000295869	0.000374413	0	0	0	0	6.2905e-05	0	0	6.07441e-05	0	5.506e-05	0.000286885	0.000149678	4.22815e-05	0.000175459	0.00011467	0	0	0	0	0	0	0	5.36337e-05	0	0	0	0	0	0	0	0	0	0
>SD_Ssd-01226	0	0	0	0	0	0.000536193	0	0	0	5.00013e-05	0	0	0	0	0	2.8801e-05	0	0.000233022	0	0.000147721	0.000188715	0.000165653	0	0	0	0	0.000614754	0	0	5.84864e-05	0	0.000203438	0	0	0	0	0	3.55783e-05	0	0	2.60004e-05	0	0	0	0	0	5.2021e-05	0	0
>SD_Ssd-24098	4.17258e-05	0.000110351	7.77726e-05	0	9.83865e-05	0.000536193	0.000178094	3.18299e-05	0.000158932	0	0.000461494	3.29327e-05	0.000316531	1.19917e-05	7.39672e-05	0	0	0	0	7.38607e-05	6.2905e-05	0	0	0	2.25357e-05	0	0	0	0	5.84864e-05	0	0.000203438	0	0	0.000105496	0	0	0	0.000268168	0	0	5.82751e-05	0	0	0	0	0	0	0
>SD_Ssd-49133	0	0.000165526	0	0	0.000196773	0	0	0	0	0	5.76868e-05	0	7.91327e-05	0	0	0	2.03492e-05	0	0	7.38607e-05	0.000943574	0	3.33912e-05	0	0	0.00038542	0	0	0	0	0	0	0	0	0	2.7383e-05	6.03755e-05	0	0	0.000114947	0	5.82751e-05	0	6.12164e-05	0	0	5.2021e-05	0	0
>SD_Ssd-51967	0	0	0	0	0	0	0	0	0	0	0	0	0	0	0	0	0	0	0	0	0	4.73294e-05	0	0	0	0	0	0	0	0	0	0.000101719	0	0.000129232	0.000140662	2.7383e-05	0.000301878	0	0.000107267	0	0	0.000174825	0	3.06082e-05	0.000202511	0	0.000104042	0	0
>SD_Ssd-20744	0	0	0	0	0	0	0	0	0	0	0	0	0	0	0	0	0	0	0	0	0	0	0	0	0	0	0	0	4.22815e-05	0	7.64468e-05	0	0	0	0	0	0	0	0	0	7.80011e-05	0	0	0.00116311	0	0	0	0.000246743	0
>SD_Ssd-48611	0	0	0	0	9.83865e-05	0	0	0	5.29773e-05	0	0	0	0	0	0	0	0	0	4.96746e-05	0	0	0	0	0	0	0	0	0	0	0	0	0	0	0	0	0	0	0	0	0	5.20007e-05	0.00034965	0	6.12164e-05	0	5.20576e-05	0.000156063	0	0
>SD_Ssd-54894	0.000166903	0.000220702	0.00031109	0	0.000393546	0	5.93648e-05	0.00015915	5.29773e-05	2.50006e-05	5.76868e-05	0	7.91327e-05	0	0.000147934	0	0	0.000103565	0.000198699	7.38607e-05	0.000188715	2.36647e-05	0	0	0	0.00011012	0	0	0.000126845	5.84864e-05	0	0	0	0	0	0	0	0	0	0	0	0	0	0	0	0	0	0	0
>SD_Ssd-54895	0.000250355	0.000165526	7.77726e-05	0	9.83865e-05	0	0.000237459	0	0.000264887	0	0.000230747	0	0.000237398	2.39834e-05	0	0	0	0	0.000149024	7.38607e-05	0.00012581	4.73294e-05	0	3.03721e-05	2.25357e-05	5.506e-05	0	7.48391e-05	0.000253689	5.84864e-05	0	0	0	0	0	0	0	0	0	0	0	0	0	0	6.75037e-05	0	0	0	0
>SD_Ssd-54896	0	0	0	0	0	0	0	0	0	0	0	0	0	0	0	0	0	0	0	0	6.2905e-05	0	0	0	0	0	0	0	0	0	0	0	0	0	0	2.7383e-05	6.03755e-05	0	0.00107267	0	0	0	0.000128535	0	0	0	5.2021e-05	0	0
>SD_Ssd-54897	0	0	0	0	0	0	0	3.18299e-05	0	0	0	0	0	0	0	0	0	2.58913e-05	0	0	0	0	0	3.03721e-05	0	0	0	0	0	0	0	0.000101719	3.75136e-05	0	0	0	0	0	0	0	5.20007e-05	0	5.14139e-05	3.06082e-05	6.75037e-05	7.80864e-05	0	0	0.000348834
>SD_Ssd-01176	0	0	0	0	0	0	0	0	0	0	0	0	0	0	0.00040682	0	0	0	0	0	0	0	0	0	0	0	0	7.48391e-05	0.000211408	0	3.82234e-05	0	0	0	0	2.7383e-05	0	3.55783e-05	0	0	0	0	0	0.000428515	0	0.00020823	0	9.86972e-05	0
>SD_Ssd-00260	8.34516e-05	5.51755e-05	0.000155545	0	0	0	5.93648e-05	0	0	0	0	0	0	0	0	0	0	5.17826e-05	0	7.38607e-05	0	4.73294e-05	0	0	0	0	0	0	0	0	3.82234e-05	0.000203438	3.75136e-05	0	0	0	0.000603755	0	0	0.000344841	0.000104001	0	0	0	0	0	0	9.86972e-05	0
>SD_Ssd-01356	0	0	0.000388863	0	0	0	0	0	0	0	0	0	0	0	0	0	0	0	0	0	0	0	0	0	0	0	0	0.000972908	0	0	0	0	0	0	0	0	0	0	0	0	0	0.000174825	2.57069e-05	3.06082e-05	0	0.000546605	0	0	0
>SD_Ssd-13793	0	0.000165526	7.77726e-05	0	0	0.000134048	0	3.18299e-05	0	0	0	0	0.000316531	7.19502e-05	0.000110951	0	0	0	0	0.000147721	6.2905e-05	4.73294e-05	0	3.03721e-05	2.25357e-05	0	0	0.000299356	0.000126845	5.84864e-05	0	0.000101719	0	0	0	0	0	3.55783e-05	0	0	0	0.00011655	0	0.000122433	6.75037e-05	0	5.2021e-05	0	0
>SD_Ssd-22485	0	0	0	0	0	0	0.000356189	0	0	0	0	0	0	0	0	0	0	0	0	0	0	0	0	0	0	0	4.09836e-05	0	0	0.000116973	0	0.000203438	3.75136e-05	0	0	0	0	0.000106735	0.000160901	3.83156e-05	0.000104001	0.000291375	0	6.12164e-05	0	0	0.000156063	9.86972e-05	0
>SD_Ssd-24159	0.000125177	5.51755e-05	7.77726e-05	0	0.000295159	0.000268097	0.000178094	0	0.000211909	0	0.000288434	0	0	1.19917e-05	0	2.8801e-05	0	0	0.000248373	0	0.00012581	0	0	0	2.25357e-05	0.00016518	0	0.000149678	4.22815e-05	0	0	0	0	4.30775e-05	0	0	0	3.55783e-05	0	0	2.60004e-05	5.82751e-05	0	0	0	0	5.2021e-05	0	0
>SD_Ssd-18142	0.00029208	0	0	0	0	0.000134048	0	0	0.000105955	0	0.000115374	0	0.000158265	8.39419e-05	3.69836e-05	0	2.03492e-05	0	4.96746e-05	7.38607e-05	0	9.46589e-05	0	0	2.25357e-05	0.00016518	0	0	0	0	3.82234e-05	0	3.75136e-05	0	0	2.7383e-05	0	0	0	0	0	0	0	3.06082e-05	0	2.60288e-05	5.2021e-05	4.93486e-05	0
>SD_Ssd-22217	0	0.000441404	0	0.000280651	0	0	0	0	0	0	0	0	0	0	3.69836e-05	0	0	0	0	0	0.00050324	0	0	0	0	0	0.000860656	0	0	0.000175459	0	0	0	0	0	0	0	0	0	0	0	0	0	0	0	0	0	0	0
>SD_Ssd-25579	0	5.51755e-05	0	0	0	0	0	0	0	0	0	0	0	0	3.69836e-05	0	0.000101746	0	0	0	6.2905e-05	0	0	0	0	0.00022024	0.000245902	0.0013471	0	0	3.82234e-05	0	0	0	0	0	0	0	0	0	0	0.000174825	2.57069e-05	0	0	0	5.2021e-05	4.93486e-05	0
>SD_Ssd-25648	0	0	0.000155545	0.00120279	0	0	0	0	5.29773e-05	0	0	0.000164663	0	0	0.000221902	0	0	0	0	0	0	0	0	0	0	0	4.09836e-05	0	0	0	3.82234e-05	0	0	0	0	0	0	0	5.36337e-05	0	0	0	0	0	0	0	0	0	0
>SD_Ssd-54898	0	5.51755e-05	0.000155545	0	0	0	0	0	0	0	0.000403807	0	0	0	0	0	2.03492e-05	0	9.93493e-05	0	6.2905e-05	0	3.33912e-05	0	2.25357e-05	0.00121132	0	7.48391e-05	0	5.84864e-05	0	0	0	4.30775e-05	0.000140662	0	0	0	5.36337e-05	0	0	0	0	0	0	0	0	0	0
>SD_Ssd-54899	0	5.51755e-05	0	0	0	0	0	0	0	0	0	0	7.91327e-05	0	0	0	0	0	4.96746e-05	7.38607e-05	0	0	0	0	0	0.00011012	0	0	0	0	0	0.000406876	0	0.000129232	0	0	0.000301878	0	0.000214535	0	0	5.82751e-05	0	0	0.000337519	0	0.000156063	0	0
>SD_Ssd-54900	0	0	7.77726e-05	0	0	0	0	0	0	0	0	3.29327e-05	7.91327e-05	1.19917e-05	0	0.000201607	0	0	0	0	0	0	0	0	6.76072e-05	5.506e-05	4.09836e-05	0	0	0	0	0.000101719	0	4.30775e-05	0	2.7383e-05	0	7.11567e-05	0.000214535	0.000229894	5.20007e-05	0	2.57069e-05	0	0	0	0	0	2.68334e-05
>SD_Ssd-54901	0	0	0	0	0	0	0	0	0	0	0	0	0	0	0	0	0	0	0	0	0	0	0	0	0	0	0	0	0	0	0	0	0.000300109	0	0.00137145	0	0	0	0	0	0	0	0	0	0	2.60288e-05	0	0	0
>SD_Ssd-54902	8.34516e-05	0.000110351	0.000233318	0	0	0	0	0	0.000105955	5.00013e-05	0.000230747	0	7.91327e-05	7.19502e-05	3.69836e-05	0	0	0	0.000198699	7.38607e-05	0	2.36647e-05	3.33912e-05	0	4.50714e-05	0.00016518	0	0.000149678	0.000295971	0	0	0.000101719	0	4.30775e-05	0	0	0	0	5.36337e-05	0	0	0	0	0	0	2.60288e-05	0	0	0
>SD_Ssd-01254	0	0	0	0	0	0	0	0	0	0	0	0	0	0	0	0	0	0	0	0	0	0	0	0	0	0	0	0	8.4563e-05	0	0	0	0	0	0	0	6.03755e-05	0	0	0	0	0	0	0	0	0	0	0	0
>SD_Ssd-49821	0	0	0	0	0	0	0	0	0	0	0	0	0	0	0	0	0	0	0	0	0	0	0	0	0	0	0	0	0	0	0	0	0	0	0	0	0	0.000177892	0	0	7.80011e-05	0.000524476	0	3.06082e-05	0	2.60288e-05	0	0	0
>SD_Ssd-38751	0	0	0	0	0	0	0	0	0	0	0	0	0	0	0	0	0	0	0	0	0	0	0	0	0	0	0	0	0	0	7.64468e-05	0.000203438	0	0.00017231	0.000105496	2.7383e-05	0.000181127	0.000177892	0.000107267	0	2.60004e-05	0.000174825	0.000205656	6.12164e-05	0	7.80864e-05	5.2021e-05	0	2.68334e-05
>SD_Ssd-45507	0	0	0	0	0	0	0	0	0	0	0	0	0	0	0	0	0	0	0	0	0	0	0	0	0	0	0	0	0	0	7.64468e-05	0.000101719	3.75136e-05	0.000129232	0	2.7383e-05	6.03755e-05	0.000142313	5.36337e-05	3.83156e-05	0.000104001	0.00011655	0.000205656	3.06082e-05	6.75037e-05	5.20576e-05	0	9.86972e-05	0
>SD_Ssd-13320	0	0	0	0	0	0	0	0	0	0	0	0	0	0	0	0	0	0	0	0	0	0	0	0	0	0	0	0	0	0	0.000152894	0.000101719	7.50272e-05	0	0	0	0	0.000142313	0	0.000153263	0.000156002	0	5.14139e-05	3.06082e-05	0	0	0	0	0
>SD_Ssd-38901	0	0	0	0	0	0	0	0	0	0	0	0	0	0	0	0	0	0	0	0	0	0	0	0	0	0	0	0	0	0	7.64468e-05	0.000101719	0.000112541	8.61549e-05	3.51655e-05	0	6.03755e-05	0.000106735	0.000107267	7.66313e-05	2.60004e-05	0.00034965	0.000102828	9.18246e-05	0	7.80864e-05	0.000156063	0	0
>SD_Ssd-21743	0.000250355	5.51755e-05	0.000155545	0	0	0.000536193	0.000296824	0	0.000264887	0	5.76868e-05	0	0	1.19917e-05	3.69836e-05	5.7602e-05	2.03492e-05	2.58913e-05	0.000198699	7.38607e-05	0.00012581	4.73294e-05	0	0	0	5.506e-05	0	0	0	0	0	0	0	0	0	2.7383e-05	0	0	0	0	0	0.00011655	2.57069e-05	0	0	0	5.2021e-05	0	0
>SD_Ssd-54313	0.000166903	0	0	0.000360837	9.83865e-05	0	0	0	0.000105955	0	0.000115374	0	0	0	3.69836e-05	0	0	0	0.000198699	0.000221582	0	0	0	0.000121488	0	0.00011012	0.000122951	0.000299356	4.22815e-05	5.84864e-05	0	0.000101719	0	8.61549e-05	7.03309e-05	0	0	0	5.36337e-05	0	0	0	0	0	0	0	0	0	0
>SD_Ssd-48051	0	0	0	0	0	0	0	0	0	0	0	0.00102091	0	0	0	0	0	0	0	0.000664746	0	0	0	0	0	0	0	0	0	0	0	0	3.75136e-05	0	0	0	0	0	0	0.000114947	0	0	0	0	0	0	0	4.93486e-05	0
>SD_Ssd-13086	0	0	0	0	0	0	0	0	0	0	0	3.29327e-05	0	0	0	0	0	0	0	0	0	2.36647e-05	0.000100174	0	0	0	0	0	0	0	0.000305787	0	0	0	0	2.7383e-05	0	3.55783e-05	0	0	2.60004e-05	5.82751e-05	2.57069e-05	6.12164e-05	0	5.20576e-05	0	0.000148046	0.000134167
>SD_Ssd-13012	0	0	0	0	0	0	0	0	0	0	0	0	0	0	0	0	0	0	0	0	0	0	0	0	0	0	0	0	0	0	0	0	0.000225082	0	0	0	0	0.000177892	0	0	0	0	0.000128535	0.000122433	0	0	0	4.93486e-05	8.05002e-05
>SD_Ssd-54903	0	0	0	0	0	0	0	0	0	0	0	0	0	0	0	0	0	0	0	0	0	0	0	0	0	0	0	0	0	0	0.000152894	0	0.000112541	0.000258465	7.03309e-05	0	0.000241502	7.11567e-05	0.000160901	7.66313e-05	0	5.82751e-05	7.71208e-05	3.06082e-05	0	0	0.000208084	0	0
>SD_Ssd-54904	0	0.00160009	0	0	0	0	0	0	0.000423819	0	0	9.8798e-05	0	0	0	0	0	0	0	0	0.00025162	0	0	0	2.25357e-05	0	0	0	0	0	0	0	0	0	3.51655e-05	0	0	0	0	0	0	0	0	0	6.75037e-05	0	0	0	0
>SD_Ssd-54905	0	0.000110351	0	0	0	0	0	0	0	0.000225006	0.000403807	0	0	0	0	0	2.03492e-05	0	0.000248373	0	6.2905e-05	0	0	0.000212604	0.00015775	0.00022024	0	0	0	0	0	0	0	0	0	0	0	0	0	0	0	0	2.57069e-05	0	0	5.20576e-05	0	0	0
>SD_Ssd-54906	0	0	0	0	0	0	0	0	0	0	0	0	0	0	0	0	0	0	0	0	0	2.36647e-05	0	0	0	0.00011012	0	0	0	0	0	0.000101719	0	4.30775e-05	0.000140662	5.4766e-05	0.000362253	0	0.000107267	0	2.60004e-05	0	0	6.12164e-05	0	5.20576e-05	5.2021e-05	4.93486e-05	5.36668e-05
>SD_Ssd-48520	4.17258e-05	0	0.000155545	0	0	0.000134048	5.93648e-05	0	0	0	0	6.58653e-05	0	1.19917e-05	0	0	0	0	4.96746e-05	7.38607e-05	0.00012581	0	0	0	0	5.506e-05	0	0.000149678	8.4563e-05	0.000467891	0	0	3.75136e-05	4.30775e-05	3.51655e-05	0	6.03755e-05	0	0	3.83156e-05	0	0	0	0	0.000202511	0	0	4.93486e-05	0
>SD_Ssd-48645	8.34516e-05	0	7.77726e-05	4.0093e-05	9.83865e-05	0	0	6.36598e-05	0	5.00013e-05	5.76868e-05	6.58653e-05	0	4.79668e-05	3.69836e-05	2.8801e-05	0	0	0.000198699	7.38607e-05	6.2905e-05	4.73294e-05	0.000133565	0.00015186	0.00015775	0	0	0	0	5.84864e-05	0	0	0	0	7.03309e-05	0	0	0	0	0	0	0	0	0	0	0	0	0	2.68334e-05
>SD_Ssd-21983	8.34516e-05	0.000165526	7.77726e-05	0	0.000196773	0.000268097	5.93648e-05	3.18299e-05	0.000105955	0	0.00017306	3.29327e-05	7.91327e-05	1.19917e-05	0	0	0	5.17826e-05	4.96746e-05	0	6.2905e-05	0	0.000133565	0	0	5.506e-05	0	0	8.4563e-05	0.000116973	0	0.000101719	0	4.30775e-05	3.51655e-05	0	6.03755e-05	0	0	0	0	0	2.57069e-05	0	6.75037e-05	0	0.000104042	0	0
>SD_Ssd-25505	0	0	7.77726e-05	0.00040093	9.83865e-05	0	0	3.18299e-05	0	2.50006e-05	0	9.8798e-05	0	1.19917e-05	0	2.8801e-05	0	0	0	0	0	2.36647e-05	3.33912e-05	0.000242976	0	0.00033036	0.000286885	0	0	5.84864e-05	0	0	0	0	0	0	0	0	0	0	0	0	0	0	0	0	0	0	0
>SD_Ssd-21492	0	0	7.77726e-05	0.00080186	0	0	0	3.18299e-05	0	0	0	3.29327e-05	0	4.79668e-05	0	2.8801e-05	4.06984e-05	0	0	0	6.2905e-05	0	0	0	0	0	4.09836e-05	7.48391e-05	4.22815e-05	0	0	0	0	0	0	0	6.03755e-05	0	0	0	2.60004e-05	0	0	0	0	0	0.000104042	0	2.68334e-05
>SD_Ssd-14515	0	0	0.000155545	0	0	0	0	0	0	0	0	3.29327e-05	0	2.39834e-05	0	0	2.03492e-05	2.58913e-05	4.96746e-05	0	0	0	0	0	0	0	0	0	8.4563e-05	0	3.82234e-05	0.000203438	0	0	0	2.7383e-05	0	7.11567e-05	0.000321802	0	0	5.82751e-05	2.57069e-05	0	0	2.60288e-05	0	0	5.36668e-05
>SD_Ssd-20085	0	0	0	0	0	0	5.93648e-05	0	5.29773e-05	0	0	0	0.000158265	0	0	0	0	0	0	0	0.00012581	0	0	0	0	0	0	7.48391e-05	0	5.84864e-05	3.82234e-05	0.000203438	0	0	0.000140662	2.7383e-05	6.03755e-05	7.11567e-05	0.000107267	0	0	0.00011655	0	0	6.75037e-05	0	0.000364147	0	0
>SD_Ssd-39665	0	0	0	0	0	0	5.93648e-05	0	5.29773e-05	0	0	0	0	0	0	2.8801e-05	0	0	0	0	0	0	0	3.03721e-05	0	0	0	0	0	0	7.64468e-05	0	3.75136e-05	0	0.000175827	8.2149e-05	0.000120751	0	5.36337e-05	7.66313e-05	0	0.00011655	7.71208e-05	0	0	2.60288e-05	0.000416168	0	0
>SD_Ssd-14409	0	0	0	0	0	0	0	3.18299e-05	0	0	0	0	0	0.000443693	0	0	0	0	0	0	0	0	0	0	0	0	0	0	0	0	0	0	0	0	0	0	0	0	0.000107267	7.66313e-05	0	0	0	0	0	0	0	0	8.05002e-05
>SD_Ssd-54907	8.34516e-05	5.51755e-05	0.00031109	0	9.83865e-05	0.000134048	0.00011873	0	0.000264887	0	0.000115374	6.58653e-05	7.91327e-05	0	0	0	0	2.58913e-05	0	0	0.000188715	2.36647e-05	3.33912e-05	0	2.25357e-05	0	0	0	4.22815e-05	5.84864e-05	0	0.000203438	0	0	0.000105496	0	6.03755e-05	0	5.36337e-05	0	0	5.82751e-05	0	0	0	0	0	4.93486e-05	0
>SD_Ssd-54908	0.000333806	5.51755e-05	0	0	0	0	0.00011873	0.00012732	5.29773e-05	0	0	0	0	0.000119917	0	0	0	2.58913e-05	9.93493e-05	0	0	7.09942e-05	3.33912e-05	9.11162e-05	0	5.506e-05	0	0	0	0	0	0	0	0	7.03309e-05	0	0	0	0.000107267	0	0	0	0	0	6.75037e-05	2.60288e-05	0	0	0
>SD_Ssd-54909	0.000166903	5.51755e-05	0	0	0.000196773	0	0	0	0.000211909	2.50006e-05	0.000346121	0	0	1.19917e-05	0	0	0	2.58913e-05	0.000248373	7.38607e-05	6.2905e-05	2.36647e-05	0	0	4.50714e-05	0.00011012	0	7.48391e-05	0.000465097	0	0	0	0	0	0	0	0	0	0	0	0	5.82751e-05	0	0	0	0	0	0	0
>SD_Ssd-01140	4.17258e-05	5.51755e-05	0	0	0.000196773	0	0	0	0	0.000100003	0	3.29327e-05	0	9.59336e-05	0	0	0.000101746	0	0	0	6.2905e-05	0	0	0	0	5.506e-05	0	0	0	0	0.00011467	0	0	0	0	0	0.000181127	0.000249048	0	0	0	5.82751e-05	2.57069e-05	0	0	0	0	0	0
>SD_Ssd-00223	0	0	0	0	0	0	0	0	0	0	0	0.000329327	0	0	0	0	0	0	0	0	0	2.36647e-05	0	0	0.000112679	0	0	0	0	0	0	0.000101719	0.000262595	4.30775e-05	0.000140662	0	0	0	5.36337e-05	3.83156e-05	0	0	0	0	0	7.80864e-05	5.2021e-05	0	2.68334e-05
>SD_Ssd-00930	0	0	0	0	0	0	0	6.36598e-05	0	7.50019e-05	0	0	0	2.39834e-05	3.69836e-05	0.000115204	2.03492e-05	0	0	0	0	4.73294e-05	0	6.07441e-05	0	0	0	0	0	0	0	0.000101719	0.000150054	0	0	0	0	0.00021347	5.36337e-05	0.000153263	0	0	0	6.12164e-05	0	7.80864e-05	0	4.93486e-05	0
>SD_Ssd-48475	0	0	0	0	0	0	0	0	5.29773e-05	0	0	0	0	0	0	0	0	0	0	0	0	0	0	0	0	0	0	0	0	5.84864e-05	0	0	0.000150054	0.00124925	0	0	0	0	0	0	2.60004e-05	5.82751e-05	0	3.06082e-05	6.75037e-05	0	0	0	0
>SD_Ssd-41443	0	0	0	0	0	0	0	0	0	0	0	6.58653e-05	0	0	0	0	0	0	0	0	0	0	0	0	0	0	0	0	0	0	0	0	3.75136e-05	0	0	2.7383e-05	0	0.00042694	0	7.66313e-05	5.20007e-05	5.82751e-05	2.57069e-05	0.000153041	0	7.80864e-05	0.000104042	0	0
>SD_Ssd-38687	0	0	0	0	0	0	0	0	0	0	0	0	0	0	0	0	0	0	0	0	0	0	0	0	0	0	0	0	0	0	7.64468e-05	0.000101719	0.000112541	4.30775e-05	3.51655e-05	2.7383e-05	0	0.000177892	5.36337e-05	7.66313e-05	0.000104001	0.00011655	0.000179949	9.18246e-05	6.75037e-05	0.000104115	5.2021e-05	0	0
>SD_Ssd-50345	0	0	7.77726e-05	0	9.83865e-05	0	0	0	0	2.50006e-05	0	0	0	2.39834e-05	0	0	0	0	0.000149024	0	0.00012581	2.36647e-05	0.000100174	3.03721e-05	0	0.00088096	8.19672e-05	0.000149678	0	5.84864e-05	0	0	0	0	3.51655e-05	0	0	0	0	0	0	0	2.57069e-05	0	6.75037e-05	0	0	0	8.05002e-05
>SD_Ssd-49973	0	0	0	0	0	0	0	0	0	2.50006e-05	0	0	0	0	0	0	0	0	0	0	0	0	0	0	0	0	0	0	0	0	0	0	0	0	0	0	0	7.11567e-05	0	0	0	0.00011655	5.14139e-05	0.000734596	0	0.000104115	0	0	0
>SD_Ssd-21444	0	0.000110351	0	0	0	0	0	0	0	0	0	0	0	0.000107925	0	5.7602e-05	0.000264539	2.58913e-05	0	0	0.000188715	0	3.33912e-05	3.03721e-05	0	0	0.000532787	0	0	0	0	0	0	0	0	0	0	0	0	0	0	0	0	0	0	0	0	0	0
>SD_Ssd-49011	0	0	0.000155545	0	0	0	0	0	0	7.50019e-05	0	0	0	0	3.69836e-05	0	0	0	0	0	0.00012581	0	0	0	0	0	0	0.00194582	0.000169126	0	7.64468e-05	0	0	0	0	0	0	3.55783e-05	0	0	0	0	0	0	0	2.60288e-05	5.2021e-05	0	0
>SD_Ssd-21771	0	0	0	0.00108251	0	0.000268097	0	0	0	0	0	0	0	0	7.39672e-05	0	2.03492e-05	0	0	0	0	0	3.33912e-05	0	0	0	0.000245902	0.000224517	0	0	0	0	3.75136e-05	0	0	0	0	0	0	0	0	0	0	0	0	2.60288e-05	0	0	2.68334e-05
>SD_Ssd-44052	0	0	0	0.000120279	9.83865e-05	0	0.000178094	3.18299e-05	5.29773e-05	0	0	0	0	0	0.000443803	2.8801e-05	0	0	0	0	0.00012581	0	0	0	0	0	0	0.000224517	4.22815e-05	5.84864e-05	0	0	3.75136e-05	0	0	0	0	0	0.000107267	0	2.60004e-05	0.000291375	2.57069e-05	0	0	0	0.000104042	4.93486e-05	0
>SD_Ssd-54910	0	0	0	0	0	0	0	0	0	0	0	0	0	0	0	0	0	0	0	0	0	0	0	0	0	0	0	0	0	0	0	0	0	0	0.00158245	0	0	0	0	0	0	0	0	0	0	0	0	0	0
>SD_Ssd-54911	8.34516e-05	0.000110351	0	8.0186e-05	0	0	0	0	5.29773e-05	7.50019e-05	0.000288434	0	0	2.39834e-05	7.39672e-05	2.8801e-05	2.03492e-05	0	0.000347722	0	0	0	3.33912e-05	9.11162e-05	4.50714e-05	0	4.09836e-05	0	8.4563e-05	5.84864e-05	0	0	3.75136e-05	4.30775e-05	0	0	0	0	0	0	7.80011e-05	0	0	0	0	0	0	0	0
>SD_Ssd-54912	0.000208629	0	0.000233318	0	0.000196773	0	5.93648e-05	3.18299e-05	0.000211909	0	0.000115374	0	0.000158265	1.19917e-05	0	5.7602e-05	0	2.58913e-05	9.93493e-05	7.38607e-05	0.000314525	2.36647e-05	0	0	2.25357e-05	0	0	0.000224517	0.000253689	5.84864e-05	0	0	0	0	0	0	0	0	0	0	0	0	0	0	0	0	0	0	0
>SD_Ssd-54913	0	5.51755e-05	7.77726e-05	4.0093e-05	0	0	0	0	0	2.50006e-05	0	3.29327e-05	0	0	0	2.8801e-05	4.06984e-05	0	0	0	0	0	0	0	0	0	0.000204918	7.48391e-05	0	0	3.82234e-05	0	3.75136e-05	4.30775e-05	0	0	0	7.11567e-05	0	3.83156e-05	2.60004e-05	0	0	9.18246e-05	0	5.20576e-05	5.2021e-05	9.86972e-05	0
>SD_Ssd-54914	0	5.51755e-05	0	0	0	0.000134048	0.000296824	0	0	0	0	0	0.000237398	0	0	0	0	0	0	0	0	0	0	0	0	0	0	0	4.22815e-05	5.84864e-05	0	0.000203438	0	0	0.000105496	0	0.000120751	0	0.000160901	0	0	0.000174825	0	0	0	0	0.000416168	0	0
>SD_Ssd-54915	0	0	0	0	0	0	0	0	0	0	0	0	0	0	0	0	0	0	0	0	0	0	0	0	0	0	0	0	0	0	0	0.000305157	3.75136e-05	0.000301542	0.000281324	0	0	0	5.36337e-05	7.66313e-05	0	0	0	0	0	0	0	0	0
>SD_Ssd-54916	0	0	0	0	9.83865e-05	0	0	0.00012732	0.000105955	0	0	0	0	0	0	0	0	5.17826e-05	0	0	6.2905e-05	0	0	3.03721e-05	0	0	0	0	0	0	0	0	3.75136e-05	0	0	0	0	0	0	0	0	0.00011655	5.14139e-05	0	0.000607533	0	5.2021e-05	0	0.000268334
>SD_Ssd-01219	0	0	0.00031109	0	0	0	0	0	0	7.50019e-05	0	3.29327e-05	0	0.000131909	0	0	0	0	0	0	6.2905e-05	0	0	0	2.25357e-05	0	0	0.000149678	0	0.000175459	3.82234e-05	0	0	0	0	8.2149e-05	0	3.55783e-05	0	0	5.20007e-05	0	2.57069e-05	0.000122433	0	0	0.000104042	0	0
>SD_Ssd-00615	4.17258e-05	0	0	0	0	0	0	3.18299e-05	0	2.50006e-05	0	0	0	0	0	0	0	0	0	0	0	4.73294e-05	0	0	0	0	4.09836e-05	0	0	0	0	0	3.75136e-05	0	3.51655e-05	2.7383e-05	6.03755e-05	0	5.36337e-05	0.000344841	0	0	0.000102828	3.06082e-05	0.000337519	2.60288e-05	5.2021e-05	0	0
>SD_Ssd-21350	0	5.51755e-05	0	0.00080186	0	0	0	0	0	0	5.76868e-05	0	0	0	0.000110951	0	0	0	0	0	0.00025162	0	0	0	0	0	4.09836e-05	0.000449035	8.4563e-05	0.000116973	0	0	0	0	0	0	0	0	0	0	2.60004e-05	5.82751e-05	0	0	0	0	0	0	0
>SD_Ssd-48788	0.000125177	5.51755e-05	0	0	9.83865e-05	0	0	0	0	2.50006e-05	0.000115374	6.58653e-05	0	0	0	8.6403e-05	0	2.58913e-05	4.96746e-05	7.38607e-05	6.2905e-05	9.46589e-05	0	0.000242976	0.00015775	0	0	0	0	5.84864e-05	0	0	3.75136e-05	0	0	0	0	3.55783e-05	0	3.83156e-05	0	0	0	0	0	0	0	0	0
>SD_Ssd-49303	8.34516e-05	0.000110351	0	0	0	0	0	3.18299e-05	0	0	0	9.8798e-05	0	0.000203859	0	0	0	0	0	0	0	4.73294e-05	0	0	0	0	0	0	0	0	0	0.000203438	0	0	0	0.000109532	0	0	0	0	0	0	0	0	0	2.60288e-05	0	0	0
>SD_Ssd-23954	4.17258e-05	5.51755e-05	0	0	9.83865e-05	0.000134048	5.93648e-05	6.36598e-05	5.29773e-05	2.50006e-05	0.000115374	0	0	1.19917e-05	0.000147934	5.7602e-05	0	7.76739e-05	0	7.38607e-05	6.2905e-05	9.46589e-05	6.67824e-05	3.03721e-05	4.50714e-05	0	0	0	0	0	0	0	0	0	3.51655e-05	2.7383e-05	0	0	0	0	0	0	2.57069e-05	3.06082e-05	6.75037e-05	0	0	0	0
>SD_Ssd-23670	4.17258e-05	0	0.00031109	0	0	0	0.00011873	3.18299e-05	0	0	0	9.8798e-05	0.000158265	2.39834e-05	0	0	0	0	0.000347722	0	0	4.73294e-05	6.67824e-05	3.03721e-05	0	0.00011012	0	0	0	0	0	0.000101719	3.75136e-05	8.61549e-05	7.03309e-05	0	0	0	0	0	5.20007e-05	5.82751e-05	0	0	0.000135007	2.60288e-05	0.000104042	4.93486e-05	0
>SD_Ssd-22367	8.34516e-05	0	0	4.0093e-05	0	0	0	3.18299e-05	0	5.00013e-05	5.76868e-05	6.58653e-05	0	5.99585e-05	0	5.7602e-05	0	0	0.000198699	0	0.00012581	4.73294e-05	0	0.000121488	0.000112679	0	0	0	0	0	3.82234e-05	0	3.75136e-05	0	0	0	0	0	0	0	2.60004e-05	0	0	0	0	2.60288e-05	0	9.86972e-05	0
>SD_Ssd-22042	0	0.000331053	0	0.000240558	0	0	5.93648e-05	0	0	0	0	0	0	0	3.69836e-05	0	0	0	0	0	0.00025162	0	0	0	0	0	0.00102459	0	0	5.84864e-05	0	0	0	0	0	0	0	0	0	0	0	0	0	0	0	0	0	0	0
>SD_Ssd-48857	0	0	0	0	0	0	0	0	0	0	0	0	0	0	0	0	0	0	0	0	0	0	0	0	0	0	0	0	0	0	3.82234e-05	0.000101719	3.75136e-05	0.00017231	3.51655e-05	0	0.000301878	0	0.000321802	0	2.60004e-05	0.0002331	2.57069e-05	3.06082e-05	0	0	0.000104042	0	2.68334e-05
>SD_Ssd-12950	0	0	7.77726e-05	0	0	0	0.00011873	0	0	0	0	6.58653e-05	0	0	0	0	0	0	0	0	0	0	0	0	0	0	4.09836e-05	7.48391e-05	0	0	0	0.000203438	7.50272e-05	8.61549e-05	0	0	0	3.55783e-05	0	0.000114947	0	0.00011655	0.000102828	6.12164e-05	0	7.80864e-05	5.2021e-05	4.93486e-05	2.68334e-05
>SD_Ssd-54917	0	0.000220702	0.000155545	0	9.83865e-05	0.000402145	0.000296824	9.54897e-05	5.29773e-05	0	0	0	0	1.19917e-05	3.69836e-05	8.6403e-05	4.06984e-05	2.58913e-05	0	0.000590886	6.2905e-05	0	3.33912e-05	0	0	0	4.09836e-05	0	4.22815e-05	0	0	0	0	0	0	0	0	0	0	0	0	5.82751e-05	0	3.06082e-05	0	0	5.2021e-05	0	0
>SD_Ssd-54918	0	0	0	0	0	0	0	0	0	0	0	0	0	0	0	0	0	0	0	0	0	0	0	0	0	0	0	0	0	0	0.00011467	0	0	0	0	0	0	7.11567e-05	0.000107267	0	5.20007e-05	0	0	3.06082e-05	0	0	0	9.86972e-05	0
>SD_Ssd-54919	0	0	0	0	0	0	0	0	0	0	0	0	0	0	0	0	0	0	0	0	0	0	0	0	0	0	0	0	0	0	0	0.000406876	0	0.000301542	0.000210993	0	0	0	0	7.66313e-05	0	5.82751e-05	2.57069e-05	0	0.000337519	0	0	0	0
>SD_Ssd-54920	0	0	0	0	0	0	0	0	0	0	0	3.29327e-05	0	0	3.69836e-05	0	0	0	0	0	6.2905e-05	0	0	0	0	0	0	7.48391e-05	0	0	3.82234e-05	0	7.50272e-05	0.000516929	0	0	6.03755e-05	0.000142313	0.000160901	3.83156e-05	0	5.82751e-05	0	0	0	0	0	4.93486e-05	0
>SD_Ssd-54921	0	0	0	0	0	0	0	0	0	0	0	0	0	0	0	0	0	0	0	0	0	0	0	0	0	0	0	0	4.22815e-05	0	0	0	7.50272e-05	0	0	2.7383e-05	0	3.55783e-05	0	7.66313e-05	5.20007e-05	0	0.000205656	3.06082e-05	6.75037e-05	2.60288e-05	0	9.86972e-05	0
>SD_Ssd-00783	0	0	0	0	0	0	0	0	0	0	0	0	7.91327e-05	0	0	0	0.000590127	0	0	0	0	0	3.33912e-05	0	0	0	0	7.48391e-05	0	0	0	0	0	0	0	0	0	3.55783e-05	0	3.83156e-05	0	5.82751e-05	0	3.06082e-05	0	0	5.2021e-05	9.86972e-05	0
>SD_Ssd-01275	0	0	0	0	0	0	0	0	0	0	0	0	0	0	0	0	0	0.000103565	0	0	0.000314525	0	0	0	0	0	0.000655738	0	0	0	0.00011467	0.000101719	0	4.30775e-05	0	0	0.000120751	0	0.000160901	0	0	0	0	0	0	2.60288e-05	0	0	0
>SD_Ssd-12569	0	5.51755e-05	0	0	0.000295159	0	0	3.18299e-05	0	0	5.76868e-05	0	0	0	0	0	0	2.58913e-05	0	0.000221582	0	0	6.67824e-05	6.07441e-05	0	0	0	0	0	0	0	0.000101719	0	4.30775e-05	3.51655e-05	5.4766e-05	0	3.55783e-05	0.000107267	0	2.60004e-05	5.82751e-05	0	3.06082e-05	0	2.60288e-05	5.2021e-05	0	0.000107334
>SD_Ssd-48846	0	0	0	0	0	0	0	0	0	7.50019e-05	0	0	0	0	0	2.8801e-05	0.00024419	0	0	0	0	0	0	0	0	0	0	0	0	0	0.00011467	0	0	4.30775e-05	3.51655e-05	2.7383e-05	6.03755e-05	0	0	0	7.80011e-05	0	7.71208e-05	3.06082e-05	0	0	0	9.86972e-05	8.05002e-05
>SD_Ssd-49434	0.000125177	0	0	0	0	0	5.93648e-05	0	0	2.50006e-05	5.76868e-05	0	0	0	0	5.7602e-05	0	5.17826e-05	0	0	6.2905e-05	0	0	0	0	0	0	0	0	0	7.64468e-05	0	0.000300109	0.00017231	7.03309e-05	0	0	3.55783e-05	0	0	0	5.82751e-05	0	3.06082e-05	6.75037e-05	7.80864e-05	0	9.86972e-05	0
>SD_Ssd-21304	0	0	0	0	0	0	0	0	0	0	0	0	0	0	0	0	0	0	0	0	0	0	3.33912e-05	0	0	0	0	0.00202066	0.000169126	0	0	0	0	0	3.51655e-05	0	0	0	0	0	0	0	0	0	0	0	0	0	0
>SD_Ssd-12320	0	0	0	0.00040093	0	0	0	3.18299e-05	0	0	0	0	0	1.19917e-05	3.69836e-05	0	0.000529079	0	0	0	0	0	0	0	0	0	0	0	0	0	0	0	0	4.30775e-05	0	0	0	0	0	3.83156e-05	0	0	2.57069e-05	0	0	0	0	4.93486e-05	0
>SD_Ssd-54922	0.000125177	0.000110351	7.77726e-05	0	0	0	0	0	0	2.50006e-05	0.00017306	3.29327e-05	0	3.59751e-05	3.69836e-05	5.7602e-05	0	0	0.000198699	7.38607e-05	0.000188715	2.36647e-05	0	3.03721e-05	4.50714e-05	0.00011012	0	0.000299356	0.000295971	5.84864e-05	0	0	0	0	0	0	0	0	0	0	0	0	0	0	0	0	0	0	0
>SD_Ssd-54923	0.000208629	0	0.000233318	0	0.000196773	0	0	3.18299e-05	0.000105955	5.00013e-05	0.000288434	0	7.91327e-05	2.39834e-05	0	2.8801e-05	0	0	4.96746e-05	7.38607e-05	0.00012581	2.36647e-05	0	0	2.25357e-05	0.00011012	0	0.000149678	0.000253689	0	0	0	0	0	0	0	0	0	5.36337e-05	0	0	0	0	0	0.000135007	0	0	0	0
>SD_Ssd-54924	4.17258e-05	0.000110351	0.000155545	0	0.000196773	0.000402145	0.000237459	0	0.000264887	0	0.000346121	0	0	0	3.69836e-05	0	0	0	0	7.38607e-05	6.2905e-05	0	0	0	2.25357e-05	5.506e-05	0	0	0	5.84864e-05	0	0	0	8.61549e-05	0	0	0.000120751	0	0	3.83156e-05	0	0.00011655	0	0	0	0	0	0	0
>SD_Ssd-54925	0	0	0	0	0	0	0	0	0	0	0	0	0	0	0	0	0	0	4.96746e-05	0	0	0	0	0	0	0	0	0	0	0	3.82234e-05	0.000101719	7.50272e-05	0.000215387	7.03309e-05	2.7383e-05	0.000120751	7.11567e-05	0.000160901	3.83156e-05	5.20007e-05	0.00011655	0	9.18246e-05	0	0.000104115	5.2021e-05	0	0
>SD_Ssd-54926	0	0.000110351	0	0.000561302	0	0	0	0	0	0	0	0	0	0	3.69836e-05	0	0.000325587	0	0	0	0	0	0	0	0	0	0	0.000149678	0.000126845	0	3.82234e-05	0	0	0	0	0	0	0	0.000107267	0	0	0	0	0	0	0	0	0	0
>SD_Ssd-54927	0	5.51755e-05	0	0	9.83865e-05	0.000134048	0.00011873	0	5.29773e-05	0	0.000230747	3.29327e-05	0	0	0	5.7602e-05	0	5.17826e-05	0	7.38607e-05	6.2905e-05	0	3.33912e-05	3.03721e-05	4.50714e-05	0	0	0	0	0.000175459	3.82234e-05	0	0	0	3.51655e-05	0	0.000120751	0	0	0	0	0	2.57069e-05	0	6.75037e-05	7.80864e-05	0	0	0
>SD_Ssd-54928	0	5.51755e-05	0.000155545	0	0	0	0	0	0	0	5.76868e-05	3.29327e-05	7.91327e-05	0	0	0	0	0	0	7.38607e-05	6.2905e-05	0	0	0	0	0.00159674	4.09836e-05	0.000149678	0	0	0	0	0	0	0	0	0	0	0	0	0	0	0	0	0	0	0	0	2.68334e-05
>SD_Ssd-54929	0	0	7.77726e-05	0	9.83865e-05	0	0.000178094	0	0.000370841	0	0	0	0.000316531	0	0	0	0	0.000647283	0	0	0	0	0	0	0	0	0	0	0	0	0	0	0	4.30775e-05	0	0	0	0	0	0	0	0	0	0	0	2.60288e-05	0	0	0
>SD_Ssd-54930	0	0	0.000233318	0	0	0	0.00011873	0	0.000158932	0	0	0	0	0	0	0	0	0	0	0.000147721	0	0	0	0	0	0	0	0.000374195	0	0.00157913	0	0	0	0	0	0	0	0	0	0	0	5.82751e-05	0	0	0	0	0	0	0
>SD_Ssd-54931	0	0	0.000155545	0	0	0	0.000356189	0	0	0	0	0	0.000237398	0	0	0	0	0	0	0	0	0	0	0	0	0	0	0	0	0	0	0.000101719	0	0	0.000175827	0	6.03755e-05	0	0.000160901	0	0	5.82751e-05	0	0	0	0	0.000416168	0	0
>SD_Ssd-54932	0	0	0	0	0	0	0	0	0	0	0	0	0	0	0	0	0	0	0	0	0	0	0	0	0	0	0	0	0	0	0	0	0	4.30775e-05	0	0	0	0	0.000107267	0	0	0.000407925	0	0	0	0	0	0	0.000214667
>SD_Ssd-54933	0	0	0	0	0	0	0	0	0	0	0	0	0	0	0	0	0	0	0	0	0	0	0	0	0	0	0	0	0	0	0.000152894	0	0.000112541	4.30775e-05	0	2.7383e-05	6.03755e-05	0.000106735	5.36337e-05	0.000153263	7.80011e-05	0	0.000205656	9.18246e-05	0	7.80864e-05	5.2021e-05	0	0
>SD_Ssd-00371	0	0	0.000233318	0	0	0	0	0	0	0	0	0.000263461	7.91327e-05	0	0	0	0	2.58913e-05	0	0	0.00012581	0	0	0	0	0	0	0	0	0	0	0.000305157	0.000112541	0	0	0	0	0	0.000107267	0.000153263	0	5.82751e-05	2.57069e-05	3.06082e-05	0	0	0	0.000246743	0
>SD_Ssd-01259	0	0	0	0	0	0.00174263	0	0	5.29773e-05	0	0	0	0	1.19917e-05	3.69836e-05	0	0	0	0	0	0	0	0	0	0	0	4.09836e-05	0	0	0	0.000955584	0	0	0	0	0	0	0	0	0	0	0	0	0	0	0	0	0	0
>SD_Ssd-12941	4.17258e-05	0	0.000155545	0	0	0	0	0	0	2.50006e-05	0	3.29327e-05	0.000158265	0	0	0	0	0	0	7.38607e-05	0	0	0	0	2.25357e-05	0	0	7.48391e-05	0	0	0	0	0.000112541	4.30775e-05	0	2.7383e-05	0	0.000106735	0	3.83156e-05	0	5.82751e-05	2.57069e-05	3.06082e-05	0	5.20576e-05	0	4.93486e-05	0
>SD_Ssd-22195	0	0	0	0	0	0	0	0	0	0	0	0	0	0.000503651	0	0	0	0	0	0	0	0	0	0	0	0	0	0	0	0	0	0	0	0	0	0	0	0	0	0	0	0	0	0	0	0	0	0	0
>SD_Ssd-13209	0	0.000165526	0	0	0	0	0.000356189	3.18299e-05	0.000158932	0	0.00017306	0	7.91327e-05	0	0	0	4.06984e-05	2.58913e-05	0	0	0.000188715	2.36647e-05	6.67824e-05	0	0	0	0	0	0	5.84864e-05	3.82234e-05	0.000203438	0	0	0	2.7383e-05	0	7.11567e-05	0	7.66313e-05	0	0.00011655	0	0	0	2.60288e-05	0	4.93486e-05	0
>SD_Ssd-27652	0	0	7.77726e-05	0	0	0	0	0	0	0	0.00017306	9.8798e-05	0	2.39834e-05	0	0	0	0	0	7.38607e-05	0	4.73294e-05	0	0	2.25357e-05	0	0	0	4.22815e-05	0	3.82234e-05	0	3.75136e-05	8.61549e-05	3.51655e-05	0	0	0	0.000107267	0	0	5.82751e-05	0	0	6.75037e-05	2.60288e-05	5.2021e-05	9.86972e-05	0
>SD_Ssd-54934	0.000125177	0.000165526	0	0	9.83865e-05	0.000134048	0.00011873	0	5.29773e-05	0	0.000288434	0	0.000158265	1.19917e-05	0	0	0	0	0	0.000147721	0.00012581	0	3.33912e-05	0	0	0	0	0	4.22815e-05	5.84864e-05	0	0.000101719	3.75136e-05	0	3.51655e-05	0	0	0	5.36337e-05	0	0	0.000174825	0	0	6.75037e-05	0	0.000104042	0	0
>SD_Ssd-54935	0.000125177	0.000165526	0	0	0	0	0	0	0.000211909	7.50019e-05	5.76868e-05	6.58653e-05	0	2.39834e-05	7.39672e-05	5.7602e-05	0	0	9.93493e-05	7.38607e-05	0.00012581	2.36647e-05	6.67824e-05	9.11162e-05	4.50714e-05	5.506e-05	0	7.48391e-05	8.4563e-05	0	0	0	0	0	3.51655e-05	0	0	0	0	3.83156e-05	0	0	0	0	0	0	0	0	0
>SD_Ssd-54936	4.17258e-05	0	0.000155545	0	0	0	0	0	0	2.50006e-05	5.76868e-05	0	0	1.19917e-05	0	0	2.03492e-05	0	4.96746e-05	0	6.2905e-05	0	0	0	0	0.00154168	0	0.000149678	0	0	3.82234e-05	0	0	0	0	0	0	0	0	0	0	5.82751e-05	0	0	0	0	0	0	0
>SD_Ssd-54937	0	5.51755e-05	0	4.0093e-05	0	0	0.00011873	0	0.000370841	0	0	9.8798e-05	0.000316531	1.19917e-05	0	0	0	0.000362478	0	0	0	0	0	3.03721e-05	2.25357e-05	0	0	0	0	0.000233945	0	0	0	4.30775e-05	0	0	0	0	0	0	2.60004e-05	0	0	0	0	0	0	0	2.68334e-05
>SD_Ssd-54938	0	0	0	0.000882046	0	0	0	0	0	2.50006e-05	0	0	0	5.99585e-05	0	0	0	0	0	0	0	2.36647e-05	0	0	0	0	0.000409836	0.000224517	0	0	0	0	0	0	0	0	0	0	0	0	0	0	0	0	0	0	0	0	0
>SD_Ssd-54939	0	0	7.77726e-05	0	0	0	0	3.18299e-05	0.000476796	0	0	0	0	0	0	0	0	0.000103565	0	0.000295443	0	0	0	0.00015186	4.50714e-05	0.00016518	0.000122951	7.48391e-05	0	0.000292432	0	0	0	0	0	0	0	3.55783e-05	5.36337e-05	0	0	0	0	0	0	2.60288e-05	0	0	0
>SD_Ssd-54940	0	0	0	0	0	0	0	0	0	0	0	0	0	0	0	0	0	0	0	0	0	0	0	0	0	0	0	0	0	0	0	0	0	0	0	0	0	0	0	0	0	0	0	0	0	0	0	0	0.000966002
>SD_Ssd-01331	0	0	0	0	0	0	0	0	0	0	0	0	0	0	0	0	0	0	4.96746e-05	0	6.2905e-05	2.36647e-05	0	0.000182232	0	0	0	0	0	0	0	0	0	0	0	0	0	0	0	0	0	0	0	3.06082e-05	0.000135007	0	0	0	0.000670835
>SD_Ssd-00154	0	0	0	0	0	0	0	0	0	0	0	6.58653e-05	0	0	0	0	0	0	0	0	0	0	0	0	0	0	0	0	0	0	0	0.000101719	0.000112541	8.61549e-05	0	0	0	0	0.000268168	0.000191578	0	0	0	6.12164e-05	0	0.000156173	0	4.93486e-05	0
>SD_Ssd-00647	0	0	0	0	0	0	0	3.18299e-05	0	0	0	0	0	0.00041971	0	2.8801e-05	0	0	0	0	0	2.36647e-05	0	0	0	0	0	0	0	0	0	0	0	0	0	0	6.03755e-05	0	0	0	2.60004e-05	0	0	0	0	0	0	0	0
>SD_Ssd-00864	0	0	0	0	0	0	0	0	5.29773e-05	0	0	6.58653e-05	0	0.000359751	0	0	0	5.17826e-05	0	0	0	4.73294e-05	3.33912e-05	0	0	0	0	0	0	0	3.82234e-05	0	0	0	0	0	0	0	0	0	0	0	0	3.06082e-05	0	0	0	0	0
>SD_Ssd-01148	0	0	0	0	0	0	0	0	0	0	0	0	0	0	0	0	0	0	0	0	0	0	0	3.03721e-05	0	0	0	0	0	0	0	0.000101719	3.75136e-05	0.000473852	0	2.7383e-05	0	7.11567e-05	0	0.000114947	0	0.00034965	0	3.06082e-05	0	0.000104115	5.2021e-05	0	0
>SD_Ssd-01205	0	0.000110351	0	4.0093e-05	0.000196773	0	0	0	0	2.50006e-05	0	0	0.000158265	3.59751e-05	0	0	0.000203492	7.76739e-05	0	7.38607e-05	0.000691954	4.73294e-05	0	3.03721e-05	0	0	0	7.48391e-05	0	5.84864e-05	0	0	0	0	0	0	0	0	0	0	0	0	0	0	0	0	0	0	0
>SD_Ssd-27965	0	0	0	0	0	0.000134048	5.93648e-05	0	0	0	0	0	0.000158265	0	3.69836e-05	0	0	0	0	0	0.00012581	0	0	3.03721e-05	0	0	0	0	0	0.000116973	3.82234e-05	0	7.50272e-05	0	7.03309e-05	5.4766e-05	6.03755e-05	3.55783e-05	5.36337e-05	3.83156e-05	0	5.82751e-05	0	0	0	0	0.000312126	4.93486e-05	0
>SD_Ssd-23895	0.000166903	5.51755e-05	0.000155545	0	9.83865e-05	0.000536193	0	0	0.000105955	0	0	0	0	3.59751e-05	7.39672e-05	0	0	0	0	0.000369303	0.000188715	2.36647e-05	0	3.03721e-05	0	0	0	0	4.22815e-05	0	0	0.000101719	0	4.30775e-05	0	0	0	0	0	3.83156e-05	2.60004e-05	0	0	0	6.75037e-05	0	0	0	0
>SD_Ssd-24033	0	0	0	0	0	0	0	0	0	0	0	0	0	0	0	0	2.03492e-05	0	0	0	0	0	0	0	0	0	0	0.00119743	0.000761067	0	0	0	0	0	0	0	0	0	0	0	0	0	0	0	0	0.000156173	0	0	0
>SD_Ssd-19679	0	0	0	0	0	0	0	0	5.29773e-05	0	0	0	0	0	0	0	0	0.000414261	0	7.38607e-05	0	0	0	0	0	0	0	0	0	0	0	0	0.000375136	0	0	2.7383e-05	0	0	0	0	2.60004e-05	0	2.57069e-05	3.06082e-05	0	0	5.2021e-05	0	0
>SD_Ssd-21312	0	0.000110351	0	0	0	0	5.93648e-05	0	5.29773e-05	5.00013e-05	0	0	0	0	0	0	8.13968e-05	0.000517826	0	0	0	0	0	0	0	0	4.09836e-05	0.000374195	4.22815e-05	0	0	0	0	0	0	0	0	0	0	0	0.000104001	0	0	0	0	0	0	0	0
>SD_Ssd-20772	0	5.51755e-05	0	0	9.83865e-05	0	5.93648e-05	9.54897e-05	0	0	0	0	0	1.19917e-05	0	0	6.10476e-05	0	0	7.38607e-05	0	9.46589e-05	0.000233738	0.000212604	9.01429e-05	0	0.000245902	0	0	5.84864e-05	0	0	0	0	0	0	0	0	0	0	0	0	0	0	0	0	0	0	2.68334e-05
>SD_Ssd-52273	0	0	0.00031109	0	0.000295159	0	5.93648e-05	3.18299e-05	0.000688705	2.50006e-05	5.76868e-05	0	0	1.19917e-05	0	0	0	0	0	0.000517025	0	0	0	0	0	0	0	0	0	5.84864e-05	0	0	0	0	7.03309e-05	0	0.000181127	0	0	0	0	0	0	0	0	0	0	0	0
>SD_Ssd-48571	0	0	0.000155545	0	9.83865e-05	0.000268097	0	0	5.29773e-05	0	0	0	0	8.39419e-05	0	0	0	0	0	0	0	0	0	0	0	0	0	0	0	0	7.64468e-05	0.000101719	0	8.61549e-05	0	2.7383e-05	6.03755e-05	0	0.000107267	0	0	0.0002331	0	6.12164e-05	6.75037e-05	0	5.2021e-05	0	2.68334e-05
>SD_Ssd-13806	0	0	0.000155545	0	0	0.000268097	0	3.18299e-05	5.29773e-05	0	0	0	0	2.39834e-05	0	0	0	5.17826e-05	0	0	0	0	0	0	0	0	0.000245902	0.000972908	0	0	3.82234e-05	0	0	0	0	0	0	3.55783e-05	5.36337e-05	0	2.60004e-05	5.82751e-05	0	0	6.75037e-05	2.60288e-05	0	0	0
>SD_Ssd-21723	0	5.51755e-05	0	0.000841953	0	0	0	0	0	0	0	0	0	0	0.000147934	2.8801e-05	0	0	0	0	6.2905e-05	0	0	0	0	0	0.000122951	0.000299356	8.4563e-05	5.84864e-05	0	0	0	0	0	0	0	0	0.000107267	0	0	0	0	0	0	0	0	0	0
>SD_Ssd-21396	0	0	0	0	0	0	0	3.18299e-05	0	0	0	0	0	0	0	0	0	0	0	0	0	0	0	0.000303721	0	0	0	0	0	0	0	0.000101719	3.75136e-05	4.30775e-05	0	5.4766e-05	0	0.000142313	0	0	0	5.82751e-05	0.000102828	3.06082e-05	0	2.60288e-05	0	0	0
>SD_Ssd-54941	0	0	0	0	0	0	0	0	0	0	0	0	0	0	0	0	0.000691873	0	0	0	0	0	0	0	0	0	0.000163934	0.000149678	0	0	0	0	0	0	0	0	0	0	0	0	0	0	0	0	0	0	0	4.93486e-05	0
>SD_Ssd-54942	4.17258e-05	0	0.000233318	0	0.000295159	0.000134048	0.000237459	0	0.000158932	2.50006e-05	0.000230747	0	7.91327e-05	0	0	0	0	2.58913e-05	9.93493e-05	0	6.2905e-05	2.36647e-05	0	0	0	5.506e-05	0	0	0	0.000116973	0	0	0	4.30775e-05	7.03309e-05	0	6.03755e-05	0	0	0	2.60004e-05	0	0	3.06082e-05	0.000135007	0	5.2021e-05	0	0
>SD_Ssd-54943	0	0	0	0	0	0	0	0	0	0	0	0	0	0	0	0	0	0	0	0	0	0	0	0	0	0	0	0	0	0	0.00011467	0	7.50272e-05	0	0	0	0	0.000142313	0	0.000114947	0.000104001	0	0.000282776	6.12164e-05	0	0.000130144	0	0	0
>SD_Ssd-54944	0	0	0	0.000601395	0	0	0	0	0	0	0	0	0	0	0	0	0	0	0	0	0	0	0	0	0	5.506e-05	0	0	0.00105704	0	0	0	0	0	0	0	0	0	0	0	0	0	0	0	0	0	0	0	0
>SD_Ssd-54945	0	0	0	0	0	0	0.000534283	0	0.000741683	0	0	3.29327e-05	0	0	0	0	0	2.58913e-05	4.96746e-05	7.38607e-05	0	0	0	0	0.000112679	0	0	0	8.4563e-05	0	3.82234e-05	0	0	0	0	0	0	0	0	0	5.20007e-05	0	0	0	0	0	0.000104042	4.93486e-05	0
>SD_Ssd-00671	0	0	7.77726e-05	0	0	0	0	0	0	0	0	0.000395192	0	0	3.69836e-05	0	0	2.58913e-05	0	0	0	0	0	0	0.000180286	0	0	0	0	0	3.82234e-05	0.000101719	0.000112541	0	0	0	6.03755e-05	3.55783e-05	5.36337e-05	0	2.60004e-05	0	0	0	0	0	0	4.93486e-05	0
>SD_Ssd-00795	0	0.000110351	0	0	0.000196773	0	0	0	5.29773e-05	0	0	0.000131731	7.91327e-05	5.99585e-05	3.69836e-05	2.8801e-05	0	0	9.93493e-05	0.000221582	6.2905e-05	0	0	6.07441e-05	4.50714e-05	0	0	0	0	0	0	0	0	4.30775e-05	0	0	0	0	0	0	5.20007e-05	0	0	0	6.75037e-05	2.60288e-05	0	0	0
>SD_Ssd-01238	0	0	7.77726e-05	0	0	0	0	6.36598e-05	0	0	0	0	0	0	0.000110951	0	0	0.000129457	0	7.38607e-05	0	0	0	0	0	0	4.09836e-05	0	0	0.000292432	3.82234e-05	0	0	0	0	0	0	0	0	0	0	0	0	0	0	0.000338374	0	4.93486e-05	0
>SD_Ssd-01240	0	0	0	0	0	0	0	0	0	0	0	0	0	0	0	0	0	0	0	0	0	0	0	0	0	0	0	0	0	0	3.82234e-05	0.000101719	7.50272e-05	0.000258465	7.03309e-05	5.4766e-05	0	0	0.000160901	3.83156e-05	2.60004e-05	0.00011655	0.000102828	6.12164e-05	6.75037e-05	0.000104115	0.000104042	0	2.68334e-05
>SD_Ssd-48320	0	0	0	0	0	0	0	0	0	0	0	0	0	0	0	0	4.06984e-05	0	0	0	0	0	0	0	0	0	0	0	0	0	0	0	0	0	7.03309e-05	0	0	0	0	0.00026821	0	0	5.14139e-05	0	0	0	0	0	0.000295167
>SD_Ssd-48627	0	0	0	0	0	0	0	0	0	0	0	0	0	0	0	0	0	0	0	0	0	0	0	0	0	0	4.09836e-05	0	0	0	3.82234e-05	0	0	0	0	0.000383362	6.03755e-05	0	0	0	0	0	0	0.000153041	0	0.000312345	0	4.93486e-05	0
>SD_Ssd-21722	4.17258e-05	0	0.000155545	0	0	0	0	0	0	0	0	0	0	0	0	0	0	0	0	0	0	0	0	0	0	0	0	0	0	0	0	0.000101719	0	0	0	0	0	0	0	3.83156e-05	0	0.000932401	2.57069e-05	6.12164e-05	6.75037e-05	0	5.2021e-05	0	0
>SD_Ssd-13151	0	0	0	0	0	0	0	0	0	0	0	0	0	7.19502e-05	0	0.000230408	0	0	0	0.00125563	0	0	0	0	9.01429e-05	0	0	0.000149678	0	0	0	0	0	0	0	0	0	0	0	0	0	0	2.57069e-05	0	0	0	0	0	0
>SD_Ssd-48543	0	0	0	0	0	0	0	0	0	0	0	0	0	0	0	0	2.03492e-05	0	0	0	6.2905e-05	4.73294e-05	0	0	0	5.506e-05	4.09836e-05	0	0	0	0	0.000101719	0	8.61549e-05	3.51655e-05	8.2149e-05	0	3.55783e-05	5.36337e-05	0	2.60004e-05	0	5.14139e-05	3.06082e-05	6.75037e-05	2.60288e-05	0	0.000148046	0.000107334
>SD_Ssd-21292	0	0.000110351	0	0	0	0	0	0	0	0.000100003	0	6.58653e-05	0	0	0	0	0	0	0	0	0	0.000496959	0	3.03721e-05	0	0	0	7.48391e-05	0	0	0.000305787	0	0	0	0	0	0	0	0	0	0	0	0	3.06082e-05	0	0	0	0	0
>SD_Ssd-48525	0	0	0	0	0	0	0	0	0	0	0	0	0	0	0	0	0	0	0	0	0	2.36647e-05	0	0	0	0	0	0	0	0	0	0.000101719	0	0	0	0	0.000120751	3.55783e-05	5.36337e-05	0.00026821	0	0	2.57069e-05	0	0.000135007	5.20576e-05	0	0	0.000161
>SD_Ssd-54946	0	0	0	0	0	0	0	0	0	2.50006e-05	0	0.000197596	0	0	0	0	0	0	4.96746e-05	0	0	2.36647e-05	0	0	0	0	0	0	0	0	0.00034401	0	0	4.30775e-05	0	0	6.03755e-05	0	0.000107267	0	0	5.82751e-05	0	3.06082e-05	0.000135007	0	0.000364147	0	0
>SD_Ssd-54947	4.17258e-05	5.51755e-05	0.000155545	0	0	0	0	9.54897e-05	0	0.000100003	0	3.29327e-05	0	8.39419e-05	0	5.7602e-05	4.06984e-05	5.17826e-05	4.96746e-05	7.38607e-05	0	0	0.000166956	6.07441e-05	6.76072e-05	0	0	0	0.000126845	0	0	0	0	0	0	0	0	0	0	0	0	0	0	0	0	0	0	0	0
>SD_Ssd-54948	0	5.51755e-05	0.000233318	0	0	0	0	0	0	0	0	0	0	0	0	0	0	0	0	0	0	0	0	0	4.50714e-05	0	0	0	0	0	0	0	7.50272e-05	0.000129232	0.000175827	0	0	7.11567e-05	0.000107267	0.000153263	5.20007e-05	5.82751e-05	0	0	0	0	0	0	0
>SD_Ssd-54949	0	0	7.77726e-05	0.000841953	0	0.000268097	5.93648e-05	0	0	0	0	0	0	1.19917e-05	0	0	0	0	0	0	0	0	0	0	0	0	0	0.000149678	8.4563e-05	5.84864e-05	0	0	0	0	0	0	0	0	5.36337e-05	0	0	0	0	0	0	2.60288e-05	5.2021e-05	0	0
>SD_Ssd-54950	0	0	0	0.00148344	0	0	0	0	0	0	0	0	0	0	3.69836e-05	0	0	0	0	0	0	0	0	0	0	0	4.09836e-05	0	0	0	0	0	0	0	0	0	0	0	0	0	0	0	0	0	0	0	0	0	0
>SD_Ssd-00248	0	0	0	0	0	0	0	0	0	0	5.76868e-05	0	0	1.19917e-05	0	0	2.03492e-05	0.000233022	0	7.38607e-05	0	4.73294e-05	3.33912e-05	0	0	0	0	7.48391e-05	0	0	0	0	0.000112541	0	0	0	0	0	5.36337e-05	0.000306525	0	0	0	0	0.000135007	2.60288e-05	0	0	0
>SD_Ssd-00580	0	0	0	0	0	0	0	3.18299e-05	0	0	0	0	0	0	0	2.8801e-05	0	0	0	0	0	0	0	0	2.25357e-05	0	0	0	0	0	0	0	3.75136e-05	0	0	0	6.03755e-05	3.55783e-05	0	0.000459788	0	0	2.57069e-05	0	0.000202511	0	0	0	0
>SD_Ssd-00737	4.17258e-05	0	0	0	0	0	5.93648e-05	0	0	0	0	0.000658653	0	0	0	0	0	0	4.96746e-05	0	0	0	0	0	9.01429e-05	0	0	0	0	0	0	0	7.50272e-05	4.30775e-05	0	0	0	3.55783e-05	5.36337e-05	7.66313e-05	0	0	0	0	6.75037e-05	0	0	0	0
>SD_Ssd-01185	0	0.000386228	0.000233318	0.000360837	9.83865e-05	0.000134048	0	0	5.29773e-05	7.50019e-05	5.76868e-05	6.58653e-05	7.91327e-05	0	0	0	0	0	0	0	0.00012581	0	3.33912e-05	0	0	0	0	0.000299356	0	5.84864e-05	3.82234e-05	0	0	0	0	0	0	0	0	0	0	5.82751e-05	0	0	0	0	0	0	0
>SD_Ssd-01340	0	0.000110351	0	0	0	0.000134048	0	0.000190979	0	2.50006e-05	0	3.29327e-05	0	5.99585e-05	0	2.8801e-05	4.06984e-05	2.58913e-05	4.96746e-05	0.000369303	0	2.36647e-05	3.33912e-05	0	2.25357e-05	0	4.09836e-05	7.48391e-05	8.4563e-05	0	0	0	0	0	0	0	0	3.55783e-05	0	0	0	0.00011655	0	0	0	0	0	4.93486e-05	0
>SD_Ssd-49333	0	0	0	0	0	0	0	0	0	7.50019e-05	0	3.29327e-05	0	1.19917e-05	0	8.6403e-05	0.000122095	0	0	7.38607e-05	0	0	3.33912e-05	0	0	0	0	0	0	0	7.64468e-05	0	0.000112541	0	0	5.4766e-05	0	0	0	3.83156e-05	5.20007e-05	0	0.000102828	0	0	0	5.2021e-05	4.93486e-05	5.36668e-05
>SD_Ssd-13597	0	0	0	0	0	0	0	0	0	0	0	0	7.91327e-05	0	0	0	0	0	0	0	0	0	0	0	0	0	0	0	0	0	0	0	3.75136e-05	4.30775e-05	0	0	0	3.55783e-05	0	3.83156e-05	0	5.82751e-05	0	0.000122433	0.00108006	0	5.2021e-05	0	0
>SD_Ssd-48765	0	5.51755e-05	0	0	0	0	0	0	0	0.000100003	0	0	0	0	0	5.7602e-05	8.13968e-05	0	0	0	0	0	0	0	0	0	0	0	0	0	3.82234e-05	0	0	0	3.51655e-05	2.7383e-05	0	7.11567e-05	0	3.83156e-05	5.20007e-05	0	7.71208e-05	3.06082e-05	0	0	0	9.86972e-05	5.36668e-05
>SD_Ssd-51770	0	0	0	0	0.000196773	0	0	0	0	0	5.76868e-05	0	0	0	0	0	0	0	9.93493e-05	7.38607e-05	0	0	0	0	0	0	0	0	0	0	0	0.000203438	0	0.00017231	0	2.7383e-05	6.03755e-05	0	0.000107267	3.83156e-05	0	0.00011655	0	0	6.75037e-05	2.60288e-05	0.000208084	0	0
>SD_Ssd-54951	8.34516e-05	5.51755e-05	0	0	0	0	0	0.00015915	5.29773e-05	0.000150004	5.76868e-05	0	0	2.39834e-05	0	5.7602e-05	2.03492e-05	2.58913e-05	9.93493e-05	0.000147721	0.00012581	0	0	0	6.76072e-05	5.506e-05	0	0	0.000253689	0	0	0	0	0	0	0	0	0	5.36337e-05	0	0	0	0	0	0	0	0	0	0
>SD_Ssd-54952	0.000208629	0	7.77726e-05	0	0	0	0	0	5.29773e-05	0	0	9.8798e-05	0	5.99585e-05	0	0	0	0	0	0.000369303	0	0.000141988	6.67824e-05	0	0	0	0	0	0	0.000116973	0	0	0	0	0	0	0.000241502	3.55783e-05	0	0	0	0	2.57069e-05	0	0	0	0	4.93486e-05	0
>SD_Ssd-54953	0.000208629	0.000165526	0.000233318	0	0.000196773	0.000134048	0.00011873	0	0.000211909	2.50006e-05	5.76868e-05	0	0	0	3.69836e-05	0	0	0	9.93493e-05	0	6.2905e-05	0	3.33912e-05	0	0	5.506e-05	0	7.48391e-05	0	0	0	0.000101719	0	8.61549e-05	0	0	6.03755e-05	0	0	0	0	5.82751e-05	2.57069e-05	0	6.75037e-05	0	0	0	2.68334e-05
>SD_Ssd-54954	0	5.51755e-05	0	0	0	0	0	0	0	0	0	0	0	0	0	0	0	0	4.96746e-05	7.38607e-05	0	0	0	0	0	5.506e-05	0	0	0	0	0	0.000101719	0	4.30775e-05	0.000175827	0	0.000120751	0	0.000160901	0	0	0	0	0	0.000337519	0	0.000104042	0	0
>SD_Ssd-54955	0	0.000110351	0	0	0	0	0	0	0	0.000150004	0.000346121	0	0.000158265	0	0	5.7602e-05	0	0	0.000248373	0.000147721	6.2905e-05	0	0	6.07441e-05	6.76072e-05	0.00016518	0	0	0	0	0	0	0	0	0	0	0	0	0	0	2.60004e-05	0	0	0	0	0	5.2021e-05	0	0
>SD_Ssd-54956	0	0	0	0	0	0	0	0	0	0	0	0	0	0	0	0	0	0	0	0	0	0	0	0	0	0	0	7.48391e-05	0	0	0	0.000101719	0	0.000387697	7.03309e-05	0	0.000181127	0	0.000268168	3.83156e-05	0	0.000174825	0	0	6.75037e-05	2.60288e-05	0.000156063	0	0
>SD_Ssd-00029	0	0	0	0	0	0	0	0	0	0	0	0	7.91327e-05	0	0	0	2.03492e-05	0	0	0	6.2905e-05	9.46589e-05	0	0	2.25357e-05	0	0	0	0	0	0	0.000101719	0	4.30775e-05	0	0	0	0.000142313	0	3.83156e-05	2.60004e-05	5.82751e-05	0.000128535	0	0.000202511	0	5.2021e-05	0	2.68334e-05
>SD_Ssd-00964	0	0	0	8.0186e-05	0	0	5.93648e-05	0	0	0	0	0	0	1.19917e-05	3.69836e-05	2.8801e-05	8.13968e-05	0	0	0	0	0	0	3.03721e-05	0	0	0	0	0	0	0.000191117	0	0	0	0	2.7383e-05	0	0.000142313	0	0	0.000104001	0	2.57069e-05	9.18246e-05	0	5.20576e-05	0	0	0
>SD_Ssd-00295	0	0	0	0	0	0	0	3.18299e-05	0	0	0	0	0	0.000131909	0	0	0.00024419	0	0	0	0	0	3.33912e-05	0	0	0	0	0.000299356	0.000169126	0	0	0	0	0	0	0	0	3.55783e-05	0	7.66313e-05	5.20007e-05	0	0	0	0	0	0	0	0
>SD_Ssd-00939	0	0	0	0	0	0	0	0	0	0	0	0	0	0	0	0	0	2.58913e-05	0	0	0	0	3.33912e-05	0	0	0	0	0	0	0	0	0.000203438	0	0	0	0	0	0	0	3.83156e-05	2.60004e-05	5.82751e-05	0	0	6.75037e-05	0	5.2021e-05	0	5.36668e-05
>SD_Ssd-01137	0	0	0	0	0	0	0	0	0	0	0	0	0	0	0	0	0	0	0	7.38607e-05	0	0	0	3.03721e-05	0	0	0	0	0	0	0	0	0.000225082	0	0	5.4766e-05	0	0.000177892	0.000268168	7.66313e-05	0.000156002	0.000174825	0	0	0	0.000130144	5.2021e-05	4.93486e-05	0
>SD_Ssd-21434	0	0	0	0	0	0.00187668	0	0	0	0	0	3.29327e-05	0	2.39834e-05	0	0	0	0.000258913	0	7.38607e-05	0	0	0	3.03721e-05	0	0	0	0	0	0	0	0	0	0	0	0	0	0	0	3.83156e-05	0	0	0	0	6.75037e-05	2.60288e-05	0	0	0
>SD_Ssd-23818	0.000333806	0	0	0	0	0	0.000178094	6.36598e-05	5.29773e-05	2.50006e-05	0	0	0	4.79668e-05	0	0	0	0	0.000198699	0	0	0	0	3.03721e-05	0	0.00016518	0	0	4.22815e-05	5.84864e-05	0	0	0	8.61549e-05	3.51655e-05	2.7383e-05	0	0	5.36337e-05	0	0	0	0	0	6.75037e-05	0	0	4.93486e-05	0
>SD_Ssd-21956	4.17258e-05	0	7.77726e-05	0.000120279	0	0.000402145	0	0	0.000105955	2.50006e-05	0	0	0	1.19917e-05	0.000110951	2.8801e-05	2.03492e-05	5.17826e-05	4.96746e-05	0	0	0	0	0	2.25357e-05	0	0	0	0	0.000116973	0	0	0.000112541	4.30775e-05	0	0	0	0	0	7.66313e-05	0	0	0	3.06082e-05	0.000202511	0	0	0	0
>SD_Ssd-51107	0	0	0	0	0	0	0	0	0	0	0	3.29327e-05	0	0	0	0	0	0	0	0	0	0	0	0	0	5.506e-05	0	0	0	0	0	0	0	0.000215387	0.000316489	0	0	0	5.36337e-05	0	2.60004e-05	0	0	0	6.75037e-05	2.60288e-05	0	0	0.000107334
>SD_Ssd-21895	0	0	0	0	0	0	0	0	0	0	0	0	0	0	3.69836e-05	0	0	0	0	0	0	2.36647e-05	0	0	0	0	0	0.000374195	0	0	3.82234e-05	0	3.75136e-05	0	0	5.4766e-05	0	7.11567e-05	0.000160901	3.83156e-05	5.20007e-05	5.82751e-05	0	0.000153041	6.75037e-05	2.60288e-05	0	4.93486e-05	2.68334e-05
>SD_Ssd-26713	0	5.51755e-05	7.77726e-05	0	0	0	0	0	0	0	0	0	0	3.59751e-05	0	0	0	0	0	0	0	0	0	0	0	0	0	0	0	0	0	0	3.75136e-05	0	3.51655e-05	0	0.000120751	0	5.36337e-05	0.00026821	0	0.00011655	0.000128535	0	0	0.000182202	0	0	2.68334e-05
>SD_Ssd-15009	0	0	0	0	0	0.000134048	0	0	0	2.50006e-05	0	6.58653e-05	0	0	0	0	0	0	0	0	0	0	0	0	0	0	0	0.000149678	0	0	0	0.000101719	3.75136e-05	4.30775e-05	0	0	0	0.00021347	0.000107267	0	2.60004e-05	0.000174825	0	0	6.75037e-05	2.60288e-05	0	0	0.000107334
>SD_Ssd-38536	0	0	0	0	0	0	0.00011873	0	0	0	0	0	0	0	3.69836e-05	0	0	0	0	0	0	2.36647e-05	0	0	0	0	0	0	0	0.000116973	3.82234e-05	0.000101719	0.000112541	4.30775e-05	7.03309e-05	0	0	0	0	3.83156e-05	0	5.82751e-05	5.14139e-05	0	0	5.20576e-05	0.000312126	0	0
>SD_Ssd-54957	0.000333806	0.000165526	0.000155545	0	9.83865e-05	0.000134048	0.00011873	0	0.000105955	0	0.000115374	0	0	0	0	0	0	0	9.93493e-05	7.38607e-05	0.000188715	2.36647e-05	3.33912e-05	0	2.25357e-05	0.00022024	0	7.48391e-05	8.4563e-05	0	0	0	0	4.30775e-05	0	0	0	0	0	0	0	0	0	0	0	0	0	0	0
>SD_Ssd-54958	0	0	0.000233318	0	0	0.000268097	5.93648e-05	3.18299e-05	5.29773e-05	0	0.000576868	0	0.000158265	2.39834e-05	3.69836e-05	0	0	0	0	0	0	0	0	0	0	5.506e-05	0	0	4.22815e-05	0.000233945	3.82234e-05	0	0	0	0	0	0	0	0.000107267	0	0	0	2.57069e-05	0	6.75037e-05	0	0	0	0
>SD_Ssd-54959	4.17258e-05	0	0.000155545	0	0	0	0	0	0.000105955	5.00013e-05	5.76868e-05	0	0	0	0	0	0	0	4.96746e-05	0	0	0	6.67824e-05	0	2.25357e-05	0.00121132	0	7.48391e-05	4.22815e-05	5.84864e-05	0	0	0	0	0	0	0	0	0	0	0	0	0	0	0	0	0	4.93486e-05	0
>SD_Ssd-54960	0	0	0	0	0	0	0	0	0	5.00013e-05	0	0	0	0	3.69836e-05	2.8801e-05	0	0	0	0	0	0	0	0	0	0	0	0	0	5.84864e-05	7.64468e-05	0	0.000150054	0	0	0.000191681	0	0.000106735	0	0	0	5.82751e-05	2.57069e-05	0	0	5.20576e-05	0	4.93486e-05	0
>SD_Ssd-54961	0	0	0	0	0	0	0	0	0	0	0	6.58653e-05	0	0	0	0	0	2.58913e-05	0	0	0	0	0.000200347	0.00015186	2.25357e-05	0	4.09836e-05	0	0	0	0	0	0	0	0	8.2149e-05	0	0	0	0	7.80011e-05	0	2.57069e-05	0	0	0	0	0.000197394	8.05002e-05
>SD_Ssd-54962	0	0	0	0	0	0.000134048	0	0.000190979	0	0	0	0	0	2.39834e-05	0	0	2.03492e-05	0.000621391	0	0.000221582	0	0	0	0	0	0	0	0	4.22815e-05	0	0	0	0	0	0	0	0	0	0	0	0	0	0	0	0	0	0	0	0
>SD_Ssd-00564	0	0	0	0	0	0	0	0	0	0	0	0	0	0	0	0	0	0	0	0	0	0	0	0	0	0	0	0	0	0	0.000152894	0.000203438	3.75136e-05	0.00017231	0	0	6.03755e-05	7.11567e-05	0.000268168	7.66313e-05	0	0	5.14139e-05	3.06082e-05	6.75037e-05	7.80864e-05	0	0	0
>SD_Ssd-31669	0	0	0	0	0	0	0	0	0	0	0	0	0	0	0	0	0	0	0	0	0	0	0	0	0	0	0	7.48391e-05	0	0	0	0.000101719	0	0.000129232	0	0	6.03755e-05	3.55783e-05	5.36337e-05	3.83156e-05	0	0.000174825	7.71208e-05	6.12164e-05	0	5.20576e-05	0.000104042	0	2.68334e-05
>SD_Ssd-22451	0	0	0	0	0	0	0	0	0	7.50019e-05	0	0	0	1.19917e-05	0	0	0.000142444	0	0	0	0	2.36647e-05	3.33912e-05	3.03721e-05	4.50714e-05	0	0	0	0	0	7.64468e-05	0	3.75136e-05	0	3.51655e-05	8.2149e-05	0	0.000106735	0	3.83156e-05	7.80011e-05	0	0	3.06082e-05	0	0	0	0	2.68334e-05
>SD_Ssd-54611	0.000208629	0.000110351	7.77726e-05	0	0.000295159	0.000402145	0.000237459	0	0.000211909	0	5.76868e-05	3.29327e-05	0	0	3.69836e-05	2.8801e-05	2.03492e-05	2.58913e-05	0.000198699	0	0	0	0	0	0	5.506e-05	0	0	0	0	3.82234e-05	0	0	4.30775e-05	0	0	0	0	0	0	0	5.82751e-05	0	0	0	0	0	0	0
>SD_Ssd-22786	8.34516e-05	5.51755e-05	7.77726e-05	0	0.000196773	0.000268097	0	0	5.29773e-05	0	5.76868e-05	3.29327e-05	0	1.19917e-05	3.69836e-05	0.000115204	0	0	0.000149024	0.000147721	0	0	0.000100174	0	0	0	0	7.48391e-05	0	0	0	0	0	4.30775e-05	0	2.7383e-05	0	0	0	0	0	0	2.57069e-05	0	0	0	0.000156063	0	5.36668e-05
>SD_Ssd-21253	0	0	0	0	0	0	0	0	0	0	0	0	0	0	0	0	0	0.000103565	0	0	0	0	0	0	0	0	0.000327869	0	0	0	7.64468e-05	0.000203438	0	0	0	0	0	3.55783e-05	0	0	0.000234003	5.82751e-05	5.14139e-05	6.12164e-05	0	0	0.000104042	0	0
>SD_Ssd-21328	0	5.51755e-05	0	0	0	0	0	0	0	0	0	0	0	0	0	0	0	0	0	0	0	0	0	3.03721e-05	0	0	0	0	0	0	0	0	0	0	0	0	0	0.000142313	0	0	7.80011e-05	0	0	3.06082e-05	0	2.60288e-05	0	0	5.36668e-05
>SD_Ssd-21627	0	0	0	0	0	0.000134048	5.93648e-05	0	0	0	0	0	0	2.39834e-05	7.39672e-05	0	0	0	0	0.000221582	0	0	0	0	0	0	0	0.00104775	0	0.000760323	0	0	0	0	0	0	0	0	0	0	0	0	0	0	0	0	0	0	0
>SD_Ssd-54963	8.34516e-05	5.51755e-05	0	0	0	0	0	0	5.29773e-05	7.50019e-05	5.76868e-05	0	0	9.59336e-05	0	0.000115204	0	0	4.96746e-05	0	6.2905e-05	2.36647e-05	0	0	0.000135214	0.00011012	4.09836e-05	0.000149678	0.000126845	0	0	0	0	0	0	0	0	0	0	0	0	0	0	0	0	0	0	0	0
>SD_Ssd-54964	0.000166903	0	7.77726e-05	0	9.83865e-05	0	0	0	5.29773e-05	7.50019e-05	0.000288434	0	7.91327e-05	3.59751e-05	0	0	0	0	4.96746e-05	0	0.00012581	2.36647e-05	3.33912e-05	6.07441e-05	4.50714e-05	0.00011012	0	7.48391e-05	0.000126845	0	0	0.000101719	0	0	0	0	0	0	0	0	0	0	0	0	0	0	0	0	0
>SD_Ssd-54965	0.000375532	0.000110351	0	0	0.000196773	0	0	0	0.000105955	0	0.000288434	0	7.91327e-05	0	0	0	0	0	9.93493e-05	0.000147721	6.2905e-05	0	0	0	0	0.00022024	0	0.000149678	0.000126845	0	0	0	0	0	3.51655e-05	0	0	0	0	0	0	0	0	3.06082e-05	0	0	0	0	0
>SD_Ssd-54966	4.17258e-05	5.51755e-05	7.77726e-05	0	0.000196773	0	0	9.54897e-05	0.000105955	5.00013e-05	0	3.29327e-05	7.91327e-05	5.99585e-05	7.39672e-05	0.000115204	0	0	0.000149024	0	6.2905e-05	2.36647e-05	3.33912e-05	3.03721e-05	4.50714e-05	0.00011012	0	0	4.22815e-05	0	0	0	0	0	0	0	0	0	0	0	0	0	0	0	0	0	0	0	0
>SD_Ssd-54967	0	0	0	0	0	0	0	0	0	0	0	3.29327e-05	0	0	0	2.8801e-05	0.000203492	0	0	0	0	0	0	0	0	0	0	0.000748391	0.000507378	0	0	0	0	0	3.51655e-05	0	0	0	0	0	0	0	0	0	0	0	0	0	0
>SD_Ssd-54968	0	0.000165526	0	4.0093e-05	0	0	5.93648e-05	3.18299e-05	5.29773e-05	0	0	3.29327e-05	0	0	0.000295869	0	0	2.58913e-05	0	0	0	0	0	0	0	0	0	7.48391e-05	0	5.84864e-05	3.82234e-05	0	3.75136e-05	0	0	0	0	0	0.000107267	0	2.60004e-05	0.00011655	0	6.12164e-05	0	2.60288e-05	5.2021e-05	9.86972e-05	0
>SD_Ssd-01310	0	0	0	0.000120279	0	0	0	0	0	0	0	0	0	7.19502e-05	0	0	0	0	0	0	0	0	0	0	0	0	0	0.000224517	0	0	7.64468e-05	0.000203438	0	0	0	0	0	0.00021347	0	0	0.000286004	0.00011655	0	0	0	0	0	0	0
>SD_Ssd-00033	0	0	0	0	0	0	0	0	0	2.50006e-05	0	0	0	0	0	5.7602e-05	2.03492e-05	0	0	0	0	0	0	0	0	0	0	0	0	0	0	0.000305157	0	4.30775e-05	7.03309e-05	2.7383e-05	0.000120751	0.000106735	5.36337e-05	7.66313e-05	0.000104001	0	0	0	0	2.60288e-05	0	0	2.68334e-05
>SD_Ssd-01318	0	0	0	0	0	0	0	0	0	0	0	0	0	0	0	0	0	0	0	0	0	0	0	0	0	0	0	0	0	0	0	0	0	0	0	2.7383e-05	0	0	0.00139448	3.83156e-05	0	0	2.57069e-05	6.12164e-05	0	2.60288e-05	0	0	0
>SD_Ssd-48654	0	0	0	0	0	0	0	0	0	0	0	0	0	0	0	0	0	0	0	0	0	0	0	0	0	0	0	0	0	0	0	0.000101719	0.00041265	0	0	2.7383e-05	0	0.000106735	0	3.83156e-05	7.80011e-05	0.00011655	0.000102828	3.06082e-05	6.75037e-05	0	0	0	0
>SD_Ssd-18811	0	0	0	0.000360837	0	0	0.000178094	3.18299e-05	0	0	0	0	0	0	0	0	0	0	0	0	0	0	0	0	0	0	0.000163934	0.000224517	0	5.84864e-05	7.64468e-05	0	0	8.61549e-05	0	0	0	0	0	0	2.60004e-05	0	2.57069e-05	3.06082e-05	0	2.60288e-05	5.2021e-05	0	0
>SD_Ssd-30018	0	0	0	0	0	0	0	0.00012732	0	0	0	0	0	0	0	0	0.000549428	0	0	0	0	0	0	0	0	0	0.000204918	0	0	0	0	0	0	0	0	0	0	0	0	0	0	0	0	0	0	0	0	0	0
>SD_Ssd-49636	0	0	0	0	0	0	0	0	0	2.50006e-05	0	0	0	0	0	5.7602e-05	0.000142444	0	0	0	0	0	3.33912e-05	0	0	0	0	0	0	5.84864e-05	0.00011467	0	7.50272e-05	0	3.51655e-05	0	0	0	0	0	5.20007e-05	0	7.71208e-05	0	6.75037e-05	2.60288e-05	0	9.86972e-05	5.36668e-05
>SD_Ssd-29117	0	0	0	0	0	0	0	0	0	0	0	0	0	8.39419e-05	0	0	0	0	4.96746e-05	0	0	0	0	0	0	0	0	0	0	0	3.82234e-05	0	3.75136e-05	0	0	2.7383e-05	0	0	5.36337e-05	0	0.000104001	0	2.57069e-05	0	0	5.20576e-05	0	0	8.05002e-05
>SD_Ssd-13079	0	0	0	0	0	0	0	0	0	0	0	0	0	1.19917e-05	0	0	2.03492e-05	0	0	0	0	0	0	0	0	0	0	0	0	0	0	0.000406876	0	0	0	2.7383e-05	0	7.11567e-05	0.000107267	3.83156e-05	2.60004e-05	0.00011655	0	6.12164e-05	0	7.80864e-05	0.000104042	0	2.68334e-05
>SD_Ssd-22494	0	5.51755e-05	0	0	0	0	5.93648e-05	0	0	0	0	0.000263461	0.000158265	0	0	0	0	0	0	0	0	0	0	0	2.25357e-05	0	0	0	0	0	0	0.000203438	0.000187568	8.61549e-05	7.03309e-05	0	0	7.11567e-05	5.36337e-05	0	2.60004e-05	0	0	0	6.75037e-05	5.20576e-05	0	0	0
>SD_Ssd-17803	0	5.51755e-05	7.77726e-05	0	0	0.000134048	0	0	0	2.50006e-05	0	0	0	1.19917e-05	0	0	2.03492e-05	0	0	0	0	0	0	0	0	0	0	0	0	0	0	0	0	0	3.51655e-05	0	0	0.000106735	5.36337e-05	0	2.60004e-05	0.00011655	2.57069e-05	6.12164e-05	0.000135007	2.60288e-05	5.2021e-05	4.93486e-05	2.68334e-05
>SD_Ssd-32384	0	0	0.000622181	0	0	0	0	0	0	0	0	0	0	0	0	0	0	0	0.000149024	0	6.2905e-05	0	3.33912e-05	0	0	0	0	0.000149678	0	0	7.64468e-05	0	0	0.00017231	0	2.7383e-05	0	0	5.36337e-05	0	0	0	2.57069e-05	3.06082e-05	0	0.000130144	0	0	0
>SD_Ssd-22928	0	0	0	0	0	0	0	0	0	0	0	0	0	0	0	0	0	0	0	0	0	0	0	0	0	0	0	0	0	0	0	0	0	0.000215387	0	0	6.03755e-05	0.000177892	0	3.83156e-05	0	0	0.000179949	3.06082e-05	0	7.80864e-05	0.000104042	4.93486e-05	0
>SD_Ssd-26149	0	0	0	4.0093e-05	0	0	0	0	5.29773e-05	0	5.76868e-05	0	0	1.19917e-05	3.69836e-05	0	0	0	0	0	0	0	0	0	0	0	0.000655738	0.000149678	0.000253689	0	0	0	0	0	0	0	0	0	0.000214535	0	0	0	0	0	0	0	0	4.93486e-05	2.68334e-05
>SD_Ssd-39354	0	0	0	0	0	0	0.000356189	0	0	0	0	0	0	0	0.000702689	0.000144005	0	5.17826e-05	0	0	0	0	3.33912e-05	3.03721e-05	0	0	4.09836e-05	0	0	0	0	0	0	0	0	0	0	0	0	0	0	0	0	0	0	0	0	0	2.68334e-05
>SD_Ssd-54969	4.17258e-05	0.000110351	7.77726e-05	0	0.000196773	0.000134048	0	0	0.000158932	0	0.000519181	0	7.91327e-05	0	0	0	0	0	9.93493e-05	0.000147721	0.00012581	2.36647e-05	0	6.07441e-05	0	0	0	0	0.000126845	0.000116973	0	0	0	0	0	0	0	0	0	0	0	0	0	0	0	0	0	0	0
>SD_Ssd-54970	0	5.51755e-05	7.77726e-05	0	0	0	0	0	5.29773e-05	0	0.000288434	0	0	1.19917e-05	0	2.8801e-05	0	0	4.96746e-05	7.38607e-05	6.2905e-05	0	0.000100174	0	0	0.0005506	0	0	0	0	0	0	0	0	0.000140662	0	0	0	0	0	0	0	0	0	0	0	0	4.93486e-05	0
>SD_Ssd-54971	4.17258e-05	0	0	0.000120279	0	0	0.0010092	0	0	0	0	0	0	0	0	0	0	2.58913e-05	0	0	0	0	0	0	0	0	0	0	0	0.000818809	0	0	0	0	0	0	0	0	0	0	0	0	0	0	0	0	0	0	0
>SD_Ssd-54972	0	0	0	0	0	0	0	0	0	0	0	0	0	0	0	0	0	0	0	7.38607e-05	0	4.73294e-05	0	0	0	0	0	0	0	0	0	0.000101719	0	4.30775e-05	0	0.000109532	0.000181127	0	0.000107267	0	7.80011e-05	0.000174825	0	0	0.000202511	0	0	0	0
>SD_Ssd-54973	4.17258e-05	0	0	0	0	0	0	0	0.000105955	0	0	0	0	0	0	0	2.03492e-05	0	0	0	0	0.000118324	0	0	0	0	0	0	0	0	0	0	0.000187568	0	3.51655e-05	2.7383e-05	0	7.11567e-05	0	3.83156e-05	0	0	0	0	0	2.60288e-05	0	0.000148046	0
>SD_Ssd-54974	0	0	7.77726e-05	0	0	0	0	0	0	0	0	0	0	0	0.000147934	0	2.03492e-05	0	4.96746e-05	7.38607e-05	0	0	3.33912e-05	0	9.01429e-05	0.00038542	0	0.000149678	0	5.84864e-05	0	0	0	4.30775e-05	0	0	0	0	5.36337e-05	0	0	0	0	0	0	0	0	0.000148046	0.000134167
>SD_Ssd-54975	0	0	7.77726e-05	0	0	0	0	0	0	0	0	0	0	2.39834e-05	7.39672e-05	0	0	0	0	0	0	0	0	3.03721e-05	0	0.00022024	0	7.48391e-05	0	0	0	0	0	0	0	2.7383e-05	0	0	0	0	0	0	0	0	0	0	0	0.000148046	0.000134167
>SD_Ssd-54976	0	0	0	0	0	0	0	0	0	0	0	0	0	0	0	0	0	0	0	0	0	0	0	0	0	0	0	0	0	0	3.82234e-05	0	3.75136e-05	0.000215387	7.03309e-05	0	6.03755e-05	0	0.000214535	0	7.80011e-05	5.82751e-05	0	3.06082e-05	0.000135007	0	0.000104042	0	0
>SD_Ssd-00298	0	0	0	0	0	0	0	0	0	0	0	0	0	0	0	2.8801e-05	4.06984e-05	0	0	0	6.2905e-05	0	0	0	2.25357e-05	0	0	0	0	0	7.64468e-05	0	0.000112541	0	3.51655e-05	2.7383e-05	6.03755e-05	0	0	0.000114947	0.000104001	0	2.57069e-05	6.12164e-05	0	0	0	4.93486e-05	2.68334e-05
>SD_Ssd-00326	0	0	0	0	0	0	0	0	0	0	0	0	0	0	0	2.8801e-05	8.13968e-05	2.58913e-05	0	0	6.2905e-05	0	0	0	0	0	0	0	0	0	0	0	7.50272e-05	0	0	2.7383e-05	0	3.55783e-05	0	7.66313e-05	0	0	2.57069e-05	6.12164e-05	0	7.80864e-05	0	0	0
>SD_Ssd-22821	0	0	0	0.0011226	0	0	5.93648e-05	0	0	2.50006e-05	0	0	0	0	0	0	0	2.58913e-05	0	0	0	0	0	6.07441e-05	0	0	0	0	0	0.000116973	0	0	0	0	0	0	0	0	0	0	0	0	0	0	0	0	0	0	0
>SD_Ssd-48213	0.000166903	0	0	0	0	0	5.93648e-05	3.18299e-05	0	2.50006e-05	0	6.58653e-05	0	0.000131909	0	0	0	2.58913e-05	4.96746e-05	0	0	2.36647e-05	3.33912e-05	0.000121488	0	0	0	0	0	0	0	0	0	0	7.03309e-05	2.7383e-05	0	3.55783e-05	0	0	0	0	0	0	0	2.60288e-05	0	0	0
>SD_Ssd-53092	4.17258e-05	5.51755e-05	7.77726e-05	0	0	0	0	0.00012732	0.000211909	7.50019e-05	0	0	7.91327e-05	1.19917e-05	0	0	2.03492e-05	2.58913e-05	0	0	6.2905e-05	2.36647e-05	0	6.07441e-05	0.00015775	0.00011012	0	0	4.22815e-05	5.84864e-05	0	0	0	0	0	0	0	0	0	0	0	0	0	0	0	0	0	0	0
>SD_Ssd-26403	0	0	0	0	0	0	0	0	0	0	0	0	0.000474796	0	3.69836e-05	5.7602e-05	0.00050873	0	0	0	0	0	0	0	0	0	0	0	4.22815e-05	0	0	0	0	0	0	0	0	0	0	0	0	0	0	0	0	0	0	0	0
>SD_Ssd-48349	0	0	0	0	0	0	0	0	0	0	0	0	0	0.000227842	0	0	0	0	0	0	0	0	0	0	0	0	0	0	0	0	0	0.000101719	0	8.61549e-05	0	2.7383e-05	0	7.11567e-05	0	0	0	0	7.71208e-05	0	0	7.80864e-05	0	4.93486e-05	0
>SD_Ssd-21546	0	0.000110351	0.000155545	0	0	0	0	3.18299e-05	0	0	0	6.58653e-05	0	7.19502e-05	0	2.8801e-05	4.06984e-05	0	0	0	0	0	0	0	0	0	0.000163934	0.000224517	0	0	0	0.000101719	7.50272e-05	0	0	2.7383e-05	0	3.55783e-05	0	0	0	0	0	3.06082e-05	0	0	0	0	2.68334e-05
>SD_Ssd-42764	0	5.51755e-05	0.000155545	0	0	0	0	0	0	0	0	0	0.000316531	0	0	0	0	0	0	0	0	0	0	0	0	0	0	0	0	0	0	0.000203438	0.000112541	8.61549e-05	0	0	0.000120751	3.55783e-05	0	3.83156e-05	2.60004e-05	5.82751e-05	0	0	0	0	5.2021e-05	0.000148046	0
>SD_Ssd-50745	0	0	0.000233318	0	0	0	5.93648e-05	6.36598e-05	0.000211909	0	0	0	0	1.19917e-05	0	0	0	0	9.93493e-05	0.000369303	0	0	0	0	0	0	0	0	0	0.000233945	0	0	0	4.30775e-05	0	0	0	0.000106735	0	0	2.60004e-05	0	0	0	0	0	0	0	0
>SD_Ssd-13599	0	0	7.77726e-05	0	0	0	0	0	0	0	5.76868e-05	0	0	0	0	0	0	0.000362478	0	0	0	0	0	0	0	0	0	0	0	0	0	0	0	0	0	0	0	3.55783e-05	0	0	0	0	2.57069e-05	9.18246e-05	0	2.60288e-05	5.2021e-05	0.000197394	0
>SD_Ssd-22741	0	0	0	0.000320744	0	0	5.93648e-05	0	0	0	0	0	0	0	0	0	2.03492e-05	5.17826e-05	4.96746e-05	0.000147721	0	0	0	3.03721e-05	0	0	0.00045082	0.000149678	0	0.000175459	0	0	0	0	0	0	0	0	0	0	0	5.82751e-05	0	0	0	0	5.2021e-05	0	0
>SD_Ssd-54977	4.17258e-05	0	0	0	0.000491932	0.000134048	0	0	5.29773e-05	0	5.76868e-05	0	0	0	0	0	0	0	4.96746e-05	0.000221582	0	0	3.33912e-05	0	0	5.506e-05	0	0	0	0	0	0	0	0	0.000140662	5.4766e-05	0	0	0	0	2.60004e-05	5.82751e-05	2.57069e-05	0	0.000202511	2.60288e-05	5.2021e-05	0	0
>SD_Ssd-54978	0	0	0	0	0	0	0	0	0	7.50019e-05	0.000461494	0	0	0	0	5.7602e-05	4.06984e-05	0	0.000298048	0	0.00012581	0	0	3.03721e-05	2.25357e-05	0.00033036	0	0	0	0	0	0	0	4.30775e-05	0	0	0	0	0	0	2.60004e-05	0	0	0	0	0	0	0	0
>SD_Ssd-54979	0.000250355	0.000220702	0.000155545	0	0	0	0	0	0.000158932	5.00013e-05	0.000115374	0	0	1.19917e-05	3.69836e-05	2.8801e-05	2.03492e-05	0	9.93493e-05	7.38607e-05	6.2905e-05	0	0	3.03721e-05	4.50714e-05	5.506e-05	0	0	0.000126845	0	0	0	0	0	0	0	0	0	0	0	0	0	0	0	0	0	0	0	0
>SD_Ssd-54980	8.34516e-05	0	7.77726e-05	0	0	0.000402145	0.000178094	3.18299e-05	0	0	5.76868e-05	0	7.91327e-05	1.19917e-05	0	2.8801e-05	0	0	4.96746e-05	0.000147721	6.2905e-05	0	0.000100174	6.07441e-05	0	0	0	0	0	0.000175459	0	0	0	0	0	0	0	0	0	0	0	0	0	3.06082e-05	6.75037e-05	2.60288e-05	5.2021e-05	9.86972e-05	0
>SD_Ssd-54981	0.000125177	0	0.000155545	0	0.000295159	0	0	0	0	0	0	3.29327e-05	0.000237398	0.0001439	0	2.8801e-05	0	0	0	0	0	2.36647e-05	0	0	0	5.506e-05	0	0	4.22815e-05	5.84864e-05	0	0	0	0	0	0.000109532	6.03755e-05	0	0	0	0	0	0	0	0	0	0	0	0
>SD_Ssd-54982	4.17258e-05	0	0	0	0	0	0	0	0	0	0	0	0	0	0	0	0	0	0	0	0	0	0	0	0	0	0	0	0	0	3.82234e-05	0	0	0	0	5.4766e-05	6.03755e-05	0.000177892	0	7.66313e-05	0.000182003	0	0	6.12164e-05	0	5.20576e-05	0	0	0
>SD_Ssd-54983	0	0	0	0	0	0	0	0	0	0	0	0	7.91327e-05	0	0	0	0	0	0	0	0	0	0	0	0	0	0	0	0	0	0	0	0	4.30775e-05	0	0	6.03755e-05	0	5.36337e-05	0	0	0.00011655	0	0	0.00141758	0	0	4.93486e-05	0
>SD_Ssd-54984	0	5.51755e-05	0.000388863	0	0	0	0.00011873	0	0.000423819	0	0.000634554	0	0	0	0	5.7602e-05	0	0	0	0	0	0	0	0	6.76072e-05	0	0	0.000224517	0	0	0	0	0	0	0	0	0	0	0	0	0	0	0	0	0	0	0	0	0
>SD_Ssd-54985	0	0.000110351	0	0	0.000196773	0	0	0	5.29773e-05	2.50006e-05	5.76868e-05	0	0	0	0	0	4.06984e-05	0	0	0.000147721	0	0	0	0	0	0.00011012	0	7.48391e-05	4.22815e-05	0	0	0	0	0.000129232	0.000140662	0	0.000120751	7.11567e-05	0	0	0	0	0	0	6.75037e-05	0	0.000104042	0	0
>SD_Ssd-54986	0	0	0.00155545	0	0	0	0	0	0	0	0	0	0	0	0	0	0	0	0	0	0	0	0	0	2.25357e-05	0	0	0	0	0	0	0	0	0	0	0	0.000362253	0	0	0	0	0.00011655	0	0	0	0	0	0	0
>SD_Ssd-54987	0	0	0	0	0	0	5.93648e-05	0	0	0	0	0	0	0	0	0	0	0	0	0	0	0	0	0	0	0	0	0	0	0	0	0	0	0	0	0	6.03755e-05	0	0	0	2.60004e-05	0	0	0	0	0	0	0.00123371	0
>SD_Ssd-54988	0	5.51755e-05	0	0	0.000295159	0.000402145	0	0.000190979	0	0	0	0	0	0	0	0	0.000325587	2.58913e-05	0	0	0	0	3.33912e-05	0	0	0	0.000122951	0	0	0	0	0	0	0	0	0	0	0	0	0	0	0	0	0	0	0	0	0	0
>SD_Ssd-00156	0	0	0	0	0	0	5.93648e-05	0	0	2.50006e-05	0	0	0	0	0	0	2.03492e-05	0	0	0	0	0	0	0	0	0	0	0	0	0	0	0	0.000112541	0	0	0	0	0.00021347	0	7.66313e-05	0.000130002	5.82751e-05	0	3.06082e-05	0	7.80864e-05	5.2021e-05	4.93486e-05	0
>SD_Ssd-00628	0	5.51755e-05	0	0	0	0	5.93648e-05	0	0	2.50006e-05	0.000115374	6.58653e-05	0	1.19917e-05	0	2.8801e-05	4.06984e-05	0	0	0	0.000188715	2.36647e-05	0	0	0	0	0	7.48391e-05	0	0	0	0	3.75136e-05	0	0	0	0	0	5.36337e-05	0.000153263	7.80011e-05	5.82751e-05	0	6.12164e-05	0	0	0	4.93486e-05	0
>SD_Ssd-23106	4.17258e-05	0	0	0	0	0.000134048	5.93648e-05	0	0.000105955	0	0.000115374	0	0	2.39834e-05	0	0	0	0	4.96746e-05	7.38607e-05	0	4.73294e-05	0	3.03721e-05	0	0	0	7.48391e-05	0	0	0	0	0	8.61549e-05	7.03309e-05	0	6.03755e-05	0	0.000107267	0	2.60004e-05	0.00011655	0	0	0.000202511	0	5.2021e-05	9.86972e-05	0
>SD_Ssd-22351	0	0	0	0	0	0	0	0	0	0	0	0	0	0	0	0	0	0	0	0	0	0	0	0	0	0	0	0	0	0	0	0	0	0	0	0	0	0	0	0	0.000416006	0.000641026	0	0.000122433	0	7.80864e-05	0	0	0
>SD_Ssd-16274	4.17258e-05	5.51755e-05	0	0	9.83865e-05	0	0	0	5.29773e-05	0	0	3.29327e-05	0	0	0	0	0	0	9.93493e-05	0.000147721	0	4.73294e-05	6.67824e-05	0	0	0	0	7.48391e-05	4.22815e-05	0	0.000191117	0.000101719	0	0	0	0	0	3.55783e-05	0	3.83156e-05	2.60004e-05	5.82751e-05	0	0	0	2.60288e-05	0.000156063	0	0
>SD_Ssd-40038	4.17258e-05	0	0	0	0	0	0.00011873	0.00012732	0	0	0	3.29327e-05	0	0.000155892	0	2.8801e-05	2.03492e-05	5.17826e-05	4.96746e-05	0	0	0	0	6.07441e-05	0	0	0	0	0	0	0	0	3.75136e-05	0	0	0	0	0	0	0	0	0	0	0	0	2.60288e-05	0	4.93486e-05	0
>SD_Ssd-21321	4.17258e-05	5.51755e-05	0	0	0	0	0.00011873	3.18299e-05	0	0	0	0	0	0	0	0	0	7.76739e-05	0	0	6.2905e-05	0	0	3.03721e-05	0	0	0.000286885	0.000149678	0	0	0.00011467	0	7.50272e-05	0	0	2.7383e-05	0	3.55783e-05	0	0	0	0	2.57069e-05	0	6.75037e-05	2.60288e-05	0	4.93486e-05	0
>SD_Ssd-13165	0	0	7.77726e-05	0	0	0	0	0	0	0	0	9.8798e-05	0	0	0	0	0	0	0	0	0	0	3.33912e-05	0	0	0	0	7.48391e-05	0	0	0	0.000203438	0	4.30775e-05	0	0	0	0	0	0	7.80011e-05	0	0	0.000214257	0	0	0	4.93486e-05	0
>SD_Ssd-15098	0	0	0	0	0	0	0	0	0	0	0	0	0	0	0	0	0	0	0	0	0	0	0	0	0	0	0	0	0	0	0	0.000203438	0	0	0	2.7383e-05	0	0	0	0	0	0	0	0	0	0	0	0	0.000697668
>SD_Ssd-51011	4.17258e-05	5.51755e-05	0	0	0	0.000402145	0.000356189	0	5.29773e-05	0	0.00017306	0	7.91327e-05	0	0	0	0	0	4.96746e-05	0	0	0	0	3.03721e-05	0	0	0	0	0	0.000116973	0	0	0	0	3.51655e-05	0	0	0	0.000107267	0	0	0.00011655	0	0	0.000202511	0	0	0	2.68334e-05
>SD_Ssd-54989	0	0	0.000233318	4.0093e-05	0	0	0	0	0	0	0	0	0	0	0	0	4.06984e-05	0	0	0	6.2905e-05	0	0	0	0	0	0.000163934	0.000224517	4.22815e-05	0	0	0	0	4.30775e-05	0	0	0.000120751	0	0.000107267	0	0	5.82751e-05	0	6.12164e-05	0	0	0	4.93486e-05	0
>SD_Ssd-54990	0	0	0	0	0	0	0	0	0	0	0	0	0	0	0	0	0	0	0	0	0	0	0	0	0	0	0	0	0	0	0	0.000203438	0	0.000301542	7.03309e-05	0	0.000120751	3.55783e-05	0.000160901	3.83156e-05	2.60004e-05	0.000174825	0	0	0	0	0.000156063	0	0
>SD_Ssd-54991	4.17258e-05	0	0	0	0	0	0	3.18299e-05	0	0	0	0	0	0	0	0	0	5.17826e-05	0	0	0	0	0	0	0	0	0	0	0	0	0	0.000101719	0	4.30775e-05	0	0	0	0	0	0	2.60004e-05	0.00011655	2.57069e-05	3.06082e-05	0.000202511	0	0	0	0.000161
>SD_Ssd-54992	0	0.000110351	0	0	0	0	0	0	0	0	0.000230747	0	0	0	0	2.8801e-05	0	0	0.000397397	0	0	0	0	6.07441e-05	0.00015775	0.00033036	0	0	0	0	0	0	0	0	0	0	0	0	0	0	2.60004e-05	0	0	0	0	0	0	0	2.68334e-05
>SD_Ssd-54993	0	0	0	0	0	0	0	0	0	0	0	0	0	0	0	0	0	0	0	0	0	4.73294e-05	0	0	0	0.00011012	4.09836e-05	0	0	0	0	0	0	8.61549e-05	3.51655e-05	5.4766e-05	6.03755e-05	0	0.000107267	0	2.60004e-05	5.82751e-05	0	0	0.000135007	0	0	4.93486e-05	5.36668e-05
>SD_Ssd-54994	0	0	0.000233318	0	0.000196773	0	0	0	0	0	0.000115374	0	0	0	0	0	0	0	0	7.38607e-05	0	0	6.67824e-05	0	0	0.00104614	0	0	4.22815e-05	0	0	0	0	4.30775e-05	0	0	0	0	0	0	0	0	0	0	0	0	0	0	0
>SD_Ssd-54995	0	0	0	0	0	0	0	0	0	0	0	0	0	0	0	0	0	0	0	0	0	0	0	0	0	0	0	0	0	0	3.82234e-05	0.000203438	3.75136e-05	0.00017231	3.51655e-05	0	6.03755e-05	3.55783e-05	0.000160901	0	0	0.000291375	2.57069e-05	0	6.75037e-05	0	0.000156063	4.93486e-05	5.36668e-05
>SD_Ssd-54996	0	0	0	0	0	0	0	0	0	0	0	0	0	0	0	0	0	0	0	0	0	0	0	0	0	0	0	0	0	0	0.00011467	0.000101719	7.50272e-05	4.30775e-05	7.03309e-05	2.7383e-05	0	7.11567e-05	0	0	7.80011e-05	5.82751e-05	0.000128535	3.06082e-05	0	7.80864e-05	5.2021e-05	0	0
>SD_Ssd-54997	0	0	0	0	0	0	0	0	0	0	0	0	0	0	0	0	0	0	0	0	0	0	0	0	0	0	0	0	0	0	7.64468e-05	0.000203438	0	0.000129232	7.03309e-05	0	0	3.55783e-05	5.36337e-05	7.66313e-05	0	5.82751e-05	0.000154242	6.12164e-05	0	2.60288e-05	0.000104042	4.93486e-05	0
>SD_Ssd-54998	0	0	0	0	0	0	0	0	0	0	0	0	0	0	0	0	0	0	0	0	0	4.73294e-05	0	0	0	0	4.09836e-05	0	0	0	0	0.000101719	0	0	0	0.000136915	6.03755e-05	0	0	3.83156e-05	2.60004e-05	0	2.57069e-05	0.000122433	0	0	0.000104042	0.000148046	0
>SD_Ssd-54999	0	0	0	0	9.83865e-05	0	0	0	5.29773e-05	0	0	0	7.91327e-05	0	0	5.7602e-05	6.10476e-05	0	0	0	0	0	0	0	0	5.506e-05	0	0	4.22815e-05	0	7.64468e-05	0	0	4.30775e-05	0	0	0	0	0	0	7.80011e-05	0	7.71208e-05	0	0	2.60288e-05	0	9.86972e-05	0
>SD_Ssd-55000	0	0	0	0	9.83865e-05	0	0	0	0	0	0	0	0.000158265	0	0	0	0	0	4.96746e-05	0	0	0	0	3.03721e-05	0	0.00011012	0	0	0	0	0	0.000101719	0	4.30775e-05	0.000316489	2.7383e-05	0	0	5.36337e-05	0	0	0	0	0	0	0	5.2021e-05	9.86972e-05	0
>SD_Ssd-55001	0	0	0	0	0	0.000134048	0	0	0	0	0	3.29327e-05	0.000158265	0	0	0	0	0	0	0	0.00012581	0	0	0	0	5.506e-05	0	0	0	0	0.000152894	0	7.50272e-05	0	0.000105496	0.000109532	0	0	0	3.83156e-05	0	0	0	0	0	2.60288e-05	0	4.93486e-05	2.68334e-05
>SD_Ssd-00343	0	0	0	0	0	0	0	0	0	0	0	0	0	0	0	0	2.03492e-05	0	0	0	6.2905e-05	7.09942e-05	0	0	0	0	0	0	0	0	0	0	3.75136e-05	0	0	5.4766e-05	0	7.11567e-05	5.36337e-05	0	0.000130002	0	2.57069e-05	6.12164e-05	0.000135007	2.60288e-05	0	9.86972e-05	0
>SD_Ssd-00569	4.17258e-05	0	0.000233318	0	0.000196773	0	0	0.00012732	0.000158932	0	0	0	0	0.000107925	0	0	0	2.58913e-05	4.96746e-05	0.000443164	0	0	0	0	0	0	0	0	0	5.84864e-05	0	0	0	0	0	0	0	0	0	0	0	0	0	3.06082e-05	0	0	0	4.93486e-05	0
>SD_Ssd-01105	0	0	0	0	0	0	0	0	0	0	0	0	0	0	0	0	0	2.58913e-05	0	0	0	0	0	0	0	0	0.000327869	0.000149678	0	0	0	0	0	0	0	0	0	0	0.000429069	0	0	0.0002331	0	6.12164e-05	0	0	0	4.93486e-05	2.68334e-05
>SD_Ssd-23536	0	0	0	0	0	0	0	0	0	0	0	0	0	0	0	0	0	0	0	0	0	0	0	0	0	0	0.000163934	7.48391e-05	0	0	0	0.000101719	0	0.000301542	0	5.4766e-05	0	7.11567e-05	5.36337e-05	0	2.60004e-05	0	2.57069e-05	0	0.000135007	2.60288e-05	5.2021e-05	0	0
>SD_Ssd-21607	0	0	0	0	0	0	0	0	0	0.000375009	0	0	7.91327e-05	1.19917e-05	0	0	0	0	0	7.38607e-05	0	2.36647e-05	0	0	0	0	0	0	0	5.84864e-05	7.64468e-05	0	3.75136e-05	0	0	0	0	0	0	7.66313e-05	2.60004e-05	0	0	0	0	2.60288e-05	5.2021e-05	0	0
>SD_Ssd-12911	0	0	0	0	0	0	0	0	0	0	0	3.29327e-05	0	0	0	0	0	0	0	0	0	0	0	0	0	5.506e-05	0	0	0	0	3.82234e-05	0	7.50272e-05	8.61549e-05	0	5.4766e-05	0	3.55783e-05	0	3.83156e-05	0	0.00011655	5.14139e-05	6.12164e-05	0	2.60288e-05	0.000156063	4.93486e-05	0
>SD_Ssd-48769	0	0	0	0	0	0	0	0	0	0	0	0	0	4.79668e-05	0	0	0.000101746	0	0	0	0	0	3.33912e-05	0	0	0	0	0.000523874	0.000380534	0	0	0	0	0	3.51655e-05	0	0	0	0	0.000229894	0	0	0	0	0	0	0	0	0
>SD_Ssd-22005	0	0	0	0	0	0	0	0	0	0	0	0	0	0	3.69836e-05	0	0	0	0	0	0	0	0	0	0	0	0	0.00119743	0	0	0	0	0	0	0	0	0	0	0	0	0	0	0	0	0	0	0	0	0
>SD_Ssd-13777	0	0.000110351	7.77726e-05	0	0	0	5.93648e-05	6.36598e-05	0	0	0	0	0	0	3.69836e-05	0	0	2.58913e-05	0	0	0.000188715	0	0	0	0	0	0	7.48391e-05	0	5.84864e-05	0	0	0	0	0	0	0	0	0	0	0	0.0011655	0	0	0	0	0	0	0
>SD_Ssd-21347	0	0	0	0	0	0	0	0	0	0	0	0	0	0	0	0	0	0	0	0	0	0	0	0	0	0	0.00135246	0	0	0	0	0	0	0	0	0	0	0	0	0	0	0	0	0	0	0	0	0	0
>SD_Ssd-13790	0	0	0	0	0	0	0	0	0	0	0	0	0	0	0	0	0	0	0	0	0	0	0	0	0	0	0	0	0	0	0	0	0	0	0	0.000136915	0	0	0	0	0	0.0002331	5.14139e-05	0.000183649	0	7.80864e-05	0.000468189	0.000148046	0
>SD_Ssd-49594	0	0	0	0	9.83865e-05	0	0	0	5.29773e-05	0	0	9.8798e-05	0	0	0	0	2.03492e-05	0	0	0	0	0	0	0	0	0.00011012	0	0	0	5.84864e-05	0	0	0	4.30775e-05	3.51655e-05	0	0	0	0	0	2.60004e-05	0	0	0	0.000337519	0	0	0	2.68334e-05
>SD_Ssd-55002	0.000208629	0	0	0	0	0	0	0	0.000264887	0	0.000288434	0	0.000158265	1.19917e-05	0	0	2.03492e-05	0	4.96746e-05	7.38607e-05	0	0	0	0	0	0.00011012	0	7.48391e-05	0	0	0	0	0	0	3.51655e-05	0	0	0	0.000160901	0	0	0.000174825	0	0	0	0	0	0	0
>SD_Ssd-55003	0.000208629	0.000220702	7.77726e-05	0	0.000295159	0	5.93648e-05	0	0.000105955	2.50006e-05	0.00017306	3.29327e-05	0	1.19917e-05	0	0	0	0	9.93493e-05	0.000147721	0	0	3.33912e-05	0	0	0.00011012	0	0	0.000126845	0	0	0	0	4.30775e-05	0	0	0	0	0	0	0	0	0	0	0	0	0	0	0
>SD_Ssd-55004	4.17258e-05	0	7.77726e-05	0	0	0	0	3.18299e-05	0	5.00013e-05	0.000115374	0	0	9.59336e-05	0	8.6403e-05	4.06984e-05	0	0	0	0	4.73294e-05	3.33912e-05	6.07441e-05	0.00015775	0	0	0	0	5.84864e-05	0	0	0	0	0	0	0	0	0	0	0	0	0	0	0	0	0	0	0
>SD_Ssd-55005	0.00029208	0	7.77726e-05	0	9.83865e-05	0	5.93648e-05	0	0	2.50006e-05	0.000115374	0	7.91327e-05	1.19917e-05	0	0.000115204	2.03492e-05	0	4.96746e-05	0	6.2905e-05	2.36647e-05	0	0	0	0.00011012	0	0.000299356	0.000126845	0	0	0	0	4.30775e-05	0	0	0	0	0	0	0	0	0	0	0	0	0	0	0
>SD_Ssd-55006	0	0	0	0	0	0	0	0	0	0	0	0	0	0	0	0	2.03492e-05	0	0	7.38607e-05	0	0	0	0	0	5.506e-05	0	0	0	0	0	0.000101719	0	0	0.000140662	5.4766e-05	0.000181127	7.11567e-05	0	0	0	0.00011655	0	0	6.75037e-05	2.60288e-05	0.000156063	4.93486e-05	2.68334e-05
>SD_Ssd-55007	0	0.000331053	0	0	0	0	0	0	0	0	0.00017306	0	0	0	0	0	0	0	0	0	0.00050324	0	0	0	0	0	0	0	0	0	0	0	0	0	0	0	0	0	0	7.66313e-05	5.20007e-05	0.00011655	0.000102828	3.06082e-05	0	0	5.2021e-05	0	0
>SD_Ssd-55008	0	0.000110351	0	0	0	0	0	0	0	7.50019e-05	0.00017306	0	0	0	0	2.8801e-05	0	0	0.000447072	7.38607e-05	0.00012581	0	0	0.000121488	4.50714e-05	0.00022024	0	0	0	0	0	0	0	0	0	0	0	0	0	0	0	0	0	3.06082e-05	6.75037e-05	0	0	0	0
>SD_Ssd-55009	0	5.51755e-05	0	0	0	0	5.93648e-05	0	0	0	0	0	7.91327e-05	0	0	2.8801e-05	0	0	0	0	6.2905e-05	0	6.67824e-05	0	0	0	0	0	4.22815e-05	5.84864e-05	0	0	0	0	0.000105496	2.7383e-05	6.03755e-05	7.11567e-05	0.000107267	0	2.60004e-05	5.82751e-05	0	3.06082e-05	0	0	5.2021e-05	0	0
>SD_Ssd-55010	0	0	0	0.000761767	0	0	0.000178094	0	5.29773e-05	0	5.76868e-05	3.29327e-05	0	0	0.000147934	0	0	0	0	7.38607e-05	0	0	0	0	0	0	0	0	0	0	0	0	0	0	0	0	0	0	0	0	0	5.82751e-05	0	0	6.75037e-05	0	0	0	0
>SD_Ssd-55011	0	0	0	0	0	0.000134048	0	0.00012732	0	0	0	0	0	3.59751e-05	0	2.8801e-05	4.06984e-05	0.000440152	0	0.000147721	6.2905e-05	0	0	0	0	0	0	0	0	5.84864e-05	0	0	0	0	0	0	0	0	0	0	0	5.82751e-05	0	0	0	0	0	0	0
>SD_Ssd-00004	0	0	0	0.000240558	0	0	0	0	0	0	0	0	0	0	3.69836e-05	0	2.03492e-05	0	0	0	0	0	3.33912e-05	0	0	0	4.09836e-05	0	0	0	0	0.000101719	3.75136e-05	0	0	0	0	0.000177892	5.36337e-05	0	2.60004e-05	0	7.71208e-05	0	0	5.20576e-05	0	0	2.68334e-05
>SD_Ssd-00778	0	0	0	0	0	0	0	0	0	0	0	3.29327e-05	0	4.79668e-05	3.69836e-05	0	4.06984e-05	2.58913e-05	4.96746e-05	0	0.000188715	0	3.33912e-05	0.000212604	0	0	0	0	4.22815e-05	0	3.82234e-05	0	0	0	0	0	0	0	0	7.66313e-05	0	0	2.57069e-05	0	0	5.20576e-05	5.2021e-05	0	0
>SD_Ssd-00868	0	0	0	0	0	0	0	0	0	5.00013e-05	0	3.29327e-05	0	1.19917e-05	0	0	2.03492e-05	0	0	0	6.2905e-05	0	0	0	0	0	0	0	0	0	0	0.000203438	0	0	7.03309e-05	0	6.03755e-05	3.55783e-05	0	7.66313e-05	0	0	7.71208e-05	3.06082e-05	0	7.80864e-05	5.2021e-05	9.86972e-05	0
>SD_Ssd-12808	0	0	0	0	0	0	0	0	0	0	0	3.29327e-05	0	0	3.69836e-05	0	0	0	0	0	0	0	0	0	0	0	0	7.48391e-05	0.000169126	0.000116973	0	0	0	0	0	0	0	0	0	0	2.60004e-05	0.000174825	0	0.000275474	0	0.00020823	0	4.93486e-05	0
>SD_Ssd-19699	0	0	0	8.0186e-05	0	0	0	0	0	0	0	3.29327e-05	0	0	0	0	4.06984e-05	0	0	0	0	0	0	0	0	0	0	7.48391e-05	0.000507378	0	0	0	0	0	0	0	0	0	5.36337e-05	0	0.000104001	0.000174825	0	0	0	2.60288e-05	5.2021e-05	0	0
>SD_Ssd-21422	0	0.000110351	0	0	0	0.000938338	0	0	0	0	5.76868e-05	0	0	0	7.39672e-05	2.8801e-05	0	7.76739e-05	0	0.000443164	6.2905e-05	0	3.33912e-05	3.03721e-05	0	0	0.000204918	0	4.22815e-05	0	0	0	0	0	0	0	0	0	0	0	0	0	0	0	0	0	0	4.93486e-05	0
>SD_Ssd-17014	0	0	0.000388863	0	0	0	0	0	0	0	0	0	0	0	0	0	0	0.000103565	0	0	0	0	0	0	0	0	4.09836e-05	0	0	0	0	0	0	0	0	0	0	0	0	0	0	0	2.57069e-05	3.06082e-05	0	2.60288e-05	0	0	0
>SD_Ssd-10039	0	0	0	0	0	0	0	0	0	0.000175004	5.76868e-05	0	0	0	0	0	2.03492e-05	0	0	7.38607e-05	0	0	0	0	6.76072e-05	0.00022024	0	0	0	0	0	0.000101719	0	0	0	0	0	0	0	3.83156e-05	5.20007e-05	0	2.57069e-05	0	6.75037e-05	0	0	0	2.68334e-05
>SD_Ssd-48550	4.17258e-05	0	0	0	9.83865e-05	0	0	9.54897e-05	0	0	0	3.29327e-05	0	0.0001439	0	0	0	0	0	7.38607e-05	6.2905e-05	2.36647e-05	0	0	4.50714e-05	5.506e-05	0	0	0	0	0	0	0	4.30775e-05	0	0	0	0	5.36337e-05	3.83156e-05	2.60004e-05	0	0	9.18246e-05	0	0	5.2021e-05	0	0
>SD_Ssd-48863	0	0.000165526	0	0	0	0	5.93648e-05	0	0	0	0	0	0	0	0	0	0	0	0	0	0	0	0	0	0	0	0	0	0	0	0	0	0	4.30775e-05	0	0	0	0	0.000589971	7.66313e-05	2.60004e-05	0.00011655	2.57069e-05	0	0	0	0.000156063	4.93486e-05	0
>SD_Ssd-14609	0	0	0	0	0	0	0	0	0	0	0	0	0	0	0	0	0	0	0	0	0	0	0	0	0	0	0	0	0	0	0.000191117	0	0	0.000129232	0	2.7383e-05	0.000120751	7.11567e-05	0	7.66313e-05	2.60004e-05	0	2.57069e-05	3.06082e-05	0.000202511	0	0	0	8.05002e-05
>SD_Ssd-21452	0	0	0	4.0093e-05	0	0	5.93648e-05	6.36598e-05	0	0	0	0	0	2.39834e-05	0	2.8801e-05	0.000223841	0	0	0.000147721	0	0	0	3.03721e-05	0	0	0.000368852	7.48391e-05	0	0	3.82234e-05	0	0	0	0	0	0	0	0	0	0	0	0	0	0	0	0	0	0
>SD_Ssd-27648	0	0	0	0	0	0	5.93648e-05	0	0	0	0	0	0	0	7.39672e-05	0	0	0	4.96746e-05	0	0	0	0	0	0	0	0	0.000374195	0.000591941	0	3.82234e-05	0	0	0	0	0	0	0	5.36337e-05	3.83156e-05	0	0	0	0.000122433	0	0	0	4.93486e-05	0
>SD_Ssd-55012	8.34516e-05	0	7.77726e-05	0	0	0.000268097	5.93648e-05	0	0	2.50006e-05	0.000115374	0	0	0	7.39672e-05	2.8801e-05	0	5.17826e-05	4.96746e-05	7.38607e-05	0	2.36647e-05	0	3.03721e-05	2.25357e-05	0	0	0	0	0	0	0	0	4.30775e-05	0	0	6.03755e-05	0	0	0	0	0	0	0	6.75037e-05	2.60288e-05	0	4.93486e-05	2.68334e-05
>SD_Ssd-55013	0	0	0	0	0	0	0	0	0	0	0	0	0	0	0	0	0	0	0	0	0	0	0	0	0	0	0	0	0	0	3.82234e-05	0.000101719	0	0.000301542	0.000105496	0	6.03755e-05	7.11567e-05	0.000107267	3.83156e-05	2.60004e-05	0	5.14139e-05	3.06082e-05	0	0	5.2021e-05	0	0
>SD_Ssd-55014	8.34516e-05	0	0	0	0	0.000134048	0	0	0.000158932	0	0.00017306	0	0	1.19917e-05	3.69836e-05	0	0	0	0	0.000221582	0	2.36647e-05	0	0	0	5.506e-05	0	0	0	0.000116973	0	0	0	4.30775e-05	7.03309e-05	0	0	0	0.000107267	0	2.60004e-05	0.000174825	0	0	0	0	0.000156063	0	0
>SD_Ssd-55015	0	0	0	0	0	0	0	0	0	0	0	0	0	0	0	0	0	0	0	7.38607e-05	0	4.73294e-05	0	0	0	0	0	0	0	0	3.82234e-05	0.000305157	0	0	0	2.7383e-05	0	0.000142313	5.36337e-05	0.000114947	0.000104001	0	0.000102828	0	6.75037e-05	0	0	0	0
>SD_Ssd-55016	0	0.000110351	7.77726e-05	0	0	0.000134048	0	0	0	2.50006e-05	0	0	0	5.99585e-05	0	2.8801e-05	6.10476e-05	0.000103565	0	0.000221582	0	0	0	0	0	0	0	7.48391e-05	0	0	0	0	0	0	0	0	0	0	5.36337e-05	0	5.20007e-05	0	0	0	0	2.60288e-05	0	0	2.68334e-05
>SD_Ssd-55017	0	0	0	0	0	0	0.000653013	0	0	0	0	0	0	0	0	0	0	0	0	0	0	0	0	0	0	0	0	7.48391e-05	0	0	0	0	0	0	0	0	0	0	5.36337e-05	3.83156e-05	7.80011e-05	0.000291375	0	3.06082e-05	0	2.60288e-05	0	0	0
>SD_Ssd-00092	0	0	0	0	0	0	0	3.18299e-05	0	0	0	0	0	0	0	2.8801e-05	0	0	0	0	0	0	0	0	0	0	0	0	0	0	0.000191117	0	0.000150054	0	0	2.7383e-05	6.03755e-05	0	0	0	7.80011e-05	0	7.71208e-05	3.06082e-05	0	7.80864e-05	0.000104042	0	0
>SD_Ssd-00935	0	0	0	0	0	0	0	0	5.29773e-05	2.50006e-05	0	3.29327e-05	0	0	0.000110951	0	0	0	0	0	0	0	0	0	0	0	0	0.000374195	0	0	0	0	0	0	0	0	0	0	0	0.000191578	0.000104001	0	0	3.06082e-05	0	7.80864e-05	0	0	0
>SD_Ssd-22838	0	0	0	0.000641488	0	0	0	0	0	0	0	0	0	0	3.69836e-05	0	0	0	0	0	0	0	0	0	0	0	0.000327869	0.000149678	0	0	3.82234e-05	0	0	0	0	0	0	0	0	0	0	0	0	0	0	0	5.2021e-05	0	0
>SD_Ssd-48535	0	0	0	0	0	0	0	0	0	0	0	0	0	2.39834e-05	0	5.7602e-05	0.000264539	0	0	0	0	0	0	0	0	0	0	0.000374195	0.000126845	0	0	0	0	4.30775e-05	0	0	0	0	0	0.000153263	2.60004e-05	0	0	0	0	0	0	0	0
>SD_Ssd-29187	0	0	0	0	0	0	0	0	0	0	0	0	0	0	0	0	0	0	0	0	0	0	0	0	0	0	0	0.000149678	0	0.000233945	0	0	0	0	0	0	0	0	0	0	0	0.00011655	0	0	0	0.000338374	0	0	0
>SD_Ssd-14348	0	0	0.000155545	0	0	0	0	0	0.000105955	0	0	0	7.91327e-05	0	0	0	0	0	0	7.38607e-05	0	0	0	0	0	0.00038542	0	0	0	0	0	0	0	8.61549e-05	7.03309e-05	0	0.000241502	0	0	7.66313e-05	0	5.82751e-05	0	3.06082e-05	0	0	0	0	0
>SD_Ssd-24047	0	0.000110351	0	0	0	0	0	0	0	0.000150004	0.000403807	3.29327e-05	7.91327e-05	0	0	0	2.03492e-05	0	0.000149024	0	6.2905e-05	0	0	3.03721e-05	4.50714e-05	0.00011012	0	0	0	0	0	0	0	4.30775e-05	0	0	0	0	0	0	0	0	2.57069e-05	0	0	2.60288e-05	0	0	0
>SD_Ssd-24102	0	5.51755e-05	0	0.000280651	0	0	0.000593648	0	0	0	0	0	0	0	0	0	0	2.58913e-05	0	0	0	0	3.33912e-05	0	0	0	0	0	0	0.00064335	0	0	0	0	0	0	0	0	0	0	0	0	0	0	0	0	0	0	0
>SD_Ssd-48643	0	0	0	0	0	0	0	0	0	0	0	0	0	0	0	0	0	0	0	0	0	2.36647e-05	0	0.00015186	0	0	0	0	0	0	0	0	0	0	0	0	0	0	0	0	0	0	0	0	0.000202511	0	0	0	0.000590335
>SD_Ssd-20791	0	0	0.000544408	0	0	0	0	0	0	0	0	3.29327e-05	0	0	0	0	0	0	0	0	0	0	0	0	0	0	0	0	0	0	7.64468e-05	0.000101719	3.75136e-05	0	0	0	0	3.55783e-05	0	0	0	0.000174825	5.14139e-05	3.06082e-05	0	5.20576e-05	5.2021e-05	0	0
>SD_Ssd-48299	0	0	0.000155545	0	0	0.000268097	0	0	0	0	5.76868e-05	0	7.91327e-05	3.59751e-05	0	0	0	0	4.96746e-05	0	0	0	0	0	0	0	0	0	0	0.000467891	3.82234e-05	0	7.50272e-05	0	0	0	0	0	0	0	0	0.00011655	0	0	0	0	5.2021e-05	9.86972e-05	0
>SD_Ssd-27532	0	0	7.77726e-05	0.000521209	0	0	0.00011873	0	0	0	0	0	0	0	3.69836e-05	0	0	0	0	0	6.2905e-05	0	0	0	0	0	8.19672e-05	0.000149678	4.22815e-05	0	0	0	0	0	0	0	0	0	5.36337e-05	0	0	5.82751e-05	0	0	0	0	0.000104042	0	2.68334e-05
>SD_Ssd-21409	0	0	0	0.000240558	0	0	0	0	0	0	0	0	0	0	0.000110951	0	0	0	0	0	0	0	0	0	0	0	0.000655738	0.000224517	0	0	0	0	0	0	0	0	0	0	0	0	0	0	0	0	0	0	0	0	0
>SD_Ssd-55018	0	0	0	0	0	0.00160858	5.93648e-05	0	0	0	5.76868e-05	0	0	0	0	0	0	2.58913e-05	0	0	6.2905e-05	0	0	0	0	0	0	0	0	0	0	0	0	0	0	0	0	0	5.36337e-05	0	0	0.00011655	0	0	0.000202511	0	0	0	0
>SD_Ssd-55019	0	0	0	0	0	0.000134048	0	6.36598e-05	5.29773e-05	7.50019e-05	0	6.58653e-05	0	2.39834e-05	0.000110951	2.8801e-05	2.03492e-05	2.58913e-05	4.96746e-05	0	0	9.46589e-05	6.67824e-05	3.03721e-05	9.01429e-05	0	0	0	0	0	0	0	0	0	0	0	0	0	0	3.83156e-05	0	0	0	0	0	2.60288e-05	0	0	0
>SD_Ssd-55020	4.17258e-05	5.51755e-05	7.77726e-05	4.0093e-05	9.83865e-05	0	0	0	0	2.50006e-05	0	3.29327e-05	0	1.19917e-05	0	0	0	2.58913e-05	0	0.000369303	0	2.36647e-05	6.67824e-05	6.07441e-05	0	0	0	0	0	0	0	0	0	4.30775e-05	7.03309e-05	0	0	0	0	0	0	0	0	0	0.000202511	0	5.2021e-05	4.93486e-05	0
>SD_Ssd-55021	8.34516e-05	0	0	0	0	0.000134048	0.000237459	3.18299e-05	5.29773e-05	0	0.000115374	0	0.000158265	0	0	0	0	0.000103565	0	0	0	0	0	0	2.25357e-05	5.506e-05	0	0	0	0.000116973	3.82234e-05	0	0	4.30775e-05	0	0	0	0	0	0	2.60004e-05	0	0	3.06082e-05	0	0	0	0	0
>SD_Ssd-55022	0.000125177	5.51755e-05	7.77726e-05	0	0	0	0.00011873	0	5.29773e-05	7.50019e-05	0.000115374	6.58653e-05	0.000158265	0	0	2.8801e-05	2.03492e-05	0	0.000149024	7.38607e-05	0.00012581	0	0	3.03721e-05	2.25357e-05	0	0	7.48391e-05	8.4563e-05	0	0	0	0	0	0	0	0	0	5.36337e-05	0	0	0	0	0	0	0	0	0	0
>SD_Ssd-55023	0.000125177	0	7.77726e-05	0	0.000590319	0	0	0	5.29773e-05	0	5.76868e-05	0	0.000553929	3.59751e-05	3.69836e-05	0	0	2.58913e-05	0	0	0	0	0	0	0	0	0	7.48391e-05	0	0	0	0	0	0	0	5.4766e-05	0	0	0.000107267	0	0	0	0	0	0	0	0	0	0
>SD_Ssd-55024	4.17258e-05	0.000220702	0	0	0.000295159	0	0	3.18299e-05	5.29773e-05	0	0	0	7.91327e-05	0	0	0	0	0	0	0.000147721	0.000566145	0	0	3.03721e-05	0	0.00016518	0	0	0	5.84864e-05	0	0.000101719	0	0	3.51655e-05	0	0	0	0	0	0	0	0	0	0	0	0	0	0
>SD_Ssd-55025	4.17258e-05	0	0	0	9.83865e-05	0	5.93648e-05	3.18299e-05	0	0	0.000115374	3.29327e-05	0	1.19917e-05	3.69836e-05	8.6403e-05	0	2.58913e-05	9.93493e-05	0	0	4.73294e-05	0.000166956	6.07441e-05	4.50714e-05	0	0	0	0	0	0	0	0	0	0	0	0	0	0	0	2.60004e-05	5.82751e-05	0	0	0	2.60288e-05	5.2021e-05	4.93486e-05	0
>SD_Ssd-55026	0	0	0	0	0	0	0	0	0	0	0	0	0.000158265	0	0	2.8801e-05	0	0	0	0	6.2905e-05	0	0	0	0	0	0	0	0	0.000116973	3.82234e-05	0	0.000112541	0	7.03309e-05	8.2149e-05	0	0	0	0	0	0	2.57069e-05	6.12164e-05	0	0	0.000156063	4.93486e-05	0
>SD_Ssd-55027	0	5.51755e-05	0	0	0	0	0	0	0	0	0	0	0	0	0	0	0	0	0	7.38607e-05	0	0	0	0	0	0	0	0	0	0	0	0	0	0	0.000316489	0	6.03755e-05	0	0.000160901	7.66313e-05	0	0	0	3.06082e-05	0.000135007	2.60288e-05	5.2021e-05	4.93486e-05	2.68334e-05
>SD_Ssd-55028	0	5.51755e-05	0	0	0	0	0	0	0	0	0	0	0	0	0	0	0	0	0	0	0	0	0	0	0	0	0	0	0	0	0	0	0	0	0.000879136	0	0	0	0	7.66313e-05	0	0	2.57069e-05	0	0	2.60288e-05	0	0	0
>SD_Ssd-55029	0	5.51755e-05	0	0	0	0	0	0	0	0	0	0	0	0	0	0	0	0	0	0	0	9.46589e-05	0	0	0	0	0	0	0	0	0	0.000101719	0	4.30775e-05	0.000105496	2.7383e-05	0	0	0	3.83156e-05	0	0	0	3.06082e-05	0	2.60288e-05	0	0	0
>SD_Ssd-55030	0	0	7.77726e-05	0	0	0	0.000178094	0	0	0	0	0	0	0	0	0	0	0	0	0	0	0	0	0	0	0	0	7.48391e-05	0	0.00140367	0	0.000101719	0	0	0	0	0	0	0	0	0	0	0	0	0	0	0	0	0
>SD_Ssd-55031	0	0	7.77726e-05	0	0	0	0.000831107	0	0	0	0	0	0	0	0.000221902	8.6403e-05	0	0	0	0	0.00012581	0	0	0	0	0	0	0.000224517	0	0	0	0	0	0	3.51655e-05	0	0	0	0	0	0	0	0	0	0	0	0	0	0
>SD_Ssd-55032	0	0	7.77726e-05	0	0	0.000536193	0	0	0	0	0	0	0	0	0	0	0	2.58913e-05	0	0	0	0	0	0	0	0	4.09836e-05	7.48391e-05	0	0	0.000152894	0	0	0	0	0	0	0	0	0	0	0	0	0	0	0	0	0	0
>SD_Ssd-55033	0	0	0	0	0	0	0	0	0	0	0	0	0	0	0	0	0	0	0	0	0	0	0	0	0	0	0	0	0	0	0	0.000203438	0	0.00017231	0.000210993	0	0	0	0	0.000229894	2.60004e-05	0	0	0	6.75037e-05	0	0	0	0
>SD_Ssd-00500	0	0	0	0	0	0	0	0	0	0	0	3.29327e-05	0	3.59751e-05	3.69836e-05	0	0.00024419	0	0	0	0	0	0	0	0	0	0	0.000224517	0.000338252	0	0	0	0	0	0	0	0	0	0	7.66313e-05	0	0	0	0	0	0	0	0	0
>SD_Ssd-00954	0	0	7.77726e-05	0.000240558	0	0.000268097	0.000296824	3.18299e-05	0	0	0	0	0	0	7.39672e-05	0	0.000183143	2.58913e-05	0	0	0	0	3.33912e-05	0	0	0	0	0	4.22815e-05	0	0	0	0	0	0	0	0	0	0	0	0	0	0	0	0	0	0	0	0
>SD_Ssd-01235	0	0	0	0	0	0	0	0	0	0	0	0	0	0	0	0	0	0	0	0	0	0	0	0	0	0	0	0	0	0	3.82234e-05	0.000101719	3.75136e-05	4.30775e-05	0	0	0	7.11567e-05	0.000214535	3.83156e-05	2.60004e-05	5.82751e-05	2.57069e-05	6.12164e-05	0	0.000130144	0.000104042	0	0
>SD_Ssd-01332	0	0	0	0	0	0	0	0	0	0	0	0	0	0	0	0	2.03492e-05	0	0	0	0	0	6.67824e-05	0	2.25357e-05	5.506e-05	4.09836e-05	0	0	0	3.82234e-05	0	0.000112541	4.30775e-05	3.51655e-05	0	0	0	0.000107267	0	5.20007e-05	0	0	3.06082e-05	0	0	0	9.86972e-05	0.000134167
[truncated: 7,751 more rows]
[truncated: 11 more columns]
